# Supplementary material for: Quantitative Temporal Viromics: An Approach to Investigate Host-Pathogen Interaction
Source: Cell. 2014 Jun 5;157(6):1460–72. doi: 10.1016/j.cell.2014.04.028 (PMC4048463; doi:10.1016/j.cell.2014.04.028)
Supplement: Table S1. Comparison between QTV and Published Data, Related to Figure 1 — (A) Comparison of temporal plasma membrane profiling to published cell-surface changes during productive HCMV infection in fibroblasts. (B) Comparison of temporal WCL data to published immunoblots examining productive HCMV infection in fibroblasts. (C) Comparison between protein fold change assessed by whole-cell lysate analysis in QTV (Merlin 72h) and high-throughput western blot (Toledo 72h). [file mmc2.xlsx]

## Sheet: Table S1A
Table S1A. Comparison of temporal plasma membrane profiling to published cell surface changes during productive HCMV infection in fibroblasts, related to Figure 1
Gene name	Protein	Proposed function	Evidence	Timecourse	HCMV gene a	Experiment	References
PVR	Poliovirus receptor	NK cell evasion	Down	Down	UL141	PM1, PM2	(Tomasec et al., 2005)
PVRL2	Poliovirus receptor-related protein 2	NK cell evasion	Down	Down	UL141	PM1, PM2	(Prod'homme et al., 2010)
MICA	MHC class I polypeptide-related sequence A	NK cell evasion	Down	Down	UL142	PM1, PM2	(Ashiru et al., 2009; Chalupny et al., 2006)
MICB	MHC class I polypeptide-related sequence B	NK cell evasion	Down	Down	UL16, miR-UL112	PM2	(Dunn et al., 2003a; Nachmani et al., 2010; Rolle et al., 2003; Stern-Ginossar et al., 2007; Welte et al., 2003)
ULBP1	NKG2D ligand 1	NK cell evasion	Down	Down	UL16	PM2	(Dunn et al., 2003a; Rolle et al., 2003; Welte et al., 2003)
ULBP2	NKG2D ligand 2	NK cell evasion	Down	Down	UL16	PM1, PM2	(Dunn et al., 2003a; Rolle et al., 2003; Welte et al., 2003)
TRAILR2 (TNFRSF10B)	Tumor necrosis factor receptor superfamily member 10B	NK cell evasion	Down	Down	UL141	PM1, PM2	(Smith et al., 2013)
HLA-E	Major histocompatibility complex, class I, E	NK cell evasion	Up	Up	UL40	PM1, PM2	(Tomasec et al., 2000)
HLA-G	Major histocompatibility complex, class I, G	Decreased NK inhibition	Down	Down	US10	PM1, PM2	(Park et al., 2010)
HLA-A	Major histocompatibility complex, class I, A	T-cell evasion	Down	Down	US2,3,6,11	PM1, PM2	(Ahn et al., 1996; Hewitt et al., 2001; van der Wal et al., 2002)
HLA-C	Major histocompatibility complex, class I, C	T-cell evasion	Down	Down	US2,3,6,11	PM2	(Ahn et al., 1996; Hewitt et al., 2001; van der Wal et al., 2002)
ABCC1	Multidrug resistance-associated protein 1	Inhibition of leukotriene secretion	Down	Down	UL138	PM1, PM2	(Weekes et al., 2013)
TNFR1 (TNFRSF1A)	Tumor necrosis factor receptor superfamily member 1A	TNF receptor	Complexb	Up/Down	UL138 + ?	PM1, PM2	(Montag et al., 2011)
ICAM-1	Intercellular adhesion molecule 1	Decreased adhesion to leukocytes	Up	Up		PM1, PM2	(Grundy and Downes, 1993)
LFA-3 (CD58)	Lymphocyte Function-Associated Antigen 3	Decreased adhesion to leukocytes	Down	Down		PM1, PM2	(Fletcher et al., 1998; Grundy and Downes, 1993)
BST2	Bone marrow stromal antigen 2	Enhancement of viral entry	Up	Up		PM1, PM2	(Viswanathan et al., 2011)
PDGFRA	Alpha-type platelet-derived growth factor receptor	Unclear, putative entry mediator	Down	Down		PM1, PM2	(Gredmark et al., 2007)
PDGFRB	Beta-type platelet-derived growth factor receptor	Unclear	Down	Down		PM1, PM2	(Gredmark et al., 2007)
DAF (CD55)	Complement decay-accelerating factor	Resistance to complement lysis	Up	Up		PM1, PM2	(Spiller et al., 1996)
GLUT-4 (SLC2A4)	Solute carrier family 2, facilitated glucose transporter member 4	Increased glucose uptake	Up	Up		PM1, PM2	(Yu et al., 2011)
EGFR	Epidermal growth factor receptor	EGF receptor, putative CMV receptor	Down	Down		PM1, PM2	(Fairley et al., 2002)
a The HCMV gene involved in modulation of a cell surface target is shown where known.
b The regulation of TNFRSF1A is complex and likely to depend on more than one viral protein (Montag et al., 2011). We observed an initial upregulation at 24h, followed by downregulation to basal levels (plots of our data are shown in Figure S1B).

## Sheet: Table S1B
Table S1B. Comparison of temporal WCL data to published immunoblots examining productive HCMV infection in fibroblasts, related to Figure 1
Gene name	Protein	Proposed function	Evidencea	Timecourse	HCMV gene	Experiment	References
PVRL2	Poliovirus receptor-related protein 2	NK cell evasion	Down	Down	UL141	WCL1+2	(Prod'homme et al., 2010)
HLA-A	Major histocompatibility complex, class I, A	T-cell evasion	Down	Down	US2,3,6,11	WCL1+2	(Tomasec et al., 2005)
ABCC1	Multidrug resistance-associated protein 1	Inhibition of leukotriene secretion	Down	Down	UL138	WCL1+2	(Weekes et al., 2013)
PDGFRA	Alpha-type platelet-derived growth factor receptor	Unclear	Down	Down	not known	WCL1+2	(Gredmark et al., 2007)
PDGFRB	Beta-type platelet-derived growth factor receptor	Unclear	Down	Down	not known	WCL1+2	(Gredmark et al., 2007)
CD10 (MME)	membrane metallo-endopeptidase	endopeptidase	Down	Down	not known	WCL1+2	(Phillips et al., 1998)
CD13 (ANPEP)	alanyl (memmbrane) aminopeptidase	aminopeptidase	Down	Down	not known	WCL1+2	(Phillips et al., 1998)
EGFR	epidermal growth factor receptor	EGF receptor, putative CMV receptor	Down	Down	not known	WCL1+2	(Beutler et al., 2003; Fairley et al., 2002)
STAT2	Signal transducer and activator of transcription-2	transcription factor, evasion of interferon	Down	Down	Early gene	WCL1+2	(Le et al., 2008)
CX43 (GJA1)	Connexin 43	Disrupts gap junction formation	Down	Down	IE1, IE2	WCL1+2	(Khan et al., 2013)
p21cip1 (CDKN1a)	Cyclin-dependent kinase inhibitor 1		Down	Down	UL29/28, UL38	WCL2	(Savaryn et al., 2013)
CTNNB1	beta-catenin	adhesion molecule	Down	Down	not known	WCL1+2	(Angelova et al., 2012)
DAXX	death-domain associated protein	multifunctional	Down	Down	not known	WCL1+2	(Hwang et al., 2011)
CCND1	cyclin D1	cell cycle regulator	Down	Down	not known	WCL1+2	(Johnson et al., 2000)
ANAPC5	anaphase promoting complex subunit 5	cell cycle regulator	Down	Down	not known	WCL1+2	(Tran et al., 2010)
Sp100	Nuclear autoantigen Sp-100	Inhibition of restriction factor	Down	Down	not known	WCL1+2	(Kim et al., 2011)
PVR	Poliovirus receptor	NK cell evasion	Up	Up	Not known	WCL2	(Prod'homme et al., 2010; Tomasec et al., 2005)
HLA-E	Major histocompatibility complex, class I, E	NK cell evasion	Up	Up	UL40	WCL1+2	(Prod'homme et al., 2012)
DAF (CD55)	Complement decay-accelerating factor	Resistance to complement lysis	Up	Up	not known	WCL2	(Spiller et al., 1996)
p53 (TP53)	Cellular tumor antigen p53		Up	Up	UL29/28, UL38	WCL2	(Chen et al., 2007; Savaryn et al., 2013)
HSPA5	heat shock 70kDa protein 5	ER chaperone	Up	Up	IE1	WCL1+2	(Buchkovich et al., 2010; Shi-Chen Ou et al., 2011; Zhang et al., 2011)
HSPD1	heat shock 60kDa protein 1	mitochondrial chaperone	Up	Up	not known	WCL1+2	(Zhang et al., 2011)
PHBb	prohibitin	not known	Up	Up	not known	WCL2	(Zhang et al., 2011)
SP1	transcription factor SP1	transcription modulator	Up	Up	not known	WCL2	(Yurochko et al., 1997)
RB1	retinoblastoma 1	cell cycle modulator, tumour suppressor	Up	Up	not known	WCL1+2	(Johnson et al., 2000; Kamil et al., 2009; Reim et al., 2013)
PCNA	proliferating cell nuclear antigen	DNA replication	Up	Up	not known	WCL1+2	(Kamil et al., 2009)
GMNN	geminin	cell cycle regulator	Up	Up	not known	WCL1+2	(Tran et al., 2010)
SCD	stearoyl-CoA- desaturase	lipid metabolism enzyme	Up	Up	not known	WCL1+2	(Yu et al., 2012)
PTGS2	prostaglandin-endoperoxide synthase 2	prostaglndin metabolism	Up	Uncleare	not known	WCL1+2	(Zhu et al., 2002)
TRAILR2 (TNFRSF10B)	Tumor necrosis factor receptor superfamily member 10B	NK cell evasion	Up (72h)	Unchanged (72h)	UL141	WCL1+2	(Smith et al., 2013)
RIG-I (DDX58)	Retinoic acid-inducible protein 1	Nucleic acid sensor, evasion of intrinsic immunity	Up then Down	Up then Down	not known	WCL1+2	(Scott, 2009)
HO-1 (HMOX1)	Haemoxygenase-1	Protection from oxidative stress	Up then Down	Up then Down	not known	WCL1+2	(Lee et al., 2013)
TYMS	thymidine synthase	thymidine metabolism	Upc	Down	not known	WCL2	(Kamil et al., 2009)
ACACA	acetyl-CoA-carboxylase alpha	lipid metabolism enzyme	Upd	Down then up	not known	WCL1+2	(Yu et al., 2012)
FASN	fatty acid synthase	lipid metabolism enzyme	Upd	Down	not known	WCL1+2	(Yu et al., 2012)
a Our data is compared to literature either at identical single time points, where only one duration of infection was assessed, or over a timecourse, where more than one duration of infection was examined.
b PHB was quantified by two peptides in experiment WCL1 and 33 peptides in WCL2. WCL1 peptides included a missed cleavage, so the comparison to literature was made with WCL2 data in this case.
c This report used AD169 rather than Merlin strain HCMV, which may explain the observed differences
d These reports used Towne rather than Merlin strain HCMV, which may explain the observed differences
e PTGS2: Unchanged in WCL1; upregulated at 6-24h then returned to baseline in WCL2 (Table S2).

## Sheet: Table S1C
Table S1C. Comparison between protein fold change assessed by whole cell lysate analysis in QTV (Merlin 72h) and high throughput western blot (Toledo 72h), related to Figure 1
			Toledo 72h Powerblot
		>2 fold up	unchanged	>2 fold down
	>2 fold up	27	17	0
Merlin 72g QTVa	unchanged	29	92	8
	>2 fold down	5	19	8
a206 proteins were quantified in both experiments, and were divided into three categories according to their fold change. Data were highly associated (Fisher's exact test: p<0.0001).
