# Supplementary material for: Quantitative Temporal Viromics: An Approach to Investigate Host-Pathogen Interaction
Source: Cell. 2014 Jun 5;157(6):1460–72. doi: 10.1016/j.cell.2014.04.028 (PMC4048463; doi:10.1016/j.cell.2014.04.028)
Supplement: Table S2. Interactive Spreadsheet of All QTV Data in This Manuscript, Related to Figure 1 — This spreadsheet enables generation of overlayed temporal graphs of PM and WCL expression of any of the human and viral proteins quantified. [file mmc3.xlsx]

## Sheet: Data
				Peptides						GO terms							Experiment PM1									Experiment WCL1									Experiment PM2										Experiment WCL2
Species	Uniprot	Gene Symbol	Description	PM1 Peptides	WCL1 Peptides	PM2 Peptides	WCL2 Peptides	WCL3 Peptides	Isoforms	M	PM	IPM	CS	XC	Nuc	ShG	Mock_1	Mock_2	24h_1	24h_2	48h_1	48h_2	72h_1	72h_2	Anova	Mock_1	Mock_2	24h_1	24h_2	48h_1	48h_2	72h_1	72h_1	Anova	12*	Mock_1	Mock_2	6h	12h	18h	24h	48h	72h	96h	12*	Mock_1	Mock_2	6h	12h
HCMVM	Q6SW04	IRS1	Protein IRS1	8	9	4	61	78	2								36.9551	36.8005	54.3301	55.4043	100	88.8167	78.5386	83.7634	0.00162702	3.26602	3.99541	68.1588	60.4975	100	97.3821	92.3697	88.4905	0.000667405	24.9634	17.5472	22.0752	21.7726	26.0225	44.9463	63.6031	100	64.145	42.2696	8.20644	7.77352	10.3947	13.5064	18.1694
HCMVM	ORFL147C_HCMVM	ORFL147C		0	1	0	19	23	1																	0	1.09949	52.1937	76.7125	100	93.4072	55.8346	25.3268	0.018558											2.67811	2.32652	4.75344	2.56154	4.18762
HCMVM	ORFL184C.iORF3_HCMVM	ORFL184C.iORF3		0	0	0	1	2	1																																				5.35857	3.38031	4.7764	7.55511	10.0456
HCMVM	ORFL294W.iORF1_HCMVM	ORFL294W.iORF1		0	0	0	3	3	1																																				31.8698	31.4154	28.112	37.4511	49.71
HCMVM	ORFL312C_HCMVM	ORFL312C		0	0	0	1	0	1																																				3.73493	2.83983	0	42.4656	71.3522
HCMVM	ORFL86W_HCMVM	ORFL86W		0	0	0	1	2	1																																				7.9694	4.7609	6.84657	7.69416	11.4836
HCMVM	ORFL87W_(UL31)_HCMVM	ORFL87W_(UL31)		0	0	0	1	2	1																																				1.78299	1.5017	1.91613	4.11932	5.95171
HCMVM	ORFL96W_(UL34)_HCMVM	ORFL96W.iORF2_(UL34)		0	0	0	2	2	1																																				9.20989	7.37671	8.73042	7.1269	9.75604
HCMVM	ORFS343C.iORF1_HCMVM	ORFS343C.iORF1		0	0	0	4	1	1																																				14.5281	12.6567	15.3452	42.0778	95.6362
HCMVM	ORFS367W.iORF1_(US30)_HCMVM	ORFS367W.iORF1_(US30)		0	0	0	1	0	1																																				28.0855	27.1762	26.7638	67.4555	59.0754
HCMVM	Q6SWD5	RL1	Uncharacterized protein HKLF1 (IR01)	0	0	0	1	2	1																																				0	16.7829	16.6992	8.98412	30.9692
HCMVM	F5HI32	RL10	Protein IRL10 (IR10)	5	0	9	4	4	1								1.30011	1.53682	6.42794	4.00503	6.23743	4.14172	100	97.4047	3.2904e-05										4.23156	1.61674	1.20762	12.2509	3.97614	2.52162	3.66259	4.01802	41.4956	100	6.6459	5.08047	7.40924	6.64248	6.33575
HCMVM	Q6SWD1	RL11	Membrane glycoprotein RL11	10	0	8	7	12	1								6.92081	7.21837	17.0992	18.884	96.1201	100	57.595	58.8095	4.32777e-05										14.3469	11.7434	14.9402	10.6164	14.2246	17.2227	23.8973	100	71.7476	52.1567	0.260286	4.64833e-05	1.90203	0	0.52395
HCMVM	Q6SWD0	RL12	Uncharacterized protein RL12	15	1	17	5	18	1								4.88389	6.45808	9.72484	11.4038	88.8833	100	58.2395	59.2639	0.000339965	14.3869	9.74191	25.8796	35.8335	80.5189	89.5712	100	93.7778	0.00186883	5.2468	3.6126	5.47721	3.22024	4.34479	5.28419	11.6741	100	78.2382	53.8597	3.22258	3.6158	5.21612	3.17885	3.42989
HCMVM	Q6SWC9	RL13	Membrane protein RL13	0	0	0	1	1	1																																				0.708945	0	3.6789	0	0.505803
HCMVM	Q6SVX2	TRS1	Protein TRS1	0	0	1	14	65	1																										14.6487	6.71286	9.72506	10.0499	13.1889	36.2791	46.0576	100	76.1972	43.8798	3.80289	2.84153	5.8053	9.69575	9.11164
HCMVM	Q6SWC8	UL1	Glycoprotein UL1 (UL01)	2	0	2	0	0	1								5.57601	10.7605	15.1859	14.5186	49.0275	45.573	100	92.3931	0.000265416										9.72508	19.6697	16.1327	18.5462	19.0998	11.4666	11.2002	25.7662	78.8226	100
HCMVM	Q6SW43	UL100	Envelope glycoprotein M (gM)	13	0	14	8	13	1	M							2.37946	2.08968	6.27366	5.1894	4.22607	2.42282	100	97.8175	1.96615e-05										3.80245	0.915407	0.154204	11.4136	4.10521	2.59974	2.84744	2.11951	29.4387	100	4.03068	2.68945	3.9579	4.0453	3.86072
HCMVM	F5HIG1	UL102	DNA helicase/primase complex-associated protein (HEPA)	0	0	0	3	16	1																																				21.9146	27.3456	21.3838	20.4285	20.5445
HCMVM	F5HA10	UL103	Tegument protein UL103	3	0	2	5	5	1								3.74709	3.80475	23.9407	24.3926	40.0867	38.0839	100	91.1931	0.000228291										12.5378	7.712	8.4923	30.5574	36.2073	30.2769	32.218	36.9218	97.9685	100	9.64181	8.73627	9.54603	27.5682	26.605
HCMVM	F5HBR4	UL104	Portal protein UL104 (PORTL)	0	2	0	9	19	1																	1.12423	1.07978	11.1872	10.7062	66.9454	60.8686	94.9433	100	0.000558075											7.84211	7.01397	8.90428	10.1737	8.86275
HCMVM	F5HEN8	UL105	Probable ATP-dependent helicase UL105 (HELI)	0	3	0	12	29	1																	3.14159	3.27749	78.0936	56.6539	100	85.3424	83.3382	79.6885	0.00632849											4.48075	3.33345	5.91428	6.7908	14.3065
HCMVM	Q6SWB9	UL11	Protein UL11 (UL11P)	4	0	3	0	1	1								3.01482	4.04119	12.6498	12.657	97.941	100	33.8993	30.6689	3.3275e-05										4.14457	2.45514	5.96196	1.78982	3.36373	12.3032	16.2828	100	95.7189	24.6084
HCMVM	Q9J4B7	UL111A		0	0	0	3	2	1																																				7.33059	6.51665	9.24533	11.7119	17.9152
HCMVM	Q6SW37	UL112	Early phosphoprotein p84 (EP84)	0	0	0	6	23	1																0.00250778																				1.24756	0.685735	1.10238	5.85436	6.47236
HCMVM	Q6SW37-2	UL112-2	Isoform p50 of Early phosphoprotein p84	8	0	1	68	63	1								16.6533	18.8563	52.7964	55.4524	100	80.457	93.6623	94.7055	0.00250778										13.3835	8.14812	11.552	13.169	9.02192	32.0657	28.4807	100	77.4093	36.0615	6.31755	5.47272	7.84715	15.3566	17.082
HCMVM	F5HI85	UL114	Uracil-DNA glycosylase (UNG)	0	2	0	7	8	1																	2.93554	3.73644	69.1692	56.2993	100	84.9778	94.089	95.1567	0.00293856											19.3703	14.4072	17.4434	22.6063	38.0397
HCMVM	F5HCH8	UL115	Envelope glycoprotein L (gL)	2	2	1	4	3	1								0	1.76541	7.43198	9.91331	12.4279	7.86917	100	72.8813	0.0048586	2.92815	6.65396	35.1797	38.1389	83.8778	81.783	91.9037	100	0.000820436	4.77276	2.29262	0	18.0626	7.52045	5.15519	7.24138	8.52602	58.08	100	9.49642	7.81887	7.30988	12.4115	12.7396
HCMVM	A8T7J9	UL117		0	0	0	3	15	1																																				24.6148	16.4594	20.3084	25.912	46.5435
HCMVM	F5HC14	UL119	Viral Fc-gamma receptor-like protein UL119	13	1	13	6	15	1								2.42623	3.28587	10.5221	9.53919	15.5269	13.5447	99.6346	100	1.38949e-05	1.14153	1.07283	18.4744	23.9878	57.6168	55.2795	100	96.7048	0.000540413	5.20686	4.11529	3.35524	11.9238	6.70295	9.45676	10.8394	23.9505	47.3454	100	8.70226	8.03007	10.6016	7.1978	11.7399
HCMVM	F5HD27	UL121	Membrane protein UL121	0	0	0	1	1	1																																				0	0	2.40538	0	0.00647566
HCMVM	Q6SW29	UL122	Viral transcription factor IE2 (VIE2)	4	8	6	22	35	1	M					Nuc		8.00088	9.00727	31.2815	25.7845	48.4248	49.7524	93.9128	100	0.000206387	0.296744	1.0675	7.26931	7.38501	28.727	24.3524	100	94.1863	0.00055395	16.9094	8.90595	9.5374	26.0651	25.0887	33.0053	33.4926	46.1257	100	92.8843	5.40116	4.42603	6.4578	11.1616	8.25493
HCMVM	F5HCM1	UL123	55 kDa immediate-early protein 1 (VIE1)	13	24	14	57	83	1								4.62359	4.19829	100	99.3575	82.9468	81.212	49.1885	45.7251	3.39975e-05	2.76815	1.13372	100	92.152	69.3728	62.955	34.8596	35.1018	0.000960576	11.9789	7.79301	4.20298	49.6477	55.4087	100	63.4993	64.0706	33.861	21.7181	7.17576	2.89618	4.82818	64.8393	57.8233
HCMVM	F5HHS3	UL124	Uncharacterized protein UL124	0	0	0	1	0	1																																				14.7223	17.4794	21.3111	22.2663	32.271
HCMVM	F5HGX4	UL13		0	0	3	8	3	1																										31.1382	23.6908	20.8695	64.9987	80.0211	100	82.3755	68.2286	48.9819	33.6799	7.87822	5.89906	6.9267	53.5605	83.8439
HCMVM	F5HCP3	UL130	Envelope glycoprotein UL130	0	0	1	5	7	1																										5.0206	2.11364	2.8095	8.24196	13.5987	42.8552	41.3401	66.421	87.9787	100	5.89898	4.89037	4.25066	10.4161	13.0314
HCMVM	D2K3S7	UL132		17	4	14	17	14	1								3.10067	3.82107	8.6351	7.87282	15.5431	13.1444	97.1205	100	3.2904e-05	1.41561	2.12539	15.3801	17.178	32.5689	33.3901	95.9542	100	0.00029578	4.97396	2.48308	1.92739	5.67134	3.64175	3.43421	5.18792	8.58311	43.3928	100	4.29546	4.14215	6.37784	4.56779	5.54242
HCMVM	Q6SW10	UL133	Protein UL133	0	0	2	3	1	1																										25.7245	10.4017	12.6728	18.5216	44.6789	62.6609	100	55.5107	45.569	32.908	8.5564	6.86702	7.45013	29.2651	58.3138
HCMVM	F5HAQ7	UL135	Protein UL135	2	3	8	29	41	1								0	2.48318	94.43	100	83.8929	67.1748	44.587	41.3925	0.00122481	6.16814	6.72188	100	57.2986	56.1814	23.1237	10.2055	13.7179	0.0760303	18.2189	11.6381	12.3434	68.9775	93.1845	84.9723	100	66.9403	42.1207	22.3643	9.07639	3.19289	4.68916	82.8003	100
HCMVM	F5HF35	UL136	Protein UL136	2	0	1	2	6	1								3.88593	2.20423	68.5766	72.4497	63.2013	57.3086	100	89.9694	0.000521281										16.8013	14.2723	17.8069	36.9967	56.5818	77.5362	73.1631	82.7497	100	95.5138	2.42323	1.52719	2.79844	14.7019	27.1213
HCMVM	F5HGQ8	UL138		0	0	0	7	1	1																																				5.5038	2.1132	2.22232	60.4444	86.102
HCMVM	Q6SW14	UL139	Membrane glycoprotein UL139	0	0	1	0	1	1																										9.11407	3.34988	7.92921	6.29583	4.35568	5.33105	7.09285	15.0557	62.8719	100
HCMVM	Q6SWB7	UL14	Uncharacterized protein UL14	0	0	4	3	4	1																										16.3106	4.34921	5.80033	18.151	46.5545	100	99.5137	73.6337	50.4586	31.8815	23.5339	18.8228	20.2145	45.7999	79.872
HCMVM	F5HCK7	UL140	Protein UL140	0	0	1	1	0	1																										3.06909	1.0202	0	3.57236	2.22863	2.93528	2.79496	0.552679	14.4951	100	4.54969	9.23054	9.96055	6.67421	15.0965
HCMVM	Q6RJQ3	UL141	Protein UL141	18	0	12	21	35	1	M				XC			3.37165	4.15543	30.9932	32.2958	82.8924	82.177	97.8786	100	1.91736e-05										4.78052	2.03999	1.58414	7.37561	11.2874	27.7044	26.9137	89.1489	92.9666	100	5.35337	4.41413	6.60418	6.01479	7.95656
HCMVM	D2K3T4	UL142		5	0	2	0	1	1								2.68323	2.99164	0.527416	1.80327	2.12293	0.650113	100	97.7317	1.91736e-05										2.87335	1.71107	0	0.971604	1.54659	0.76463	1.69856	0.148841	10.2206	100
HCMVM	F5HAM0	UL144	Membrane glycoprotein UL144	1	0	2	1	1	1								0	0	0	0.0130688	31.0158	43.9046	100	92.0582	0.000585977										0	1.37903	3.12882	0	0	3.17942	4.66124	100	91.3658	55.6939	0	1.36264	3.71736	0	3.36046
HCMVM	D2IGA4	UL145		0	0	0	2	8	1																																				100	89.2396	92.009	83.5102	85.1888
HCMVM	F5HBX1	UL146	Chemokine vCXCL1	1	3	3	14	27	1								0	0	1.54545	0.00171769	1.83111	0.184175	92.6201	100	0.000106701	1.5436	1.29854	1.07972	1.26955	1.399	0.88961	100	99.8615	1.6481e-06	2.11244	0.503063	0	0.90847	0.901325	0.65781	1.22035	0	27.2959	100	0.838833	0.412146	0.197425	0.389372	0.499276
HCMVM	F5HA06	UL147	Putative viral CXC chemokine 2	0	0	0	5	7	1																																				1.79843	1.35037	2.38537	1.18774	1.50268
HCMVM	F5H8Q3	UL148	Membrane protein UL148	3	0	3	16	25	1								0	1.38303	43.6354	48.0739	100	95.04	55.0082	55.1519	0.000117602										15.7698	10.2973	10.6347	15.5709	26.3769	73.4824	59.5889	100	95.0565	73.5626	4.21267	3.0386	5.86203	3.44327	7.28166
HCMVM	D2K3U5	UL148D		1	0	1	1	3	1								27.5069	22.0226	58.5987	51.8351	60.6306	68.5248	100	81.9952	0.00723894										32.2737	8.80235	6.30651	23.7609	36.1268	70.2222	50.8534	100	87.956	76.9505	5.34634	4.38264	3.99921	29.4102	75.8439
HCMVM	Q6SW05	UL150	Uncharacterized protein UL150	1	0	0	4	18	1								0	0.0502203	8.02273	5.42534	100	83.8547	82.2071	75.7133	0.000771805																				12.5961	13.037	14.3671	12.8723	14.3172
HCMVM	F7V998	UL150A		1	0	0	13	14	1								0	5.96817	36.4065	40.7051	50.7498	57.0129	96.7769	100	0.000298455																				14.8074	14.144	16.1934	31.4474	38.796
HCMVM	F5HAE6	UL15A	Uncharacterized protein UL15A	0	0	0	2	4	1																																				10.555	13.6946	16.8242	30.2286	26.4305
HCMVM	F5HG68	UL16	Protein UL16 (UL16P)	3	0	4	2	7	1								14.9531	12.3407	100	90.6401	65.9842	67.9818	63.0849	65.1913	0.00043702										5.28451	2.43514	1.23697	5.65696	19.5651	74.9011	57.2611	36.355	55.5566	100	6.67976	8.46312	11.6037	20.798	47.3164
HCMVM	F5HHT4	UL17	Protein UL17	2	0	1	6	2	1								10.9205	15.4894	72.5935	50.3944	86.8027	75.3196	100	77.3044	0.0155254										31.7515	26.9679	23.4972	20.7229	32.3588	29.0145	41.1407	100	50.3478	30.7632	8.18146	6.8316	15.0653	16.5608	25.2901
HCMVM	F5HI68	UL19	Uncharacterized protein UL19	0	0	0	1	1	1																																				13.0622	8.48502	15.4599	18.5904	21.0956
HCMVM	F5HF90	UL22A	Glycoprotein UL22A	2	3	3	1	2	1								0.33158	0.584285	5.13513	3.60584	33.2499	30.8064	90.4107	100	0.000225873	0	0.188054	61.7174	84.6579	100	60.4825	85.962	12.7737	0.194646	3.08468	2.10312	0.346755	1.87345	1.60122	2.61425	4.2072	10.6591	21.1479	100	10.1545	18.7912	9.00187	10.6547	12.0612
HCMVM	F5HDM3	UL23	Tegument protein UL23	0	0	0	2	5	1																																				6.1811	1.87208	9.11881	23.5981	13.6858
HCMVM	B8YE60	UL24		0	0	1	12	8	1																										99.0411	45.3135	41.8076	41.7454	34.8085	26.3818	56.9019	100	39.0009	22.5323	5.84475	6.19135	6.88916	7.54731	9.18813
HCMVM	F5HGJ4	UL25	Phosphoprotein 85 (PP85)	1	20	1	56	145	1								0	1.74771	29.872	23.5508	63.2256	53.4483	100	93.0118	0.000578413	3.68665	4.00994	4.8836	5.68161	31.0188	26.755	92.7573	100	0.000598114	3.5989	2.22977	2.47841	10.0832	11.4182	45.9788	36.8948	43.9139	100	79.5848	3.66486	3.20162	4.81628	3.84894	4.33075
HCMVM	A8T790	UL26		0	0	0	13	12	1																																				6.65836	7.88139	13.0666	8.30179	9.60607
HCMVM	Q6SWA4	UL27	Uncharacterized protein UL27	0	0	0	2	1	1																																				12.9227	7.25049	10.1303	100	54.1172
HCMVM	Q6SWA3	UL29	Protein UL29/28 (UL298)	0	0	0	22	20	1																																				8.10532	2.52235	3.57376	100	57.7032
HCMVM	F5HGC2	UL30	Uncharacterized protein UL30	0	0	0	1	2	1																																				2.06337	0	1.35745	2.24452	6.75604
HCMVM	F5HEQ1	UL31		0	1	0	3	9	1																	0.592836	0.311251	8.44519	9.70792	65.6828	56.2812	90.7249	100	0.00122346											7.77922	4.77817	6.85823	8.73703	13.2155
HCMVM	Q6SW99	UL32	Tegument protein pp150	3	21	1	53	109	1								8.92582	10.4077	14.2226	15.4564	29.9082	29.4022	92.3501	100	0.00016135	1.18643	1.34096	4.5516	4.00434	17.4182	15.199	99.4574	100	0.000112482	41.8455	93.477	100	75.5756	57.5465	40.5102	31.481	38.4683	68.9543	96.3432	1.84215	1.07989	1.85627	6.0972	3.20627
HCMVM	Q6SW98	UL33	G-protein coupled receptor homolog UL33	8	0	6	3	2	1	M						ShG	0.829463	0.882483	3.25746	2.526	9.44758	7.96384	100	99.2947	6.0124e-06										2.87604	0.57927	4.12737	2.90574	2.53221	4.25854	8.9956	7.58737	100	45.1892	1.21645	0.577137	2.61627	1.79785	3.0832
HCMVM	C8CPD5	UL34		11	2	11	26	37	1								5.60533	4.81657	12.9284	12.0392	40.0778	37.2691	100	95.0724	7.30537e-05	1.36594	1.55785	33.5723	28.2264	100	54.653	75.6861	27.0047	0.141683	12.2877	6.56012	8.7085	10.3399	8.53268	10.9309	15.792	41.3788	100	68.4081	9.43254	7.04817	8.10293	16.9272	15.2418
HCMVM	F5HE12	UL35	Tegument protein UL35	0	0	1	20	38	1																										6.85984	26.2538	20.7388	30.9309	48.4948	64.7412	34.6238	100	80.2656	41.3409	4.23002	3.67372	6.08743	6.45753	6.80344
HCMVM	C8CPD7	UL36		0	0	2	60	125	1																										16.1787	8.95552	12.1503	40.2092	42.0293	69.9007	73.039	100	35.2562	17.4145	9.25444	6.48303	8.61128	39.1569	57.1051
HCMVM	Q6SW94-2	UL37	Isoform vMIA of UL37 immediate early glycoprotein (VGLI)	5	2	5	7	19	1								11.8919	15.3119	72.3347	76.4597	100	94.2025	68.9508	62.6693	0.000392803	6.29945	4.81459	71.8117	87.5016	86.2342	100	42.7008	45.9013	0.00401373	7.91328	2.53461	4.88989	23.8164	59.6339	95.4438	86.4922	100	81.855	52.7019	4.99946	2.6306	6.08196	35.3679	56.127
HCMVM	C8BKZ2	UL38		0	0	0	2	5	1																																				13.4155	12.8934	8.36674	59.4427	94.2008
HCMVM	Q6SWC6	UL4	Envelope glycoprotein UL4 (UL04)	0	0	1	1	4	1																										1.39215	1.81908	0	1.19724	2.50679	5.13559	8.05935	16.7176	14.9987	100	1.33883	0	0.410889	2.72433	4.6934
HCMVM	Q6SW92	UL40	Protein UL40	1	0	2	1	1	1								0	1.87684	71.7994	85.6816	94.9685	97.4901	88.0977	100	0.00107578										7.93952	1.72946	4.71186	5.6648	36.4703	74.6665	71.0071	100	87.3288	56.1839	0	0	0	13.4774	24.5493
HCMVM	F5HFG3	UL41A	Protein UL41A	7	2	5	0	3	1								8.1143	8.92572	11.8784	11.178	9.98547	7.13051	100	92.7667	0.000130156	2.8791	3.0984	8.34826	9.16588	37.4799	35.9866	94.2691	100	0.000451859	4.02987	1.05836	0.220691	6.33064	3.54293	2.34324	3.65828	2.80852	42.2489	100
HCMVM	Q6SW89	UL43	Tegument protein UL43	0	0	0	16	10	1																																				6.20633	5.11699	6.85412	12.7216	9.33131
HCMVM	A9YU18	UL44		9	87	9	129	347	1								2.8198	2.67334	26.744	30.0729	81.8135	60.5926	97.2503	100	0.00192037	2.88491	2.96745	8.91536	8.74913	50.7535	43.6693	91.6735	100	0.000963984	12.3364	6.47358	6.75638	8.742	13.8794	28.4144	37.0697	97.6011	90.4217	100	4.74368	4.43665	5.94882	4.70128	5.47228
HCMVM	Q6SW87	UL45	Ribonucleoside-diphosphate reductase large subunit-like protein UL45 (RRL)	1	3	2	38	76	1								0	0.362785	16.7846	16.2836	57.8408	46.1427	85.2563	100	0.00143349	1.74597	1.47252	7.71914	6.60378	38.0544	29.6056	99.0823	100	0.000595782	9.91259	5.41319	7.39576	9.02115	14.5444	18.256	18.933	30.3834	100	88.7908	3.12168	2.32567	3.97634	4.16177	4.22713
HCMVM	F5HA93	UL46	Capsid triplex subunit UL46 (VP19)	0	4	0	10	17	1																	1.89847	2.31765	4.5356	4.81161	56.8113	48.6483	83.8934	100	0.00235693											3.8504	3.29814	4.53517	4.52391	4.08119
HCMVM	Q6SW85	UL47	Capsid assembly protein UL47 (V120)	0	1	1	15	14	1																	1.78461	2.43876	3.32097	3.40111	57.9049	56.9778	90.6434	100	0.000665751	78.1053	35.6141	43.5942	21.4122	41.4439	42.6125	65.3264	100	44.2549	51.0932	5.48446	6.00823	7.51738	9.23527	7.43914
HCMVM	Q6SW84	UL48	Deneddylase (DEN)	2	16	3	42	58	1								3.65231	5.84323	8.6565	7.03017	80.0393	69.5126	100	93.7147	0.000335359	2.21698	3.13853	5.07944	5.61064	49.9844	44.7714	100	95.1679	0.000540413	13.9292	14.2964	20.4046	16.0881	12.1065	23.4009	17.4228	77.3967	100	79.0593	4.7258	4.10789	5.94428	8.3763	6.37391
HCMVM	F5HEN7	UL48A	Uncharacterized protein UL48A	0	1	0	2	5	1																	0	1.54538	1.37451	1.95154	64.8222	50.638	87.5103	100	0.0023103											0.813344	0.526483	0.199934	1.48156	0.92964
HCMVM	Q6SW82	UL49	Protein UL49	0	0	0	7	6	1																																				13.7692	11.3038	10.838	14.055	15.8055
HCMVM	F5HHY9	UL5		2	0	0	0	1	1								2.6302	2.00503	8.71996	10.0613	54.3292	51.6253	91.5966	100	0.000175537
HCMVM	Q6SW81	UL50	Nuclear egress membrane protein	10	7	5	20	43	1								5.20291	5.65068	9.252	10.1186	67.4758	60.6846	100	93.128	0.000205746	4.24879	4.37048	7.5444	7.27869	46.8377	48.0678	92.5653	100	0.000558075	16.089	21.2277	19.268	26.9338	27.9346	28.9497	27.9607	53.1767	100	85.7599	3.12765	2.5564	3.6326	3.67113	4.70726
HCMVM	F5HGI9	UL51	Tripartite terminase subunit UL33 homolog (TRM2)	0	9	0	5	10	1																	1.12071	1.48724	11.8585	13.2308	74.286	71.6121	100	98.9629	0.000140224											1.78055	1.23598	3.74176	2.12982	2.71699
HCMVM	Q6SW79	UL52	DNA packaging protein UL32 homolog	7	5	8	23	30	1								4.80112	5.44933	4.13973	5.16013	48.9494	46.9093	96.0927	100	4.20505e-05	2.55075	2.98922	4.04587	4.26553	71.4738	65.0757	100	93.1825	0.000614419	5.1727	4.97364	7.54043	3.62637	4.44376	5.49718	9.37509	46.3473	100	61.0429	3.43527	2.40788	4.34896	3.12032	3.69598
HCMVM	F5HFZ4	UL53	Virion egress protein UL53	0	4	0	6	19	1																	1.88478	2.08432	3.1351	3.19378	39.8677	33.2177	97.6181	100	0.000533691											2.55352	2.12617	2.75635	1.95142	1.40013
HCMVM	Q6SW77	UL54	DNA polymerase catalytic subunit (DPOL)	1	9	0	48	85	1								15.6373	11.8195	95.78	100	88.1078	79.0899	69.5101	76.8677	0.000670396	9.35915	9.63609	71.2527	95.7783	86.0225	85.4029	100	96.3853	0.00545151											7.39018	4.98978	7.20989	30.7048	50.2822
HCMVM	F5HB53	UL55	Envelope glycoprotein B (gB)	36	7	35	38	44	1								2.66691	2.87427	7.56566	6.87428	8.66104	7.00267	97.5775	100	1.98482e-05	0.770601	0.747352	7.19372	8.74742	26.2168	26.226	94.3529	100	0.000402702	8.99291	7.73188	6.90715	13.535	11.1745	11.076	13.133	16.0136	52.8816	100	6.02914	5.10582	13.2502	9.06632	9.90393
HCMVM	F5HC79	UL56	Tripartite terminase subunit UL28 homolog (TRM1)	5	1	5	27	48	1								26.2524	27.2205	32.8302	36.8653	82.157	82.7359	100	82.7896	0.00232121	4.5781	4.26	9.14552	18.1035	45.963	58.1788	96.4517	100	0.00177435	50.633	16.9215	20.4146	17.8256	22.3065	22.0976	37.7036	74.7575	100	76.7313	6.75276	6.39415	9.73301	8.04318	7.79064
HCMVM	F5HDQ6	UL57	Major DNA-binding protein (DNBI)	7	18	7	87	132	1								7.91852	7.87207	23.801	25.8004	84.1605	83.6644	95.3719	100	4.88712e-05	2.95067	3.34843	12.7484	14.6316	57.384	50.3236	92.019	100	0.000965244	41.0734	20.2544	18.8842	18.7756	19.9176	25.0023	35.5343	100	97.1932	87.7029	4.93653	4.43556	5.87635	4.65652	6.15395
HCMVM	Q6SWC4	UL6	Uncharacterized protein UL6 (UL06)	0	0	1	0	0	1																										3.14598	0	0	3.72419	4.01452	5.63121	13.3939	28.7387	95.966	100
HCMVM	Q6SW73	UL69	Transcriptional regulator UL69	0	4	0	30	56	1																	0.211219	0.246364	7.66058	9.93521	39.4642	32.0003	100	99.8314	0.000558075											3.89441	2.20089	5.05325	16.0836	14.6347
HCMVM	F5HG51	UL70	DNA primase UL70 (PRIM)	0	1	0	14	9	1																	0.323188	0	58.3824	47.8817	100	85.5606	58.1943	30.8198	0.0128352											10.4777	10.8139	14.1647	18.7325	19.761
HCMVM	C8BLE7	UL71		5	2	7	12	39	1								7.8264	8.91567	25.8111	23.8311	61.7117	58.9886	100	93.7396	0.000134011	1.35515	1.36561	33.6591	42.9399	56.9743	66.9317	88.7742	100	0.00272785	8.57997	12.2358	13.5026	15.9325	25.8519	44.0729	41.7693	100	93.8528	63.3775	9.18894	7.13715	9.38909	15.5444	25.9152
HCMVM	Q6SW70	UL72	Deoxyuridine 5'-triphosphate nucleotidohydrolase (DUT)	0	2	0	8	7	1																	11.4413	13.1075	65.3527	58.1008	79.3441	86.1876	97.0843	100	0.00109893											8.10883	6.33686	13.1309	16.4876	25.2113
HCMVM	F5HHQ0	UL73	Envelope glycoprotein N (gN)	2	1	1	1	0	1								2.77087	1.67539	5.43671	3.46064	2.56733	1.6892	89.1779	100	0.000259024	23.3693	11.0733	34.36	20.9834	51.5071	38.2308	100	92.7347	0.00679114	5.07394	0.90608	0	11.3806	2.32038	1.19875	2.78651	2.53789	32.155	100	14.2818	13.1344	13.298	11.6363	10.4662
HCMVM	F5HGP1	UL74	Envelope glycoprotein O (gO)	5	4	4	6	12	1								4.48825	5.74927	11.072	8.99092	20.5884	16.4012	99.8603	100	4.36782e-05	4.55283	6.20295	4.65429	5.81048	100	80.2728	66.5855	74.3056	0.00315672	9.60727	5.17315	3.99662	21.1873	9.50373	5.55383	7.9307	16.3062	52.6591	100	4.04894	2.81107	6.72884	5.02743	5.10984
HCMVM	C1BEG3	UL74A	Uncharacterized protein UL74A	1	0	0	0	0	1								1.26697	0	6.02469	3.17552	7.19496	8.02884	86.8761	100	0.00044945
HCMVM	Q6SW67	UL75	Envelope glycoprotein H (gH)	19	6	13	7	11	1								3.76739	3.82766	8.8876	8.16793	13.9793	9.27158	99.4907	100	4.25052e-05	3.09784	2.86229	3.3099	4.28581	22.4097	22.5114	95.2664	100	0.00029578	15.7406	5.03524	4.71255	14.9645	8.1916	7.2319	10.1482	14.7653	69.2068	100	0.561819	0.104873	0.500449	1.58939	1.14328
HCMVM	Q6SW66	UL76	Protein UL76	0	0	0	4	3	1																																				0	0.971163	3.4346	1.89107	1.36574
HCMVM	Q6SW65	UL77	Virion-packaging protein UL77	0	3	0	8	8	1																	5.31796	3.22191	6.1209	7.61932	47.4394	43.3236	100	97.3254	0.000372162											4.86483	5.1647	4.98058	6.5851	5.03207
HCMVM	B8YEA3	UL78		2	0	5	4	8	1								35.3494	33.356	96.1637	86.222	100	91.6869	71.7061	59.3594	0.00386191										14.37	9.49047	12.7355	20.4952	46.8378	71.6814	81.2596	100	62.5175	63.4011	3.20572	0	3.52578	13.7111	48.7858
HCMVM	Q6SW63	UL79	Protein UL79	0	0	0	2	1	1																																				13.6806	12.4391	11.1727	12.244	13.0855
HCMVM	Q6SW62	UL80	Protease precursor (PPR)	1	7	1	33	57	1								0	2.18607	14.8865	7.83748	77.5793	62.2746	100	88.607	0.00138337	3.29421	4.36253	12.1227	11.6054	89.6197	82.4872	95.1359	100	0.000558075	11.1357	9.05311	6.04832	13.2935	12.5631	22.2643	31.6067	69.9496	100	93.1693	5.7812	5.29584	7.92482	8.62958	8.84124
HCMVM	F5HBC6	UL82	Protein pp71	0	2	0	16	36	1																	4.61362	5.34601	6.91559	10.7359	30.0519	33.249	100	86.1915	0.00175443											3.37712	2.16465	4.87555	9.25471	7.10678
HCMVM	Q6SW59	UL83	65 kDa phosphoprotein pp65	5	74	8	304	397	1								5.95715	6.56664	19.193	18.5512	32.417	24.3207	100	95.18	0.000232778	3.84366	3.89993	5.5032	5.96349	16.3014	11.8179	100	93.3944	0.000558075	8.71569	4.87397	7.23679	9.95235	14.5377	37.8601	32.9302	32.5696	84.6913	100	3.88807	3.42227	4.91604	4.09016	4.77471
HCMVM	F5HB40	UL84	Protein UL84	0	5	1	32	48	1																	5.16254	5.00077	10.7514	17.1417	27.457	32.0585	100	96.542	0.000630297	6.985	27.5036	17.0502	61.7326	60.7164	80.6287	68.7627	36.2674	100	85.7792	3.7111	2.62381	4.33283	15.664	9.33038
HCMVM	F5HIN9	UL85	Capsid triplex subunit 2 (VP23)	0	2	1	24	28	1																	0	0.275984	0	1.72574	51.7273	47.4508	95.0473	100	0.000480255	6.90972	7.68502	10.8853	5.34356	6.59031	5.52765	12.0631	75.6065	100	60.8987	2.59826	2.40322	3.65856	3.42573	3.09972
HCMVM	F5HGT1	UL86	Major capsid protein (MCP)	3	13	6	136	181	1								6.30085	6.3129	4.34378	5.01945	68.2809	60.9848	94.7803	100	0.000161053	2.04495	2.04248	4.29234	4.37682	65.8609	58.2915	96.1463	100	0.000558075	10.1913	5.94655	10.5236	8.46053	8.12447	11.7575	19.0946	55.9147	100	57.3121	3.68472	3.21971	4.86978	4.63173	3.93582
HCMVM	Q6SW55	UL87	Uncharacterized protein UL87	0	0	0	7	6	1																																				19.5059	15.5517	20.8104	19.4613	19.1928
HCMVM	F5H9F9	UL88	Protein UL88	0	0	0	9	11	1																																				4.98779	5.78884	7.38994	9.90106	8.35272
HCMVM	Q6RXE9	UL89		5	3	1	24	26	1								21.2568	21.7342	23.0821	25.4918	68.7466	59.2134	100	86.2818	0.00176522	3.06009	2.5316	6.47037	6.32158	68.1952	63.0732	100	99.886	0.00029578	29.3069	8.57233	20.2583	13.2944	19.6875	12.5897	24.3915	59.9965	100	66.3375	5.15796	5.6315	7.28672	4.62033	5.96712
HCMVM	F5H9T4	UL9	Membrane glycoprotein UL9 (UL09)	3	0	1	0	2	1								8.81178	9.71652	12.1346	11.28	99.5746	100	53.3313	63.3116	0.000236649										1.30144	1.76117	4.46545	1.56827	2.29209	2.04169	8.47428	100	82.8171	31.762
HCMVM	F5HAS7	UL92	Uncharacterized protein UL92	0	2	0	1	0	1																	0	2.94115	9.73166	9.31644	76.8206	61.8419	92.1802	100	0.00184021											4.25766	5.50494	3.8289	5.80703	5.08312
HCMVM	Q6SW50	UL93	Virion-packaging protein UL93	0	0	0	7	10	1																																				5.12993	4.9213	8.27264	8.00722	7.26175
HCMVM	F5HAC7	UL94	Capsid-binding protein UL16 homolog (UL16)	5	7	6	18	38	1								0.484766	0.698145	4.27482	3.7793	24.8843	22.9147	100	92.115	0.000134513	1.41999	1.34815	5.01955	4.96934	27.9672	24.0162	94.8984	100	0.000480255	26.83	3.03104	3.64087	6.66762	3.92288	5.52109	11.7274	23.0536	78.5733	100	3.67023	2.69743	3.56945	4.24016	3.98031
HCMVM	Q6SW48	UL95	Protein UL95	0	0	0	7	9	1																																				3.46596	4.19932	8.54355	10.9829	12.8657
HCMVM	Q6SW46	UL97	Serine/threonine protein kinase UL97	0	0	0	23	60	1																																				7.21812	6.27118	7.55052	23.2752	24.7215
HCMVM	F5HF49	UL98	Alkaline nuclease (AN)	4	0	3	27	66	1								15.6097	18.7218	41.8855	31.9414	70.9868	68.0865	100	87.6568	0.00166027										16.3606	7.51463	9.05274	12.4006	16.3928	34.1894	34.9585	69.0446	100	78.1086	10.8193	8.27987	10.1006	14.4164	17.6442
HCMVM	F5HI87	UL99	Tegument protein UL99 (TG11)	1	0	2	8	18	1								0	1.22831	10.9652	5.98257	23.8701	18.1222	100	84.7558	0.00104158										15.6935	24.908	25.7209	67.2977	40.7512	40.1039	30.9927	37.6396	100	83.7401	2.69853	2.07333	4.75162	4.08271	4.17983
HCMVM	Q6SW03	US1	Protein US1 (US01)	0	0	0	1	2	1																																				5.07251	4.28171	6.39279	5.71714	9.25202
HCMVM	F5HFJ7	US10	Membrane glycoprotein US10	0	1	0	2	7	1																	10.0199	7.43329	100	71.9113	91.2498	86.4728	70.0837	68.9518	0.009539											7.57998	6.13882	5.93811	10.9556	32.2388
HCMVM	Q6SVZ5	US11	Membrane glycoprotein US11	0	0	1	4	5	1	M																									4.53921	0.904099	0.959342	29.0839	72.3258	100	32.0671	9.95647	10.6177	10.0164	16.541	11.7621	11.4953	53.9074	100
HCMVM	F5HE44	US12	Uncharacterized protein US12	1	1	3	3	1	1								94.3499	100	86.31	79.5888	67.4071	69.8326	78.0052	78.8666	0.00681187	4.45746	4.59302	100	79.4486	75.1232	72.8808	72.4462	88.9841	0.00691825	47.6698	43.8363	48.3233	55.2362	70.4677	81.1098	94.6028	100	74.3074	65.6029	8.44773	4.63307	7.31229	24.3193	48.5106
HCMVM	F5HD92	US14	Membrane protein US14	2	0	1	2	2	1								14.8931	14.5075	20.7018	18.3595	25.9884	20.5822	100	93.0296	0.000240339										4.23658	0	1.22707	20.073	51.987	37.9476	21.2039	13.8143	100	88.9274	17.7886	21.9064	28.0732	28.3518	49.2412
HCMVM	F5HFH0	US15	Membrane protein US15	0	0	0	1	1	1																																				3.16554	0	0	7.30237	51.6969
HCMVM	F5H9N9	US17	Protein US17	0	0	0	1	0	1																																				8.80788	17.4124	18.9732	5.11234	23.3455
HCMVM	F5HE69	US18	Transmembrane protein US18	1	1	0	0	1	1								0	4.26738	48.9985	53.8104	96.6743	100	80.6156	70.189	0.000474871	0	0	52.1652	70.5729	83.9219	100	64.9791	91.4478	0.0140439
HCMVM	F5HE05	US2	Unique short US2 glycoprotein (US02)	0	0	0	3	3	1																																				5.2345	1.28744	6.94096	70.2915	100
HCMVM	F5HGH8	US20	Membrane protein US20	2	0	2	2	1	1								2.41216	4.00636	58.2173	59.9011	100	99.27	83.5962	79.1285	5.38335e-05										18.5257	12.5595	14.0908	26.8447	68.1814	84.6372	90.0047	100	94.5374	92.4544	14.0964	11.0842	11.9154	25.082	40.4391
HCMVM	F5HDC7	US22	Tegument protein US22	3	3	1	33	100	1								16.8266	19.4116	71.8537	71.1215	100	72.0938	94.2606	84.2938	0.0111033	0.951254	1.0963	74.3546	64.5267	100	82.5134	82.2539	85.7101	0.00332059	100	56.4429	53.0604	62.811	46.513	93.6187	70.759	44.2559	61.5994	47.0454	7.51675	5.32889	9.22221	11.6622	27.3803
HCMVM	F5HAZ3	US23	Protein US23	0	2	0	9	6	1																	1.42824	2.94152	78.6275	76.0131	100	94.5601	53.3729	58.6477	0.000614419											7.76227	5.67167	7.46973	49.0986	93.1529
HCMVM	F5H8S6	US24	Tegument protein US24	0	1	0	15	13	1																	0	3.93135	64.6805	65.1165	100	99.3916	69.3591	84.5786	0.0018581											13.8634	9.68059	10.1095	100	96.4248
HCMVM	F5H991	US26	Protein US26	0	0	0	6	9	1																																				16.6348	13.7371	11.23	30.7317	35.3957
HCMVM	F5HDK1	US27	Envelope glycoprotein US27	11	5	13	4	13	1								2.63932e-05	0.490384	1.85563	0.908097	7.72515	6.71693	100	97.6263	1.91059e-05	7.56485	8.46418	9.61582	12.2651	35.7035	37.0096	97.7644	100	0.000220427	4.20641	1.72915	1.31115	5.59749	4.20622	4.30977	6.12095	6.74492	45.6411	100	1.49256	1.33844	2.7197	2.0075	1.34908
HCMVM	Q80KM9	US28		7	0	7	5	5	1								2.93016	3.97198	22.4173	24.1458	88.6454	100	56.644	62.6767	0.000547683										7.00155	3.5952	3.32921	2.5888	6.72904	13.4064	22.3202	100	72.4252	88.6665	3.40557	1.94877	5.3172	2.09049	4.72136
HCMVM	F5HEU0	US3	Membrane glycoprotein US3 (US03)	0	0	0	4	0	1																																				8.44223	2.94102	2.94794	100	53.7568
HCMVM	F5HB41	US30	Uncharacterized protein US30	0	0	0	1	6	1																																				2.95585	2.10275	4.17682	7.62478	9.27573
HCMVM	Q6SW00	US6	Unique short US6 glycoprotein (US06)	1	0	2	1	3	1								3.37743	3.11201	43.1393	33.6937	70.2564	70.7639	100	93.1624	0.000408813										7.31665	13.7732	16.5231	23.4568	60.0347	73.8729	65.6339	100	56.7157	80.1199	2.02729	0	0.828368	26.4736	37.8114
HCMVM	F5HB52	US8	Membrane glycoprotein US8 (US08)	1	0	4	9	10	1								12.7202	12.3548	78.2509	81.1929	100	79.7236	76.417	66.7832	0.00412096										26.5906	16.3997	25.903	23.3523	28.0213	47.5118	78.087	100	64.0858	83.2066	13.8191	11.6613	14.6974	26.4652	21.6924
HCMVM	F5HC33	US9	Membrane glycoprotein US9 (US09)	5	0	10	7	8	1								4.04478	3.07219	46.2923	49.9874	100	99.1921	51.4423	56.8214	0.000114943										20.12	9.6675	13.4395	13.4779	20.0599	36.7968	53.1798	83.0303	65.9064	100	12.7789	12.0822	12.6715	14.9012	16.1735
HCMVM	F5H8R6	UL96	Protein UL96	0	0	0	0	3	1
HCMVM	Q6SW37-3	UL112-3	Isoform p43 of Early phosphoprotein p84	0	0	0	0	2	1
HCMVM	F5HD03	US32	Protein US32	0	0	0	0	1	1
HCMVM	ORFL119C_HCMVM	ORFL119C		0	0	0	0	1	1
HCMVM	ORFL205C.iORF1_(UL83)_HCMVM	ORFL205C.iORF1_(UL83)		0	0	0	0	2	1
HCMVM	ORFL299W_HCMVM	ORFL299W		0	0	0	0	2	1
HCMVM	ORFL71C.iORF1_(UL24)_HCMVM	ORFL71C.iORF1_(UL24)		0	0	0	0	2	1
HCMVM	ORFL78C_(UL26)_HCMVM	ORFL78C_(UL26)		0	0	0	0	1	1
HUMAN	Q9BVM4	A2LD1	Gamma-glutamylaminecyclotransferase	0	0	0	1		1																																				100	79.265	81.4301	60.5936	76.7808
HUMAN	P01023	A2M	Alpha-2-macroglobulin	5	6	2	10		1	M				XC			59.1388	64.9884	100	95.9593	69.4598	70.0716	45.154	47.8731	0.000693822	92.0022	100	71.9289	59.5615	53.8096	44.4914	38.3092	41.3234	0.00801134	50.9219	25.2921	30.5427	54.4936	73.1637	100	56.2162	50.4974	63.1364	44.0072	100	71.7143	72.3405	85.8324	71.636
HUMAN	Q9NRG9	AAAS	Aladin	0	0	0	10		1	M																																			67.9728	78.0064	92.1709	80.7018	79.187
HUMAN	Q86V21-2	AACS	Isoform 2 of Acetoacetyl-CoA synthetase	0	0	0	5		1																																				71.7959	78.5799	69.5947	53.5108	45.1224
HUMAN	Q2M2I8-2	AAK1	Isoform 2 of AP2-associated protein kinase 1	0	7	0	15		1	M	PM															88.9743	100	60.6313	52.9494	68.5512	86.6002	89.3201	88.54	0.044692											100	95.3978	85.9806	73.5031	71.1883
HUMAN	Q13685	AAMP	Angio-associated migratory cell protein	0	0	0	5		1	M	PM		CS																																68.5271	80.8241	77.7859	76.7155	77.455
HUMAN	P49588	AARS	Alanyl-tRNA synthetase, cytoplasmic	0	17	1	22		1																	79.9945	100	35.6085	24.1615	31.9227	44.9128	54.9017	51.9182	0.0197078	53.1592	26.4866	29.2171	25.2903	28.5484	49.9448	56.8703	100	60.4551	79.6105	100	84.4855	71.7882	63.0222	59.3765
HUMAN	Q5JTZ9	AARS2	Alanyl-tRNA synthetase, mitochondrial	0	0	0	12		1	M																																			59.1721	62.2704	70.856	69.0415	68.7679
HUMAN	Q9BTE6-2	AARSD1	Isoform 2 of Alanyl-tRNA editing protein Aarsd1	0	0	0	2		1																																				93.6585	100	83.0618	61.9011	48.7473
HUMAN	Q9NRN7	AASDHPPT	L-aminoadipate-semialdehyde dehydrogenase-phosphopantetheinyl transferase	0	5	0	7		1																	83.4845	97.764	100	85.5085	50.8344	59.1905	50.4467	50.2933	0.0181354											97.2657	100	88.7668	91.3134	79.387
HUMAN	Q9UDR5	AASS	Alpha-aminoadipic semialdehyde synthase, mitochondrial	0	0	0	12		1	M																																			35.3498	33.7618	35.7246	38.8611	40.7469
HUMAN	Q9NY61	AATF	Protein AATF	0	6	0	8		1	M	PM				Nuc											78.2638	79.8124	100	93.2029	92.5754	85.7749	51.5753	56.2335	0.00474368											62.7308	72.0279	78.9626	84.9267	74.7759
HUMAN	P80404	ABAT	4-aminobutyrate aminotransferase, mitochondrial	0	0	0	2		1	M																																			34.3724	35.6592	33.222	36.8492	44.5635
HUMAN	O95477	ABCA1	ATP-binding cassette sub-family A member 1	31	0	63	0		1	M	PM	IPM					67.2323	66.191	100	96.7847	76.5789	77.9783	81.221	78.5273	0.000647739										51.6009	100	98.3698	81.672	50.336	45.5386	45.3683	45.3985	42.349	33.5945
HUMAN	Q9BZC7-3	ABCA2	Isoform 3 of ATP-binding cassette sub-family A member 2	0	0	0	2		1	M																																			72.364	90.2433	100	76.9662	87.8282
HUMAN	Q99758	ABCA3	ATP-binding cassette sub-family A member 3	0	1	1	0		1	M	PM															30.6228	23.5067	32.3371	29.101	55.7655	49.7801	97.9263	100	0.00129583	7.16581	3.40662	5.1654	2.87375	3.08276	4.32476	10.8735	29.0152	100	68.8417
HUMAN	Q8IZY2-2	ABCA7	Isoform 2 of ATP-binding cassette sub-family A member 7	1	1	2	0		1	M	PM						17.0116	20.0622	23.9193	29.1157	36.4439	38.2081	100	83.6689	0.00220003	39.2883	52.4124	48.1995	58.3004	48.1514	58.1503	100	66.0473	0.192124	29.4638	35.9372	38.2027	31.25	37.1637	35.1146	32.7841	53.7956	67.9395	100
HUMAN	P08183	ABCB1	Multidrug resistance protein 1	0	0	0	2		1	M	PM		CS																																52.8666	59.8931	47.764	53.766	58.9293
HUMAN	Q9NRK6	ABCB10	ATP-binding cassette sub-family B member 10, mitochondrial	0	0	0	5		1	M																																			51.887	67.8985	75.8428	55.6176	64.3932
HUMAN	Q9NP58-4	ABCB6	Isoform 2 of ATP-binding cassette sub-family B member 6, mitochondrial	2	2	0	7		1	M	PM						64.9806	60.5941	81.4677	65.565	100	83.4414	72.6654	74.4286	0.110023	43.2024	49.1765	65.3536	71.3544	100	87.6968	85.349	89.7214	0.0082433											55.5508	64.752	66.7129	64.5615	63.944
HUMAN	O75027-2	ABCB7	Isoform 2 of ATP-binding cassette sub-family B member 7, mitochondrial	1	1	0	9		1	M							58.2709	44.9273	66.71	62.4967	100	81.3122	81.5793	76.2595	0.0430706	59.3159	77.8487	52.4842	87.7081	76.7532	100	88.7329	93.1498	0.484367											37.1707	40.3791	42.2469	40.9814	42.4217
HUMAN	Q9NUT2-2	ABCB8	Isoform Short of ATP-binding cassette sub-family B member 8, mitochondrial	0	0	0	3		1	M																																			52.9519	54.8526	64.4422	48.4334	48.7372
HUMAN	P33527	ABCC1	Multidrug resistance-associated protein 1	67	3	87	19		1	M	PM	IPM			Nuc		100	96.5831	32.9354	34.5894	26.5848	28.5917	19.4539	18.8803	5.20592e-05	100	95.4901	32.0216	31.5019	23.248	25.692	17.9455	20.6728	0.000540413	100	99.7293	95.5406	90.5109	61.2279	26.9952	27.5314	24.4662	22.8376	15.9403	100	90.5147	99.1962	97.0222	96.2568
HUMAN	Q5T3U5-2	ABCC10	Isoform 2 of Multidrug resistance-associated protein 7	0	2	0	1		1	M	PM															71.4196	64.6875	71.9988	82.8758	87.4074	93.5734	86.6898	100	0.0779167											79.0058	73.4599	91.5421	90.0052	100
HUMAN	O15438	ABCC3	Canalicular multispecific organic anion transporter 2	8	0	22	2		1	M	PM	IPM					98.9858	100	27.443	28.67	24.2891	26.2328	17.3032	16.0158	2.27994e-05										69.2725	98.0244	100	47.5402	38.9818	18.474	18.5226	10.5567	10.7173	6.21823	92.3373	92.7394	100	73.8803	79.8582
HUMAN	O15439	ABCC4	Multidrug resistance-associated protein 4	54	2	70	10		1	M	PM						92.7055	89.1547	100	97.9336	90.7137	93.0727	78.5297	79.2661	0.00279938	100	90.2095	69.1465	82.8849	52.6104	61.8185	44.1591	43.1428	0.0127602	95.1795	100	94.732	97.6708	91.9319	81.8894	85.5414	74.0212	78.169	65.7219	87.5573	78.3761	81.7937	90.9152	100
HUMAN	O15440	ABCC5	Multidrug resistance-associated protein 5	30	3	41	1		1	M	PM	IPM					15.6407	15.2503	27.1308	28.6786	73.1385	73.044	100	96.9775	3.29664e-05	83.2473	72.0787	62.8574	86.9008	87.0955	82.4207	95.7741	100	0.246245	43.5077	26.6766	27.351	23.2609	21.5377	26.5961	41.3466	73.1687	100	75.2687	28.4548	24.3674	30.1269	27.8178	27.085
HUMAN	P33897	ABCD1	ATP-binding cassette sub-family D member 1	1	1	1	7		1	M							80.215	100	69.5126	61.2844	74.8389	83.1999	75.2495	71.7724	0.157894	78.556	68.7389	72.3006	92.014	71.4886	91.0475	60.5318	100	0.957486	100	73.1508	66.238	59.6097	79.6426	76.127	59.9065	93.2142	71.063	64.2977	82.3975	76.4276	89.0791	83.8697	88.8308
HUMAN	P28288	ABCD3	ATP-binding cassette sub-family D member 3	6	5	8	24		1	M							69.9244	75.5626	55.3146	59.6456	87.8852	78.6497	100	76.1074	0.111553	36.3249	33.471	49.9343	47.1864	81.4507	72.1047	97.1965	100	0.00181503	75.3328	78.8658	78.3171	76.4242	70.9768	76.5125	73.3758	100	94.9418	98.8389	39.9027	43.9338	45.2793	46.5614	49.9675
HUMAN	O14678	ABCD4	ATP-binding cassette sub-family D member 4	0	0	0	4		1	M																																			61.0331	58.5521	68.9646	67.5258	70.1239
HUMAN	P61221	ABCE1	ATP-binding cassette sub-family E member 1	1	8	2	28		1	M							89.3577	70.7623	100	84.4867	99.1046	85.6646	92.342	91.2282	0.580916	73.1883	84.8604	91.7266	82.0554	98.7273	100	94.9119	85.7536	0.146201	60.8502	49.5467	56.8399	61.1118	56.6738	96.4988	91.1337	100	63.2468	52.0301	96.2728	100	86.8075	85.2011	79.5711
HUMAN	Q8NE71	ABCF1	ATP-binding cassette sub-family F member 1	0	9	1	28		1	M					Nuc											52.6037	60.1237	77.2387	68.2349	90.6099	100	90.3289	88.1432	0.0131079	84.0963	25.8748	24.994	33.133	47.0919	66.0087	76.1555	100	44.3862	32.4705	96.4211	100	92.4755	90.4827	89.8274
HUMAN	Q9UG63	ABCF2	ATP-binding cassette sub-family F member 2	0	15	0	19		1	M																57.9281	55.1166	87.1985	79.6453	100	92.4141	80.8488	70.0929	0.0159222											83.5305	100	93.1549	96.4804	81.4688
HUMAN	Q9NUQ8	ABCF3	ATP-binding cassette sub-family F member 3	1	3	1	15		1								25.4779	29.9447	39.5905	52.219	100	79.4025	57.6058	69.3488	0.0167601	74.9109	73.086	73.9092	51.8122	91.6074	87.4857	100	90.3814	0.0792977	38.1205	30.9102	28.5708	32.2101	32.7535	52.3945	58.3001	100	43.2926	25.0626	95.9033	100	86.4486	74.3039	66.3166
HUMAN	Q9UNQ0-2	ABCG2	Isoform 2 of ATP-binding cassette sub-family G member 2	0	0	2	0		1	M	PM																								20.9147	31.8328	37.5812	40.5762	30.3311	32.9944	54.1764	50.1956	100	88.5921
HUMAN	Q9NUJ1	ABHD10	Abhydrolase domain-containing protein 10, mitochondrial	0	1	1	9		1	M																54.0441	57.7536	60.8926	62.3869	70.0851	100	78.4282	84.5669	0.151173	53.3309	18.5901	16.1353	22.0366	23.7672	43.9377	48.386	100	39.6426	33.4593	42.1099	43.6675	42.2356	46.4662	51.2809
HUMAN	Q8NFV4	ABHD11	Abhydrolase domain-containing protein 11	0	0	0	8		1	M																																			58.8745	62.8114	75.9941	65.7411	65.0512
HUMAN	Q8N2K0-2	ABHD12	Isoform 2 of Monoacylglycerol lipase ABHD12	4	0	7	11		1	M						ShG	32.9187	32.9075	55.0773	55.2893	79.3065	78.7222	100	88.4223	0.00121262										36.7204	41.5139	42.0957	52.9144	60.5197	68.2267	55.3624	57.1239	81.813	100	66.7408	72.1644	76.7675	75.1761	69.7703
HUMAN	Q96IU4	ABHD14B	Abhydrolase domain-containing protein 14B	0	4	0	3		1	M					Nuc											95.7143	100	66.9272	55.204	47.792	47.6633	49.836	46.542	0.00414593											100	78.6284	69.1232	65.3496	65.8248
HUMAN	O95870	ABHD16A	Abhydrolase domain-containing protein 16A	1	1	3	7		1	M						ShG	49.3243	55.2903	79.5009	73.2478	95.5771	76.9829	100	95.432	0.0195408	100	85.5952	76.0778	65.8913	81.7851	74.3436	97.2743	82.69	0.189734	71.2405	33.7197	33.3379	49.2543	40.8896	42.762	52.3106	79.9406	65.2207	100	43.8447	44.9743	47.8964	46.8833	52.0395
HUMAN	P08910	ABHD2	Abhydrolase domain-containing protein 2	0	0	0	3		1	M						ShG																													39.9418	44.269	47.4016	44.0263	40.0159
HUMAN	Q8TB40	ABHD4	Abhydrolase domain-containing protein 4	0	0	0	1		1																																				56.0602	76.3009	80.9003	77.0566	34.9237
HUMAN	Q8WTS1	ABHD5	1-acylglycerol-3-phosphate O-acyltransferase ABHD5	0	0	0	1		1																																				50.0395	57.0092	54.4787	66.2388	58.5588
HUMAN	Q9BV23	ABHD6	Monoacylglycerol lipase ABHD6	0	0	0	4		1	M						ShG																													37.1278	41.5298	43.0257	46.0672	46.5148
HUMAN	Q8IZP0-10	ABI1	Isoform 10 of Abl interactor 1	0	2	0	10		1	M	PM				Nuc											45.4322	42.5541	100	70.54	80.7967	69.1863	48.7002	52.1466	0.0746685											89.7361	88.31	75.5308	90.5476	100
HUMAN	Q9NYB9-2	ABI2	Isoform 2 of Abl interactor 2	0	0	0	1		1	M	PM																																		100	88.8795	69.3673	81.52	92.7415
HUMAN	P00519-2	ABL1	Isoform IB of Tyrosine-protein kinase ABL1	0	2	0	2		1	M					Nuc											80.0294	88.2551	100	83.763	36.9362	33.3774	21.7101	11.1668	0.00473617											100	89.5831	93.152	85.903	77.4507
HUMAN	O14639-2	ABLIM1	Isoform 2 of Actin-binding LIM protein 1	0	3	0	5		1	M																85.4506	100	54.7368	50.3262	49.5588	45.7455	48.4357	45.1035	0.00832172											100	82.909	85.2372	90.4472	87.1331
HUMAN	O94929-2	ABLIM3	Isoform 2 of Actin-binding LIM protein 3	0	0	0	2		1																																				66.5367	82.8278	100	78.9141	60.6758
HUMAN	P19801-2	ABP1	Isoform 2 of Amiloride-sensitive amine oxidase [copper-containing]	2	0	7	0		1	M				XC			100	96.321	71.359	80.3841	39.548	36.8015	21.5758	18.647	0.000435015										35.0886	51.1683	55.2201	100	83.7911	59.9054	38.7788	28.6595	15.7624	10.3457
HUMAN	Q12979-2	ABR	Isoform Short of Active breakpoint cluster region-related protein	0	1	0	7		1																	100	92.8592	60.7228	52.3	87.2192	91.9867	92.4888	93.4377	0.00628857											97.4112	100	83.2363	75.5814	63.4309
HUMAN	Q9ULW3	ABT1	Activator of basal transcription 1	0	3	0	3		1	M					Nuc											43.8975	39.3599	65.6324	69.9348	91.3841	85.8061	100	98.3476	0.0015748											62.2497	71.8132	72.0746	66.5641	67.6979
HUMAN	Q8N961	ABTB2	Ankyrin repeat and BTB/POZ domain-containing protein 2	0	0	0	1		1																																				14.9783	21.8842	15.994	22.9115	32.7924
HUMAN	P09110	ACAA1	3-ketoacyl-CoA thiolase, peroxisomal	2	3	6	16		1	M							60.3106	56.1486	71.0628	65.2291	86.1748	71.2926	100	84.5457	0.0571086	73.1687	82.5709	93.4102	100	90.8313	87.4717	88.6895	63.2147	0.28979	31.9643	27.9622	26.8799	40.0692	44.403	70.0751	60.1191	62.9592	53.0685	100	67.5084	68.3604	69.923	78.3759	81.1229
HUMAN	P42765	ACAA2	3-ketoacyl-CoA thiolase, mitochondrial	1	6	5	22		1	M							60.9115	67.226	100	96.5209	85.0004	79.59	65.2706	67.8208	0.0030449	89.4375	87.9991	59.9703	87.9757	61.3698	100	60.145	72.824	0.666124	35.6855	24.1222	23.228	32.7548	40.4432	59.1876	63.7445	81.1837	51.5773	100	65.0983	66.9376	70.5113	72.4913	76.6061
HUMAN	Q13085-4	ACACA	Isoform 4 of Acetyl-CoA carboxylase 1	125	4	113	15		1								17.012	17.3691	27.0887	21.7446	49.2373	50.6846	89.1566	100	0.000665188	35.3408	37.0493	26.7044	23.1712	41.6171	53.2307	100	89.1411	0.00395291	67.512	91.6847	87.7807	67.746	68.6764	54.2696	61.7233	70.5855	99.8435	100	78.1387	86.3068	77.7849	72.3335	60.1866
HUMAN	Q6JQN1-2	ACAD10	Isoform 2 of Acyl-CoA dehydrogenase family member 10	1	0	0	7		1								14.7467	15.3334	35.0451	31.8722	66.0667	61.6934	99.3569	100	8.68643e-05																				36.0884	40.4097	54.831	35.3551	46.9583
HUMAN	Q709F0	ACAD11	Acyl-CoA dehydrogenase family member 11	0	1	0	8		1	M																60.413	54.9984	43.6579	63.0096	70.27	61.3668	85.6325	100	0.0576594											90.5483	89.5334	93.0916	96.7501	99.0651
HUMAN	Q9UKU7	ACAD8	Isobutyryl-CoA dehydrogenase, mitochondrial	0	1	0	10		1	M																64.1454	63.547	45.5421	79.0998	67.1065	100	90.9264	96.7798	0.328125											56.579	55.5677	59.6157	54.1737	61.8914
HUMAN	Q9H845	ACAD9	Acyl-CoA dehydrogenase family member 9, mitochondrial	1	4	2	15		1	M							57.4888	42.8308	60.7166	67.5482	82.8276	64.5083	80.3963	100	0.0966959	65.2009	64.2409	56.7108	79.4428	62.0747	100	69.5989	74.5065	0.767699	39.6048	26.7042	20.3774	31.3433	39.0021	58.0024	54.0443	100	59.8303	90.3108	54.924	56.8336	59.2589	63.6162	61.4039
HUMAN	P11310-2	ACADM	Isoform 2 of Medium-chain specific acyl-CoA dehydrogenase, mitochondrial	0	5	0	18		1	M																53.5937	53.665	52.379	67.6878	64.4586	93.1442	86.0088	100	0.12404											28.1343	26.7535	26.3419	28.9252	31.4309
HUMAN	P16219	ACADS	Short-chain specific acyl-CoA dehydrogenase, mitochondrial	0	1	0	8		1	M																45.1618	46.9956	37.6102	47.2478	51.7926	76.5697	81.2571	100	0.0572544											25.9101	25.1585	25.5933	25.9954	30.8372
HUMAN	P45954	ACADSB	Short/branched chain specific acyl-CoA dehydrogenase, mitochondrial	1	8	1	7		1	M							24.0349	17.6514	30.1125	37.4678	72.7532	68.4019	100	70.5708	0.016823	56.3272	55.5768	51.8225	69.1958	66.8862	100	86.7985	98.0699	0.164616	39.4911	18.6046	20.1267	29.163	30.2703	49.7199	56.8939	88.1177	91.3288	100	36.6635	36.7759	38.3909	38.3962	42.3853
HUMAN	P49748-2	ACADVL	Isoform 2 of Very long-chain specific acyl-CoA dehydrogenase, mitochondrial	2	5	5	39		1	M							46.7643	39.1543	77.5672	78.6926	100	92.0318	87.8117	90.495	0.00166722	92.747	82.4023	69.8926	95.6424	69.6712	100	72.3174	79.5949	0.877822	39.2978	41.8206	37.266	55.1481	62.4613	100	81.3226	74.2115	56.069	34.7225	79.9388	83.2194	87.2611	93.672	92.3039
HUMAN	Q15057	ACAP2	Arf-GAP with coiled-coil, ANK repeat and PH domain-containing protein 2	0	6	0	5		1																	79.6931	100	50.471	39.1255	47.9972	68.8243	78.9755	80.752	0.0632472											100	91.5163	78.153	69.2747	59.2047
HUMAN	P24752	ACAT1	Acetyl-CoA acetyltransferase, mitochondrial	0	8	8	25		1	M																73.1788	74.4236	76.0064	86.8552	75.968	100	77.7026	80.3445	0.57588	34.4986	18.4428	16.6414	26.8971	34.2168	51.4598	53.0972	70.566	51.9478	100	46.783	53.9673	51.7641	55.9382	58.1927
HUMAN	Q9BWD1	ACAT2	Acetyl-CoA acetyltransferase, cytosolic	0	5	0	9		1	M					Nuc											88.8265	100	60.643	61.6951	33.9015	36.6635	75.6735	70.3449	0.00367426											60.1413	69.1588	59.4177	52.8918	43.0275
HUMAN	Q9H3P7	ACBD3	Golgi resident protein GCP60	2	12	3	18		1	M							61.9094	70.8229	68.834	83.3537	78.156	82.75	100	76.4054	0.34754	79.9367	78.8355	81.1145	88.9495	80.4192	82.2565	99.7509	100	0.0134897	100	19.0282	20.28	27.077	28.9553	39.4876	35.5988	38.2379	26.6792	27.8963	82.7772	83.8896	78.1834	83.2429	100
HUMAN	Q5T8D3-2	ACBD5	Isoform 2 of Acyl-CoA-binding domain-containing protein 5	0	4	1	9		1	M						ShG										39.6501	40.3432	46.0485	59.0715	73.5369	75.9455	100	97.9767	0.00367891	49.1716	73.8512	63.328	79.9935	80.9935	100	61.4995	94.0842	75.528	71.4961	36.4187	41.6285	48.8227	45.6923	39.2593
HUMAN	Q9BR61	ACBD6	Acyl-CoA-binding domain-containing protein 6	0	1	0	2		1	M					Nuc											98.1449	96.3891	84.1661	74.4478	86.4291	90.0697	99.4285	100	0.0275414											88.6765	100	86.6978	69.8768	84.5495
HUMAN	P78348-1	ACCN2	Isoform 1 of Amiloride-sensitive cation channel 2, neuronal	0	0	1	2		1	M	PM	IPM																							50.0048	86.7081	89.4275	100	62.1805	63.4071	62.6494	50.5342	49.1331	23.8241	100	88.6704	86.8147	81.3305	78.518
HUMAN	Q96AP0-2	ACD	Isoform 2 of Adrenocortical dysplasia protein homolog	0	0	0	2		1	M					Nuc																														22.3441	25.0213	26.3183	27.5418	30.7681
HUMAN	P12821	ACE	Angiotensin-converting enzyme	74	3	68	11		1	M	PM			XC			45.6936	45.6836	58.8489	58.2742	87.1395	89.7447	100	93.2282	0.000447261	47.4176	53.4708	46.9441	57.2255	66.1861	77.1554	85.1039	100	0.0262639	40.5258	44.6692	42.0254	45.8474	46.5917	43.6282	51.9733	68.6754	100	73.7169	65.6711	44.8773	48.2108	45.9485	72.2789
HUMAN	Q9UKV3	ACIN1	Apoptotic chromatin condensation inducer in the nucleus	0	17	0	45		1	M					Nuc											45.2883	39.8971	82.4976	76.8867	100	85.2843	68.2304	70.9921	0.010493											57.9965	60.8383	63.4136	69.6432	70.2656
HUMAN	P53396	ACLY	ATP-citrate synthase	4	28	19	81		1	M					Nuc		42.6381	44.2166	60.0986	63.37	91.6051	74.3118	95.6723	100	0.00658934	54.1652	54.4516	45.7696	41.6677	62.4037	62.7637	100	97.4024	0.000636603	39.3739	40.5619	43.7759	45.3317	59.2627	100	85.4732	83.5466	73.0437	65.1011	69.2143	71.2662	65.9457	58.9218	53.2726
HUMAN	Q9NRP4	ACN9	Protein ACN9 homolog, mitochondrial	0	0	0	1		1	M																																			48.636	51.946	64.5583	44.0578	47.2033
HUMAN	P21399	ACO1	Cytoplasmic aconitate hydratase	0	7	0	15		1	M																87.2971	85.8519	66.099	61.7491	61.3399	72.7307	98.2762	100	0.00880914											96.939	100	85.9725	85.1586	71.7351
HUMAN	Q99798	ACO2	Aconitate hydratase, mitochondrial	1	15	6	52		1	M					Nuc		34.72	40.6413	57.2426	85.3509	96.5734	81.6858	100	99.6672	0.0258205	57.0542	58.6964	52.9844	68.1367	62.573	100	81.524	89.9314	0.296026	25.2929	21.9999	21.2606	28.1484	31.4993	58.7598	54.8647	100	53.197	90.6594	40.6029	41.011	43.8438	43.6078	48.2001
HUMAN	Q86TX2	ACOT1	Acyl-coenzyme A thioesterase 1	0	6	1	20		1																	100	93.5387	65.1157	69.7923	40.0915	43.911	27.5595	32.6091	0.0016209	18.7382	40.8734	39.9408	58.506	60.0081	100	65.5967	39.9302	36.1288	64.4859	88.1225	83.753	85.3284	86.2689	100
HUMAN	Q9NPJ3	ACOT13	Acyl-coenzyme A thioesterase 13	0	1	0	10		1	M																59.753	63.7943	57.129	86.751	64.9255	100	68.4899	73.3115	0.694526											42.5573	45.6147	46.6242	51.601	50.7924
HUMAN	O00154-4	ACOT7	Isoform 4 of Cytosolic acyl coenzyme A thioester hydrolase	0	4	0	15		1	M					Nuc											50.3107	65.7997	56.9775	48.8558	67.4539	76.3001	99.2054	100	0.0163447											62.8392	73.6285	64.2875	60.4573	50.8692
HUMAN	O14734	ACOT8	Acyl-coenzyme A thioesterase 8	0	0	0	5		1	M																																			46.4243	52.2975	55.2978	55.3475	61.8282
HUMAN	Q9Y305-4	ACOT9	Isoform 4 of Acyl-coenzyme A thioesterase 9, mitochondrial	1	5	1	25		1	M							100	87.4414	83.0073	82.7454	85.8474	80.2635	65.3696	57.001	0.0251563	96.4686	90.408	81.6244	100	60.3318	79.5263	51.7732	58.0324	0.0631714	43.5356	20.8172	18.2785	36.3575	45.4396	90.509	97.7809	100	55.2435	46.3105	69.4672	72.8276	74.2934	80.3736	79.1139
HUMAN	Q15067-2	ACOX1	Isoform 2 of Peroxisomal acyl-coenzyme A oxidase 1	1	7	1	22		1	M							53.552	50.5051	85.0087	75.246	100	82.4933	94.9867	83.9783	0.0315969	50.3068	54.3398	63.1706	60.0285	79.243	67.066	94.5381	100	0.00853115	46.6549	21.5921	19.8134	48.4775	43.5431	67.9607	66.7426	100	55.2808	61.0264	48.0909	48.9427	51.3589	54.2449	52.1772
HUMAN	O15254	ACOX3	Peroxisomal acyl-coenzyme A oxidase 3	0	3	0	18		1	M																51.0721	63.6517	48.5645	55.0397	71.3144	59.2762	91.0548	100	0.0227573											72.0766	72.8482	74.3203	75.5775	85.0913
HUMAN	P24666	ACP1	Low molecular weight phosphotyrosine protein phosphatase	0	4	0	5		1	M	PM				Nuc											84.8952	100	61.0778	52.5887	59.4914	69.6889	73.1934	61.6919	0.0597613											95.6807	100	79.685	86.1954	78.0698
HUMAN	P11117	ACP2	Lysosomal acid phosphatase	9	2	10	9		1	M							38.6565	34.6751	79.6395	72.6799	91.8995	79.9576	89.3367	100	0.00508689	63.1038	59.0165	59.4033	74.6285	73.15	72.6216	100	85.6151	0.0650326	8.14708	11.9936	8.82547	14.8856	21.9819	22.514	17.5569	18.7489	37.121	100	58.3315	48.9229	60.7358	56.7961	60.6255
HUMAN	Q9NPH0-2	ACP6	Isoform 2 of Lysophosphatidic acid phosphatase type 6	0	1	0	2		1	M				XC												41.1414	41.2043	37.2025	48.7898	72.9761	81.5671	88.8137	100	0.00739809											54.4419	43.2918	61.3514	58.7626	53.8443
HUMAN	Q96CM8	ACSF2	Acyl-CoA synthetase family member 2, mitochondrial	0	1	0	18		1	M																68.8608	61.7542	35.6363	65.8596	52.0538	78.2321	86.7187	100	0.197441											33.7704	31.5789	32.9846	35.1506	39.671
HUMAN	Q4G176	ACSF3	Acyl-CoA synthetase family member 3, mitochondrial	0	0	0	5		1	M																																			51.4733	54.3986	65.1225	59.3891	61.8617
HUMAN	P33121	ACSL1	Long-chain-fatty-acid--CoA ligase 1	3	7	2	22		1	M							20.4439	20.8724	36.0828	29.2521	59.6698	53.8576	100	89.409	0.00117415	17.8698	16.9952	34.5891	34.3422	67.8284	59.7245	96.569	100	0.000939844	27.8453	27.3738	23.6366	20.5905	25.5532	31.5695	36.463	82.2995	95.7105	100	24.8741	23.8041	24.6711	25.8032	30.8884
HUMAN	O95573	ACSL3	Long-chain-fatty-acid--CoA ligase 3	14	9	21	47		1	M							43.9019	41.4308	53.7172	52.5924	86.7258	76.6901	100	88.9603	0.0036823	55.988	47.8726	59.2575	65.0372	74.0567	76.8047	89.6469	100	0.0103271	54.6984	45.1451	45.4211	58.7456	53.9473	72.0629	78.9119	100	86.7494	70.7205	51.8947	59.6376	62.2587	67.4873	60.9961
HUMAN	O60488-2	ACSL4	Isoform Short of Long-chain-fatty-acid--CoA ligase 4	0	10	2	24		1	M																43.712	39.9518	74.0894	78.5988	100	96.2518	88.5898	93.6728	0.00161999	64.9207	38.6074	39.1259	50.5162	50.9937	60.2213	68.4495	100	58.5716	33.6449	65.844	75.5361	81.6127	81.4242	77.1541
HUMAN	Q9NUB1-2	ACSS1	Isoform 2 of Acetyl-coenzyme A synthetase 2-like, mitochondrial	0	1	0	5		1	M																65.4244	70.6263	54.9459	59.8909	65.5628	100	88.5685	95.7366	0.185146											37.484	32.6645	33.5275	38.7141	40.3287
HUMAN	Q9NR19	ACSS2	Acetyl-coenzyme A synthetase, cytoplasmic	0	1	0	9		1	M					Nuc											64.7222	75.2226	83.2638	100	14.6443	20.0429	22.3324	20.7809	0.00445476											69.7138	76.4375	65.8059	72.5392	77.6195
HUMAN	P62736	ACTA2	Actin, aortic smooth muscle	13	212	5	64		1	M							100	97.1636	73.2664	73.3108	42.6437	36.5277	39.7503	32.3588	0.000604502	94.1454	100	47.2925	53.5638	28.5573	31.2302	23.688	26.2082	0.00111467	100	56.6264	57.4471	54.5847	60.9007	60.2973	52.7083	35.6448	28.1893	20.2329	100	88.6914	91.1866	83.6917	89.3832
HUMAN	P60709	ACTB	Actin, cytoplasmic 1	37	517	49	376		1	M							100	92.1003	90.0987	92.4796	51.1471	43.6913	45.4572	35.8756	0.00195506	99.2477	100	59.9623	62.6062	33.9156	35.3373	26.6583	28.4454	0.00029578	100	81.0032	78.3402	88.2524	92.2095	89.8324	78.9041	64.2022	44.8943	38.0811	100	84.7316	99.9434	84.6119	79.9325
HUMAN	Q562R1	ACTBL2	Beta-actin-like protein 2	0	1	0	1		1	M																37.0421	100	39.7797	16.5952	55.8659	43.4651	59.5004	37.8141	0.55206											76.1458	86.6771	76.4309	86.2666	75.2502
HUMAN	O96019	ACTL6A	Actin-like protein 6A	0	5	0	16		1	M	PM				Nuc											71.87	55.2424	68.798	100	82.1035	79.1498	93.7052	86.8306	0.342014											60.1497	61.7368	66.7344	65.3728	71.2092
HUMAN	P12814-2	ACTN1	Isoform 2 of Alpha-actinin-1	13	48	19	88		2	M	PM			XC			63.5189	63.957	96.1334	100	90.0322	76.3841	65.021	62.2926	0.00980066	100	92.6721	66.9848	74.7197	41.7404	45.7813	29.0172	31.1218	0.0020478	45.4083	44.6049	48.2928	56.2319	68.4207	100	96.2068	75.3145	51.882	46.4606	100	99.1031	99.8487	90.8277	90.7123
HUMAN	P12814	ACTN1	Alpha-actinin-1	0	0	1	4		2	M	PM			XC																					76.3197	30.7662	30.9007	28.238	30.9489	64.639	75.8431	100	40.9521	19.3725	68.4357	68.5344	100	49.8178	66.8042
HUMAN	B2RCS5	ACTN2	Actinin, alpha 2, isoform CRA_b	0	3	0	4		1	M																97.3886	67.9657	100	92.3691	65.0409	67.7135	40.6031	40.1354	0.0377375											100	99.5173	77.8888	96.777	80.5027
HUMAN	O43707	ACTN4	Alpha-actinin-4	19	87	27	159		1	M				XC	Nuc		64.5214	71.7023	94.5439	100	98.0081	86.345	73.1209	73.1523	0.0170327	100	94.3375	73.3141	80.4936	50.7405	54.3375	40.6541	40.269	0.00198161	47.4243	38.9148	40.657	48.7373	63.5637	98.0713	100	88.2038	56.6382	53.6019	96.3149	96.5151	100	87.5367	90.6947
HUMAN	Q9NZ32	ACTR10	Actin-related protein 10	0	2	0	10		1	M																60.7939	81.2205	56.3229	49.6261	73.5941	88.9936	94.8121	100	0.0538487											98.7861	100	90.7181	82.9488	80.9212
HUMAN	P61163	ACTR1A	Alpha-centractin	0	4	2	13		1	M																87.3137	62.2922	49.5673	43.6076	67.0859	75.2694	100	94.9458	0.0417897	27.7662	19.6568	16.7222	17.0824	30.2559	54.6996	57.4102	100	51.8577	64.0532	94.9959	100	92.2487	81.8535	74.0672
HUMAN	P42025	ACTR1B	Beta-centractin	0	1	0	4		1	M																100	79.4345	27.0054	23.0663	30.0708	37.8538	57.4979	58.6086	0.00974166											100	94.2616	93.5452	72.5545	80.3823
HUMAN	P61160	ACTR2	Actin-related protein 2	0	9	2	17		1	M																88.7045	100	58.7786	47.6324	40.4001	48.0883	44.2891	42.7862	0.00851298	70.8921	39.6029	38.6529	39.2258	52.7119	100	94.1063	82.265	51.9313	55.586	99.8097	100	83.3499	76.6479	75.7174
HUMAN	P61158	ACTR3	Actin-related protein 3	1	8	3	30		1	M	PM						47.5096	38.821	100	79.7867	78.9329	64.9591	60.1866	55.2578	0.0359921	88.5978	100	59.2071	46.6602	35.985	42.737	29.8384	24.2976	0.00626409	51.762	26.0571	27.1843	34.4296	57.9709	100	87.3222	92.7942	48.7277	68.6261	100	94.3626	87.6056	77.7457	73.2249
HUMAN	Q9H9F9	ACTR5	Actin-related protein 5	0	0	0	4		1																																				54.9413	60.4451	73.775	66.4264	68.5985
HUMAN	Q9H981-2	ACTR8	Isoform 2 of Actin-related protein 8	0	2	0	5		1	M					Nuc											53.1656	56.0159	94.7039	100	95.7719	90.6511	88.6382	89.1187	0.00217733											52.1205	54.6284	56.109	60.8162	60.9995
HUMAN	Q04771	ACVR1	Activin receptor type-1	9	0	13	5		1	M	PM	IPM					99.4147	100	46.0505	47.4504	27.8059	34.5943	34.1179	30.7456	0.000253276																				78.7244	81.6297	86.1282	80.9976	100
HUMAN	P36896	ACVR1B	Activin receptor type-1B	0	0	2	0		1	M	PM	IPM	CS																						91.2715	100	95.1224	61.2225	37.7557	25.893	30.0726	20.5798	14.2693	10.1943
HUMAN	P27037	ACVR2A	Activin receptor type-2A	8	0	11	1		1	M	PM	IPM					10.2893	12.2257	27.6188	27.9587	45.9228	50.4001	100	93.7787	0.000188508										10.7373	14.7423	17.0822	16.7833	21.6033	24.5394	28.8898	33.5958	100	66.6865	61.6904	68.7194	75.0159	66.5364	82.3368
HUMAN	Q13705	ACVR2B	Activin receptor type-2B	1	0	3	0		1	M	PM	IPM	CS				17.6752	18.4191	28.1676	25.5825	46.6358	51.8676	100	94.5374	0.000218071										5.41536	12.4359	12.1821	12.4418	19.4954	23.3221	24.5961	25.4764	100	73.7676
HUMAN	P37023	ACVRL1	Serine/threonine-protein kinase receptor R3	0	0	1	0		1	M	PM	IPM	CS																						31.5116	100	96.0294	30.2398	27.24	25.4449	32.7448	24.9476	19.4267	32.2328
HUMAN	Q03154	ACY1	Aminoacylase-1	0	2	0	9		1																	81.2944	100	48.8532	42.1713	22.0318	21.757	15.733	15.1304	0.00483297											100	94.2171	85.9707	82.1573	79.0983
HUMAN	P07311	ACYP1	Acylphosphatase-1	0	0	0	1		1																																				63.3321	66.2655	63.9006	46.9048	39.5599
HUMAN	P14621	ACYP2	Acylphosphatase-2	0	0	0	2		1	M																																			59.9296	69.8997	71.52	64.8279	67.4991
HUMAN	P00813	ADA	Adenosine deaminase	10	6	12	13		1	M	PM		CS	XC			98.8568	97.2081	87.2511	69.0875	60.4666	60.315	96.3079	100	0.0164492	87.5009	100	93.4896	69.1054	44.9484	43.3755	46.0478	38.9348	0.0246735	70.0099	95.6483	90.9417	69.8004	66.5454	42.6219	33.4629	36.5931	70.666	100	100	84.399	77.2534	71.9657	82.3385
HUMAN	O14672	ADAM10	Disintegrin and metalloproteinase domain-containing protein 10	20	4	26	19		1	M	PM		CS		Nuc		42.4866	43.1104	67.8905	64.0579	90.6593	93.9184	98.5313	100	0.000172039	58.3977	56.7141	74.2752	79.7668	81.8934	79.0401	91.233	100	0.00733226	64.9787	57.6849	56.5301	49.5838	45.9186	61.6409	81.4092	100	83.1548	58.3414	65.446	70.9257	72.8266	75.6611	79.7983
HUMAN	O43184-2	ADAM12	Isoform 2 of Disintegrin and metalloproteinase domain-containing protein 12	1	0	1	2		1	M	PM			XC			98.1256	100	45.4434	48.1735	37.2573	43.1078	58.9799	40.1789	0.00600642										19.4922	100	93.3231	55.2725	70.5945	36.5053	9.27249	5.95706	10.1183	5.49777	92.8319	76.7031	72.8918	72.5481	100
HUMAN	Q13444-2	ADAM15	Isoform 2 of Disintegrin and metalloproteinase domain-containing protein 15	9	0	11	0		1	M	PM						81.5839	81.6426	91.5971	84.8789	94.5639	100	90.9162	93.4347	0.0388167										94.2981	100	96.8784	92.8867	75.4498	64.3062	69.4627	69.2591	59.8568	33.4917
HUMAN	P78536	ADAM17	Disintegrin and metalloproteinase domain-containing protein 17	12	2	17	11		1	M	PM	IPM	CS				97.4496	100	28.8754	29.0253	18.7092	22.7567	12.4163	12.407	5.31886e-05	34.1191	37.3038	87.8882	99.4047	84.3383	100	85.2813	92.1848	0.00885121	48.7887	100	93.0268	76.3137	46.1134	18.8543	15.3835	6.97072	7.19264	4.89721	96.4881	90.9365	85.2408	91.7112	97.342
HUMAN	Q9P0K1-2	ADAM22	Isoform 2 of Disintegrin and metalloproteinase domain-containing protein 22	1	0	0	0		1	M						ShG	11.612	11.3839	40.3849	45.3521	76.0714	82.3829	98.2794	100	0.000185791
HUMAN	O75077-2	ADAM23	Isoform Beta of Disintegrin and metalloproteinase domain-containing protein 23	0	0	5	0		1	M	PM	IPM		XC																					42.2204	48.6822	49.3817	40.3672	42.2779	41.8091	44.481	50.915	71.2016	100
HUMAN	Q13443	ADAM9	Disintegrin and metalloproteinase domain-containing protein 9	13	4	25	24		1	M	PM		CS	XC			77.2266	78.2174	64.7903	60.3666	60.1074	60.8021	97.6814	100	0.000408813	76.0654	70.4212	46.3751	54.3309	64.8876	61.9749	98.2338	100	0.0034111	74.3119	95.7709	100	78.8371	67.0427	53.3915	58.7332	50.7698	88.0884	83.9459	82.4839	96.263	95.1221	100	85.544
HUMAN	Q9UHI8	ADAMTS1	A disintegrin and metalloproteinase with thrombospondin motifs 1	0	2	4	11		1	M				XC												100	79.1825	20.2249	24.2515	16.3611	15.6523	11.3344	10.8038	0.00468024	54.242	100	92.1326	44.3611	34.6288	21.7267	26.9038	13.2291	13.1894	9.68274	100	78.5858	81.8331	36.7356	26.9717
HUMAN	P58397	ADAMTS12	A disintegrin and metalloproteinase with thrombospondin motifs 12	0	1	0	1		1					XC												67.5797	79.8164	76.8982	79.571	79.984	83.0637	89.2299	100	0.10804											45.1203	66.7677	66.1391	59.0093	49.8088
HUMAN	O95450	ADAMTS2	A disintegrin and metalloproteinase with thrombospondin motifs 2	0	1	0	0		1					XC												88.0851	100	65.5361	70.5493	35.8179	43.8326	28.2627	40.2001	0.00750297
HUMAN	Q6UY14-2	ADAMTSL4	Isoform 2 of ADAMTS-like protein 4	1	0	1	0		1					XC			67.1583	90.4174	64.635	89.1651	97.6223	90.0245	91.9245	100	0.416551										4.73163	52.8508	46.2858	35.0468	39.1074	26.5855	19.3497	6.5294	42.1548	100
HUMAN	O75689	ADAP1	Arf-GAP with dual PH domain-containing protein 1	0	1	0	0		1	M	PM				Nuc											31.6272	29.7552	69.1784	65.5126	82.0284	87.2865	91.9389	100	0.00179884
HUMAN	P55265-4	ADAR	Isoform 4 of Double-stranded RNA-specific adenosine deaminase	0	10	0	41		1	M					Nuc											63.6935	65.9739	100	98.3612	77.935	72.0739	56.4335	56.7942	0.00169896											68.0517	71.0001	72.8831	75.872	82.1244
HUMAN	P78563-2	ADARB1	Isoform 2 of Double-stranded RNA-specific editase 1	0	4	0	3		1	M					Nuc											97.6859	94.0473	96.883	100	70.7379	71.2575	77.0458	76.9547	0.00170273											78.898	90.6883	91.1938	92.5291	78.7643
HUMAN	Q9BUB4	ADAT1	tRNA-specific adenosine deaminase 1	0	2	0	1		1																	91.6354	95.6786	93.3602	100	78.0394	87.8514	71.8511	79.3011	0.0589352											74.9026	78.344	100	97.9916	68.8485
HUMAN	Q7Z6V5-2	ADAT2	Isoform 2 of tRNA-specific adenosine deaminase 2	0	0	0	1		1																																				82.2654	95.7752	78.2723	78.6452	81.6286
HUMAN	Q96EY9	ADAT3	tRNA-specific adenosine deaminase-like protein 3	0	0	0	1		1																																				64.4849	72.147	62.9605	57.6015	65.6798
HUMAN	Q86TW2-2	ADCK1	Isoform 2 of Uncharacterized aarF domain-containing protein kinase 1	0	1	0	1		1	M				XC												60.1372	59.0606	72.1684	76.8931	84.9513	81.2515	90.7877	100	0.00849116											51.7188	44.5683	35.9128	54.511	73.2374
HUMAN	Q8NI60-3	ADCK3	Isoform 3 of Chaperone activity of bc1 complex-like, mitochondrial	0	0	0	1		1	M																																			22.4017	22.2414	21.3075	21.3021	21.6019
HUMAN	Q96D53-2	ADCK4	Isoform 2 of Uncharacterized aarF domain-containing protein kinase 4	0	0	0	1		1	M																																			76.2487	95.5894	78.992	91.2921	76.771
HUMAN	O60266	ADCY3	Adenylate cyclase type 3	7	0	17	0		1	M	PM	IPM			Nuc		100	95.7737	59.7988	57.6869	62.0069	66.9452	66.0159	64.619	0.000942651										77.388	100	94.2407	72.2972	42.9665	21.5292	22.176	24.6821	27.7504	9.72523
HUMAN	O43306-2	ADCY6	Isoform 2 of Adenylate cyclase type 6	21	0	19	2		1	M	PM						71.1869	70.026	64.919	64.7055	91.1131	88.9456	100	90.1854	0.00485763										86.3428	88.1823	87.7667	79.3907	63.436	57.5233	74.7668	84.1681	100	43.5237	84.3805	83.9349	74.6678	72.6793	92.6863
HUMAN	P51828	ADCY7	Adenylate cyclase type 7	0	1	3	0		1	M	PM															26.8752	26.6869	84.6403	46.9335	100	71.9278	59.6663	74.5061	0.125812	100	93.4978	97.2774	68.9228	53.5456	34.5911	31.3956	17.6306	21.8631	16.0638
HUMAN	O60503	ADCY9	Adenylate cyclase type 9	26	1	31	2		1	M	PM	IPM					85.6108	86.7954	58.9196	58.2053	67.3812	68.3351	100	96.7237	0.000174803	98.8627	100	55.4333	64.6515	52.5151	61.1833	59.3244	63.7687	0.00672752	96.1332	98.3908	95.0814	92.2317	74.1947	49.1982	60.3297	70.7583	100	68.5683	71.1935	60.1945	71.6175	75.3292	57.5418
HUMAN	P35611-2	ADD1	Isoform 2 of Alpha-adducin	0	1	0	8		1	M	PM				Nuc											32.1036	47.628	100	66.08	43.7822	41.1812	31.3494	21.6051	0.0690715											94.033	94.2231	88.3826	79.6799	100
HUMAN	Q9UEY8-2	ADD3	Isoform 1 of Gamma-adducin	0	8	0	16		1	M	PM															98.4836	100	44.9823	42.9078	19.4406	22.7367	18.119	17.4167	0.000308989											100	92.5588	79.697	81.4693	89.0273
HUMAN	P00325	ADH1B	Alcohol dehydrogenase 1B	0	2	0	1		1																	70.2419	40.4127	64.6613	38.3877	70.2064	37.6586	95.9913	100	0.1827											100	62.8865	55.3117	44.0549	71.6599
HUMAN	P11766	ADH5	Alcohol dehydrogenase class-3	1	18	0	18		1	M							41.8	35.5612	62.4331	56.9564	77.4289	83.6351	87.5186	100	0.00446219	88.6653	100	82.6415	59.9837	50.3274	49.6285	46.4275	43.008	0.0273112											100	84.1194	69.6285	68.2841	69.7247
HUMAN	Q9BV57	ADI1	1,2-dihydroxy-3-keto-5-methylthiopentene dioxygenase	0	2	0	5		1	M	PM				Nuc											84.396	100	80.6972	68.2854	63.2797	79.1457	94.0866	89.2792	0.18616											95.0429	100	82.3982	83.5288	74.113
HUMAN	Q96A54	ADIPOR1	Adiponectin receptor protein 1	0	0	0	1		1	M	PM																																		34.709	53.9093	46.937	41.7293	62.6644
HUMAN	P55263-2	ADK	Isoform Short of Adenosine kinase	0	4	0	11		1	M					Nuc											79.0695	100	92.7481	72.3708	62.7529	69.2174	82.9196	82.2162	0.311765											100	95.3457	85.4287	87.7716	86.6869
HUMAN	P35318	ADM	ADM	0	0	0	5		1					XC																															2.65898	4.51399	5.04246	2.19916	2.90129
HUMAN	Q9H2P0	ADNP	Activity-dependent neuroprotector homeobox protein	0	7	0	26		1	M				XC	Nuc											48.4568	50.4277	73.2447	74.4706	100	88.4256	82.9209	83.8142	0.00555528											74.5809	76.6911	81.5927	86.9953	78.5638
HUMAN	Q6IQ32	ADNP2	ADNP homeobox protein 2	0	0	0	1		1	M					Nuc																														49.1796	48.0294	61.5585	52.4275	49.5995
HUMAN	Q96SZ5	ADO	2-aminoethanethiol dioxygenase	0	0	0	3		1	M																																			98.8989	100	88.6247	83.3087	80.9435
HUMAN	P30542	ADORA1	Adenosine receptor A1	2	0	1	0		1	M	PM	IPM					56.6867	44.0277	80.1546	83.4516	90.3247	100	55.6432	58.7638	0.00735173										100	11.9547	50.7314	14.3555	13.5512	11.0185	73.4254	96.9153	20.5599	3.70329
HUMAN	Q9BRR6-2	ADPGK	Isoform 2 of ADP-dependent glucokinase	3	1	6	13		1					XC			33.0551	31.6358	55.0134	51.9831	100	90.2811	82.7348	72.6734	0.00213107	37.3617	31.5842	54.2692	47.8365	79.7994	72.5502	87.4692	100	0.0060131	37.6047	26.7795	28.2941	47.8152	56.6805	93.0916	84.5756	89.4236	79.377	100	78.8803	86.2106	77.9668	88.8042	93.5458
HUMAN	Q9NX46	ADPRHL2	Poly(ADP-ribose) glycohydrolase ARH3	0	2	0	4		1	M					Nuc											97.9265	100	73.2743	65.5571	67.8537	69.3435	84.7122	86.3415	0.0045919											100	93.8148	81.0232	83.8319	96.2246
HUMAN	P07550	ADRB2	Beta-2 adrenergic receptor	1	0	2	0		1	M	PM	IPM			Nuc		49.1252	35.6542	60.6899	57.913	71.5942	62.4529	88.452	100	0.0123118										51.7968	93.5448	89.5358	100	85.1692	69.2783	73.2044	51.2337	82.6324	99.8984
HUMAN	P25098	ADRBK1	Beta-adrenergic receptor kinase 1	0	2	0	3		1	M	PM															81.8606	100	58.9365	35.7765	62.8089	70.6111	84.6829	63.0633	0.14001											92.1811	97.4766	100	73.2446	65.2293
HUMAN	Q16186	ADRM1	Proteasomal ubiquitin receptor ADRM1	1	1	0	13		1	M	PM	IPM			Nuc		23.5131	31.7667	59.8031	62.8696	100	77.342	80.0327	59.4396	0.0299087	100	46.8486	61.4486	90.4539	12.6647	13.5793	13.999	11.4167	0.0838511											60.5847	68.8984	64.1225	62.8851	54.824
HUMAN	P30566	ADSL	Adenylosuccinate lyase	0	4	1	17		1	M																79.3878	100	84.1015	61.1887	87.4938	95.468	99.3103	97.6664	0.295355	61.7647	45.9721	42.4661	38.0425	43.0683	63.0232	62.0438	100	58.9676	53.7646	100	94.7063	86.3937	78.5323	64.6962
HUMAN	P30520	ADSS	Adenylosuccinate synthetase isozyme 2	0	3	0	15		1	M	PM															77.629	88.2556	71.4284	54.7637	69.6081	85.1307	98.9489	100	0.0803446											98.6442	100	94.1708	76.4625	67.1422
HUMAN	Q8IUX7	AEBP1	Adipocyte enhancer-binding protein 1	1	0	9	3		1	M				XC	Nuc		100	98.6741	74.8514	81.3731	79.9986	72.4067	92.3663	93.3591	0.0110188										44.8818	60.6181	60.056	23.731	28.8259	37.363	44.9748	100	42.4714	57.5134	35.4308	41.8215	40.5075	48.6361	46.5691
HUMAN	Q6ZN18-2	AEBP2	Isoform 2 of Zinc finger protein AEBP2	0	1	0	2		1	M					Nuc											19.8911	17.6914	79.1842	83.1343	100	87.7106	74.7713	85.0416	0.00333615											31.0151	38.8071	41.5906	42.3743	49.2404
HUMAN	Q5NDL2	AER61	Uncharacterized glycosyltransferase AER61	1	1	4	12		1					XC			21.818	22.7953	89.2037	81.0056	87.2675	100	67.096	78.3407	0.00305349	91.4885	84.9446	86.9213	100	90.9209	92.3076	78.4649	99.5315	0.931782	25.7828	17.7016	16.4274	22.7163	34.4079	57.7802	50.4449	50.0374	35.6255	100	89.5848	95.1498	95.8538	100	97.3795
HUMAN	Q8N556	AFAP1	Actin filament-associated protein 1	0	5	0	17		1	M	PM															100	94.8482	71.3157	85.3842	80.9567	78.8326	76.3147	67.0429	0.0730763											90.3826	89.6066	93.2291	96.7521	100
HUMAN	Q8TED9-2	AFAP1L1	Isoform 2 of Actin filament-associated protein 1-like 1	0	0	0	2		1																																				57.5363	89.576	100	72.5742	48.0376
HUMAN	P51825	AFF1	AF4/FMR2 family member 1	0	3	0	4		1	M					Nuc											7.42052	7.23713	22.7591	24.128	57.6478	46.4019	100	93.0973	0.00160183											11.6974	15.236	19.6841	15.4071	19.9688
HUMAN	P51826-2	AFF3	Isoform 2 of AF4/FMR2 family member 3	0	1	0	2		1	M					Nuc											82.1379	96.1307	38.2831	24.2905	80.1492	70.7709	90.5823	100	0.0115455											49.2714	57.5058	54.9251	63.015	58.8907
HUMAN	Q9UHB7	AFF4	AF4/FMR2 family member 4	0	11	0	14		1	M					Nuc											30.029	30.1338	100	96.1091	68.9815	57.1771	57.2672	46.998	0.00455062											28.5833	29.2438	30.9915	42.1515	49.5107
HUMAN	Q9Y4W6	AFG3L2	AFG3-like protein 2	2	1	4	15		1	M							39.958	46.0314	52.2014	48.1161	94.0078	73.5446	100	84.9992	0.0192037	43.6839	41.418	45.4613	58.0989	59.5316	100	65.6988	81.8111	0.229904	37.4932	26.7953	28.1229	33.5766	40.2617	68.8551	64.7206	90.28	89.6013	100	46.1075	49.7085	46.3152	55.3772	47.9853
HUMAN	P02771	AFP	Alpha-fetoprotein	0	3	1	0		1					XC												63.1443	64.4446	70.3057	68.3615	92.6623	86.4434	100	94.9988	0.00369082	91.5599	72.9229	52.6227	49.0599	71.1865	71.903	64.2998	83.0067	66.418	100
HUMAN	Q6ULP2-2	AFTPH	Isoform 2 of Aftiphilin	0	4	0	3		1	M					Nuc											19.21	21.9707	31.0313	31.6387	71.5685	71.8503	90.5858	100	0.00110582											36.0493	40.6114	35.6423	32.8387	35.5477
HUMAN	P20933	AGA	N(4)-(beta-N-acetylglucosaminyl)-L-asparaginase	0	0	0	7		1	M																																			95.4388	75.4441	77.4794	87.9357	100
HUMAN	Q9UPQ3-2	AGAP1	Isoform 2 of Arf-GAP with GTPase, ANK repeat and PH domain-containing protein 1	0	1	0	1		1																	90.5161	100	83.4719	59.998	78.0836	66.1594	95.1448	91.906	0.156576											93.5597	95.9111	89.9485	100	78.6329
HUMAN	Q96P47-2	AGAP3	Isoform 2 of Arf-GAP with GTPase, ANK repeat and PH domain-containing protein 3	0	0	0	3		1	M																																			51.2869	66.3146	70.7581	59.6094	76.3851
HUMAN	P52594-2	AGFG1	Isoform 2 of Arf-GAP domain and FG repeats-containing protein 1	0	5	0	5		1	M					Nuc											82.1955	63.8447	58.1424	69.6659	85.3759	93.6615	100	94.1381	0.0688861											100	91.9448	87.6363	96.7125	76.2696
HUMAN	Q8N302	AGGF1	Angiogenic factor with G patch and FHA domains 1	0	2	0	2		1					XC												54.4472	43.3604	93.3717	100	69.1833	71.2987	47.0246	35.8862	0.00731812											77.4169	90.5799	71.8184	93.5055	80.4017
HUMAN	Q53H12	AGK	Acylglycerol kinase, mitochondrial	1	4	3	16		1	M							50.5947	43.909	56.0912	55.3515	73.8909	82.0543	100	91.9332	0.00325236	66.648	57.5037	48.2699	100	15.4509	18.8767	18.7684	12.6852	0.0911943	67.9307	42.1998	39.6887	66.8186	58.5162	68.0621	83.7727	100	84.8709	92.1742	64.1609	68.3052	69.6665	75.9275	81.6395
HUMAN	P35573	AGL	Glycogen debranching enzyme	0	5	0	9		1	M					Nuc											76.1754	100	65.8936	51.4981	66.8946	91.5615	88.5551	82.6915	0.279303											100	93.4227	89.5518	73.3325	76.989
HUMAN	Q8NAT1	AGO61	Uncharacterized glycosyltransferase AGO61	0	0	0	2		1					XC																															87.5767	82.2099	64.7762	84.105	95.0569
HUMAN	Q99943	AGPAT1	1-acyl-sn-glycerol-3-phosphate acyltransferase alpha	0	0	0	3		1	M																																			77.8484	73.2501	89.3047	90.9409	81.5893
HUMAN	O15120	AGPAT2	1-acyl-sn-glycerol-3-phosphate acyltransferase beta	1	2	0	0		1	M							11.6875	14.9397	22.1122	22.335	39.5476	41.3705	86.117	100	0.00101444	90.7154	72.1762	65.0755	75.6448	94.378	100	90.913	97.0057	0.106847
HUMAN	Q9NRZ7-2	AGPAT3	Isoform 2 of 1-acyl-sn-glycerol-3-phosphate acyltransferase gamma	0	0	2	9		1	M	PM																								35.1917	47.2139	38.3581	52.4732	55.9236	73.3717	77.7687	77.4716	79.961	100	70.7443	68.3795	71.4661	76.0036	80.8705
HUMAN	Q9NRZ5	AGPAT4	1-acyl-sn-glycerol-3-phosphate acyltransferase delta	0	1	0	4		1	M						ShG										36.1156	35.7511	35.0974	39.526	52.6529	80.0736	95.3278	100	0.0177595											43.3527	46.1128	40.2132	44.3772	48.9983
HUMAN	Q9NUQ2	AGPAT5	1-acyl-sn-glycerol-3-phosphate acyltransferase epsilon	0	0	0	3		1	M																																			53.0007	66.637	62.8094	71.1588	64.3752
HUMAN	Q86UL3	AGPAT6	Glycerol-3-phosphate acyltransferase 4	2	1	0	6		1	M							56.2242	65.2231	84.0316	62.9596	74.9901	65.8043	100	88.1538	0.1099	65.7615	68.4422	88.6175	100	60.0776	66.149	75.2922	83.2822	0.0251725											84.4196	86.2833	100	96.4007	93.8663
HUMAN	Q53EU6	AGPAT9	Glycerol-3-phosphate acyltransferase 3	0	1	0	1		1	M																12.4824	11.9042	30.1383	30.1296	73.8557	73.3991	78.7574	100	0.00490835											2.44329	2.0831	0.289792	0	2.29644
HUMAN	O00116	AGPS	Alkyldihydroxyacetonephosphate synthase, peroxisomal	1	13	3	32		1	M	PM						68.6957	73.097	100	74.9419	80.4645	62.4632	40.8325	41.413	0.0638418	32.4185	31.2657	40.6659	45.4327	71.8737	65.1413	97.2601	100	0.00121617	37.1118	19.7387	21.0722	33.6298	31.8975	48.7434	56.8876	100	66.0368	75.531	43.2562	48.7791	51.4457	51.6055	47.7976
HUMAN	O00468	AGRN	Agrin	1	1	4	23		1	M			CS	XC			70.9093	83.6039	53.6141	45.3017	46.445	37.1535	100	98.6731	0.00453694	67.9541	81.6272	54.8909	63.3652	61.4999	61.2507	88.4536	100	0.0342647	53.8482	83.3159	96.6796	68.0951	75.7365	87.9444	89.9409	84.8685	81.3157	100	88.1969	88.4434	89.6642	83.0538	94.8646
HUMAN	P30556	AGTR1	Type-1 angiotensin II receptor	0	0	1	0		1	M	PM	IPM																							13.3465	43.0345	44.2881	35.2715	69.8263	100	59.6992	17.3421	37.3156	31.6342
HUMAN	Q8WYP5-2	AHCTF1	Isoform 2 of Protein ELYS	0	25	0	41		1	M					Nuc											49.7448	44.6321	81.5731	82.351	100	95.2476	84.6446	84.1448	0.00150309											49.9682	56.6779	62.5914	63.5478	62.742
HUMAN	P23526	AHCY	Adenosylhomocysteinase	0	15	0	28		1	M																94.4123	100	64.5672	65.5234	70.2744	74.1876	89.2618	87.9962	0.00304369											100	87.8945	79.8242	75.1268	78.2041
HUMAN	O43865	AHCYL1	Putative adenosylhomocysteinase 2	0	3	0	16		1	M																80.6891	100	55.7653	46.7151	67.7227	78.5134	86.7026	91.0775	0.0433918											100	97.8771	88.7652	78.8954	75.9979
HUMAN	Q96HN2-2	AHCYL2	Isoform 2 of Putative adenosylhomocysteinase 3	0	1	0	3		1																	42.2923	53.5026	73.7353	60.5303	100	79.3423	72.4363	28.9976	0.248451											33.2648	26.5532	31.442	25.9776	23.4606
HUMAN	Q5TGY3	AHDC1	AT-hook DNA-binding motif-containing protein 1	0	2	0	7		1																	72.9651	66.5098	88.3054	100	89.8283	84.0194	84.9611	52.7413	0.275138											74.4065	77.1212	82.3403	75.1475	71.7047
HUMAN	Q09666	AHNAK	Neuroblast differentiation-associated protein AHNAK	96	758	210	623		2	M					Nuc		44.5157	41.7987	88.5285	100	83.4164	71.412	40.6561	50.0589	0.00681734	87.96	82.1388	96.5877	100	82.4803	78.0693	62.129	57.708	0.00471082	45.0951	35.5736	40.7955	61.4035	81.2457	100	97.3391	71.3257	51.2565	22.5544	94.3322	89.6198	94.0828	97.4762	100
HUMAN	A1A586	AHNAK	AHNAK nucleoprotein	0	0	0	2		2																																				72.8427	63.7321	55.5424	85.8401	94.5891
HUMAN	Q8IVF2-3	AHNAK2	Isoform 3 of Protein AHNAK2	0	45	2	87		1	M					Nuc											37.6073	35.7546	76.0079	78.3691	100	95.386	78.6107	79.4982	0.000726274	40.9979	20.0956	28.6906	48.3841	52.3575	72.3101	83.5953	100	46.3451	17.7316	69.4126	77.3364	81.6537	84.9777	72.7434
HUMAN	O95433	AHSA1	Activator of 90 kDa heat shock protein ATPase homolog 1	1	3	1	24		1	M							40.9927	42.6506	59.2216	47.1629	63.1643	67.5313	100	84.5888	0.0121397	49.4442	54.6851	71.1884	67.5301	75.2503	100	97.4882	93.7941	0.0425092	48.6528	25.4422	22.4603	27.8334	25.3728	48.2706	58.2782	100	51.0625	44.5997	78.8826	81.689	71.4895	69.0045	63.657
HUMAN	P02765	AHSG	Alpha-2-HS-glycoprotein	3	0	4	3		1					XC			64.3073	80.3542	99.891	86.377	77.3443	83.7174	89.3881	100	0.165356										30.8477	20.4241	14.7277	26.173	36.277	28.5523	55.75	64.8103	51.5189	100	66.4596	58.0421	53.1091	60.5031	63.5165
HUMAN	Q96BJ3	AIDA	Axin interactor, dorsalization-associated protein	0	1	0	7		1																	100	90.9218	48.3491	46.6284	27.9012	33.8242	21.4632	23.6484	0.00161569											100	95.2248	84.9404	76.8516	71.2941
HUMAN	Q9BQI0-2	AIF1L	Isoform 2 of Allograft inflammatory factor 1-like	0	1	0	0		1	M	PM															2.52838	3.72543	22.6731	23.8767	54.6962	58.3734	99.7742	100	0.00026678
HUMAN	O95831-3	AIFM1	Isoform 3 of Apoptosis-inducing factor 1, mitochondrial	4	9	4	25		1	M					Nuc		36.1799	32.1655	75.1443	72.1268	92.0671	93.6408	100	87.7654	0.00160863	74.8127	60.085	87.2476	100	83.5568	83.5439	76.5422	75.0354	0.0910188	20.7636	17.2418	19.9103	24.5418	35.0302	53.8719	63.1262	100	96.2569	90.1542	45.1799	46.8073	45.3054	49.7973	54.9865
HUMAN	Q9BRQ8	AIFM2	Apoptosis-inducing factor 2	0	2	0	8		1	M																42.828	35.6954	77.8721	73.0051	100	94.6608	76.5772	80.9409	0.00278119											56.448	63.4305	67.4968	63.9622	63.9297
HUMAN	Q9Y4K1	AIM1	Absent in melanoma 1 protein	0	1	0	14		1																	49.9646	40.3815	70.9724	53.264	100	85.4461	92.5498	89.6651	0.0241143											75.1374	95.9843	92.7741	100	73.4398
HUMAN	Q12904	AIMP1	Aminoacyl tRNA synthase complex-interacting multifunctional protein 1	0	5	0	16		1	M				XC	Nuc											75.4759	85.1227	68.304	60.6484	93.3123	100	97.4494	98.0411	0.0142346											91.3092	98.5501	86.6575	81.7661	76.1906
HUMAN	Q13155	AIMP2	Aminoacyl tRNA synthase complex-interacting multifunctional protein 2	0	1	0	20		1	M					Nuc											59.4449	69.3163	59.4235	57.2671	94.6926	93.7955	100	94.9943	0.00445964											95.5546	100	88.8981	83.3793	80.7116
HUMAN	O00170	AIP	AH receptor-interacting protein	0	7	0	4		1	M					Nuc											68.5072	80.689	63.6691	62.3566	77.2857	95.0745	100	96.5987	0.053331											88.0057	100	79.9082	74.8864	79.24
HUMAN	P00568	AK1	Adenylate kinase isoenzyme 1	0	1	0	8		1																	99.1237	100	83.4133	68.8243	60.3555	61.6711	94.0754	97.8956	0.0121351											100	90.4303	73.4529	75.928	78.814
HUMAN	P54819-2	AK2	Isoform 2 of Adenylate kinase 2, mitochondrial	0	8	2	15		1	M																55.6667	49.009	52.8713	58.4853	75.1521	64.8246	90.8696	100	0.0117403	87.3816	71.5934	61.9773	62.2466	84.2471	100	87.9672	83.8067	94.9003	73.5621	53.1461	56.4288	58.4456	61.1836	63.933
HUMAN	Q9UIJ7	AK3	GTP:AMP phosphotransferase, mitochondrial	1	9	3	17		1	M							60.39	54.485	100	91.2963	78.2943	63.8737	59.4053	64.0884	0.0191753	100	96.6696	77.2028	93.8602	60.9745	79.8885	55.9181	60.6758	0.0573427	39.3959	26.4012	24.9994	41.1823	59.281	100	87.0032	90.2639	52.312	49.0719	79.7594	71.8315	72.4029	81.4136	90.1837
HUMAN	P27144	AK4	Adenylate kinase isoenzyme 4, mitochondrial	0	0	0	5		1	M																																			56.7473	56.6657	57.8649	50.2666	70.8285
HUMAN	Q9Y6K8-3	AK5	Isoform 3 of Adenylate kinase isoenzyme 5	0	0	0	1		1	M																																			75.5242	100	97.6278	77.0123	49.2375
HUMAN	Q92667	AKAP1	A-kinase anchor protein 1, mitochondrial	0	3	0	6		1	M																39.3495	36.0891	73.8987	81.1813	99.4438	95.8881	100	98.3538	0.00135117											36.2579	39.8978	43.53	42.2488	38.182
HUMAN	O43572	AKAP10	A-kinase anchor protein 10, mitochondrial	0	1	0	3		1	M	PM															65.1314	79.118	64.656	44.1726	79.6591	79.946	100	97.3227	0.0455045											100	96.796	77.7045	76.2662	82.5791
HUMAN	Q9UKA4	AKAP11	A-kinase anchor protein 11	0	1	0	4		1	M																80.1698	100	67.0686	45.5387	44.5312	43.2663	49.3979	47.3703	0.0496542											83.5205	100	93.6651	85.5673	65.1733
HUMAN	Q02952	AKAP12	A-kinase anchor protein 12	1	23	6	59		1	M	PM						58.6355	60.4648	93.5932	100	71.8612	57.7038	47.2646	61.2832	0.0202076	98.9286	100	53.5924	45.6342	34.7873	41.096	34.4153	28.3036	0.00196152	100	23.8742	30.1835	39.9124	49.1402	69.8555	82.6164	99.3344	44.2416	21.3478	100	97.5906	91.6926	84.1734	77.3337
HUMAN	Q12802-2	AKAP13	Isoform 2 of A-kinase anchor protein 13	0	10	0	28		1	M					Nuc											44.6656	47.8089	57.7911	51.0762	100	96.6212	99.9948	96.0903	0.00148955											80.8968	91.0808	87.7847	90.0415	80.839
HUMAN	Q02040	AKAP17A	A-kinase anchor protein 17A	0	3	0	8		1	M					Nuc											39.3868	41.8719	67.5839	76.9167	92.3184	94.3608	96.7996	100	0.00206772											45.6576	51.0086	54.9725	58.7618	69.2216
HUMAN	Q9Y2D5-6	AKAP2	Isoform 4 of A-kinase anchor protein 2	0	30	4	36		2																	97.3708	100	86.098	82.2749	84.8982	79.9919	68.647	67.5752	0.0041454	57.4711	35.8504	43.1744	58.1368	79.0801	95.4439	100	80.191	58.2147	32.8888	100	92.6865	91.1374	95.3026	94.7534
HUMAN	B1ALY0	AKAP2	A kinase (PRKA) anchor protein 2 (Fragment)	0	7	0	5		2	M																89.4035	100	67.1589	74.9206	64.089	67.3254	56.1889	57.8859	0.012251											100	90.3877	80.6918	85.6718	97.7356
HUMAN	P24588	AKAP5	A-kinase anchor protein 5	0	0	0	1		1	M	PM																																		94.2356	76.0599	78.8536	88.2684	100
HUMAN	O43823	AKAP8	A-kinase anchor protein 8	0	5	0	17		1	M					Nuc											48.8334	49.766	77.068	77.855	100	92.6898	88.882	93.0759	0.0021899											69.9863	75.8586	77.5185	81.1458	83.0022
HUMAN	Q9ULX6	AKAP8L	A-kinase anchor protein 8-like	0	5	0	18		1	M					Nuc											39.7154	40.053	78.3775	75.2384	95.1183	94.0399	99.7694	100	0.000368875											44.9044	47.0023	49.6707	52.6	62.8572
HUMAN	Q99996-2	AKAP9	Isoform 2 of A-kinase anchor protein 9	0	25	0	32		1	M																57.0125	59.5356	63.092	62.11	84.4514	83.3683	99.1224	100	0.000540413											73.8826	71.8899	73.7917	70.5433	72.9325
HUMAN	P14550	AKR1A1	Alcohol dehydrogenase [NADP+]	0	4	0	17		1	M	PM															100	92.1921	87.46	79.8727	71.0714	68.2643	88.1162	96.8075	0.0327675											100	78.9562	77.8183	70.7787	77.0669
HUMAN	P15121	AKR1B1	Aldose reductase	0	5	0	16		1	M				XC	Nuc											100	96.0656	82.9562	94.229	54.7701	59.5621	73.0951	80.8748	0.0126173											99.6955	100	83.7979	89.4844	73.6309
HUMAN	P52895	AKR1C2	Aldo-keto reductase family 1 member C2	0	0	0	4		1																																				90.1196	100	87.4963	82.5654	65.2031
HUMAN	O43488	AKR7A2	Aflatoxin B1 aldehyde reductase member 2	0	0	0	10		1	M																																			100	93.6538	83.2316	80.4358	80.6088
HUMAN	P31749	AKT1	RAC-alpha serine/threonine-protein kinase	0	0	0	4		1	M	PM				Nuc																														100	95.8448	91.5717	80.2121	66.3489
HUMAN	Q96B36-2	AKT1S1	Isoform 2 of Proline-rich AKT1 substrate 1	0	0	0	4		1																																				97.3604	100	93.8537	79.1158	69.5335
HUMAN	P31751	AKT2	RAC-beta serine/threonine-protein kinase	0	0	0	8		1	M	PM				Nuc																														97.2702	100	83.0735	84.1865	76.6311
HUMAN	Q9Y243-2	AKT3	Isoform 2 of RAC-gamma serine/threonine-protein kinase	0	2	0	1		1	M	PM				Nuc											100	96.7315	76.2019	75.1387	55.3566	56.2683	58.6919	63.2827	0.00129583											100	84.2094	73.1771	72.9964	60.0561
HUMAN	Q9H8T0-2	AKTIP	Isoform 2 of AKT-interacting protein	0	2	0	1		1	M	PM															82.2626	74.9467	70.6373	64.5634	68.3604	87.4141	100	96.9029	0.0798504											63.9046	71.1499	70.0673	56.8782	49.8407
HUMAN	P13716-2	ALAD	Isoform 2 of Delta-aminolevulinic acid dehydratase	0	1	0	9		1																	98.7491	88.2893	90.1018	45.4257	100	60.1763	64.5547	68.2473	0.617853											100	84.227	72.7911	68.0107	64.1023
HUMAN	P13196	ALAS1	5-aminolevulinate synthase, nonspecific, mitochondrial	0	0	0	4		1	M																																			40.391	46.6601	54.6298	63.4875	51.9782
HUMAN	Q13740-2	ALCAM	Isoform 2 of CD166 antigen	109	2	185	29		1	M	PM						100	97.2227	35.9988	36.9207	23.8245	27.2956	16.9158	16.037	5.54168e-05	99.2932	100	20.8161	27.1978	11.1676	11.7413	10.8893	9.99138	0.000515543	100	89.5154	90.8014	83.2436	69.6064	29.3347	24.7077	9.9693	8.80555	5.61504	88.5614	100	99.0978	99.4756	88.7588
HUMAN	Q8IZ83	ALDH16A1	Aldehyde dehydrogenase family 16 member A1	0	0	0	7		1																																				90.1993	100	90.5749	71.6582	63.4069
HUMAN	P54886-2	ALDH18A1	Isoform Short of Delta-1-pyrroline-5-carboxylate synthase	1	8	3	47		1	M							48.0825	48.8616	78.9913	88.9339	100	68.9301	56.752	53.9634	0.0795257	100	98.7022	63.2156	91.5095	43.7556	69.7471	48.9971	53.5808	0.0935006	34.7166	41.2626	43.8538	46.6615	57.5892	94.3835	100	87.264	61.4121	71.2685	82.4569	78.255	80.9512	89.5588	90.056
HUMAN	P00352	ALDH1A1	Retinal dehydrogenase 1	0	11	0	13		1																	83.9629	100	40.3834	30.5734	20.5588	24.6841	19.9747	19.9287	0.0045919											100	66.9584	57.9109	51.1558	60.0239
HUMAN	P30837	ALDH1B1	Aldehyde dehydrogenase X, mitochondrial	4	7	0	24		1	M					Nuc		82.2998	84.0273	92.7505	93.3323	96.5085	83.61	100	76.1551	0.784304	100	91.215	55.4154	81.9695	44.2304	69.1131	46.1902	54.065	0.11347											80.782	76.4158	83.4671	81.2597	86.9228
HUMAN	Q3SY69	ALDH1L2	Aldehyde dehydrogenase family 1 member L2, mitochondrial	7	15	5	47		1	M							95.3694	100	93.6747	96.1131	86.6672	74.8399	57.858	57.2844	0.00523002	100	95.0822	57.7513	80.5661	34.3921	56.2387	30.9944	35.8511	0.0280542	46.9448	39.1345	39.4195	50.1986	63.6073	100	95.6878	92.1252	73.0392	71.293	84.5486	76.5009	75.2304	81.1413	100
HUMAN	P05091	ALDH2	Aldehyde dehydrogenase, mitochondrial	1	8	1	38		1	M							40.5546	27.3428	64.3068	44.6961	86.0303	100	84.1083	82.6361	0.0161254	76.8799	80.5845	68.4241	77.9716	72.1007	100	87.7854	89.2157	0.53902	48.9416	34.6448	35.9965	39.7387	53.4458	84.0853	72.8657	70.6974	79.7414	100	23.9871	28.0538	27.9733	29.6375	28.4862
HUMAN	P51648-2	ALDH3A2	Isoform 2 of Fatty aldehyde dehydrogenase	0	4	0	6		1	M																40.7936	41.3147	52.0441	60.0479	80.0794	81.7062	100	93.8558	0.00223886											30.005	31.4183	30.3962	31.8346	37.6932
HUMAN	P30038	ALDH4A1	Delta-1-pyrroline-5-carboxylate dehydrogenase, mitochondrial	0	2	0	21		1	M																64.4546	63.6118	44.6127	71.8124	62.3851	95.9232	88.7987	100	0.264246											24.2727	26.0556	26.419	27.8582	30.0687
HUMAN	P51649	ALDH5A1	Succinate-semialdehyde dehydrogenase, mitochondrial	0	2	0	6		1	M																44.2573	51.2148	38.9995	65.5158	62.8572	100	64.7313	87.514	0.323885											36.2278	36.3205	39.0072	40.401	43.3542
HUMAN	Q02252	ALDH6A1	Methylmalonate-semialdehyde dehydrogenase [acylating], mitochondrial	0	5	0	10		1	M					Nuc											100	97.5549	67.5537	81.4155	64.6154	99.7897	74.6122	95.9432	0.543477											67.07	61.6274	71.9622	72.3096	69.8837
HUMAN	P49419-2	ALDH7A1	Isoform 2 of Alpha-aminoadipic semialdehyde dehydrogenase	0	13	3	35		1	M					Nuc											86.7654	100	63.0744	70.2918	58.0313	75.7869	66.1258	73.0419	0.110327	36.025	37.0496	44.3555	56.2901	69.2653	100	84.3086	75.1048	65.6146	87.1322	92.4786	89.2867	86.5447	91.928	100
HUMAN	P49189	ALDH9A1	4-trimethylaminobutyraldehyde dehydrogenase	0	3	2	22		1	M	PM															100	93.3598	56.9155	71.7519	35.6554	43.4362	62.5067	57.7025	0.0103005	57.0987	22.7376	21.971	25.4419	35.6296	53.7599	58.9688	100	35.048	70.7082	78.6829	81.0581	72.8506	69.6587	68.0609
HUMAN	P04075	ALDOA	Fructose-bisphosphate aldolase A	2	14	9	49		1	M				XC			47.3869	44.7868	100	87.7093	82.8218	83.0568	77.6387	76.6025	0.00344598	100	98.6717	55.0462	45.0729	42.5129	46.8571	63.9079	61.2192	0.00282216	27.694	52.0208	47.0446	50.8114	73.2866	100	70.4987	57.8786	54.5966	76.2962	100	97.1622	86.3315	70.7377	62.3031
HUMAN	P09972	ALDOC	Fructose-bisphosphate aldolase C	0	1	0	6		1	M																89.9054	100	73.5274	62.4551	60.849	75.6289	85.934	85.5367	0.0679828											100	91.7599	77.9756	67.8554	69.8112
HUMAN	Q9BT22	ALG1	Chitobiosyldiphosphodolichol beta-mannosyltransferase	1	2	2	6		1	M							41.3196	44.8709	42.7218	48.6423	72.5314	69.8596	100	78.286	0.0174333	65.7194	58.5701	57.5931	73.0172	78.9092	86.754	90.6876	100	0.04402	39.2994	57.8165	54.5765	65.1791	54.8026	76.5023	69.2074	72.0193	100	97.3584	67.4766	70.2493	63.6054	73.4825	75.7774
HUMAN	Q2TAA5	ALG11	GDP-Man:Man(3)GlcNAc(2)-PP-Dol alpha-1,2-mannosyltransferase	1	2	1	11		1	M							62.8138	62.9065	72.4193	78.6966	77.162	65.8917	100	96.2099	0.0108627	70.6873	84.0066	89.0537	74.2771	87.0593	85.9265	100	85.5733	0.447114	17.6481	77.3163	71.3009	77.7737	83.2197	98.2832	68.5547	41.9286	88.6391	100	76.5616	75.5037	73.2193	80.4136	86.7572
HUMAN	Q9BV10	ALG12	Dol-P-Man:Man(7)GlcNAc(2)-PP-Dol alpha-1,6-mannosyltransferase	0	1	0	2		1	M																86.4674	83.4903	67.7042	73.5853	88.0453	86.4704	90.0102	100	0.0312727											77.7302	77.5711	77.4326	86.1488	100
HUMAN	Q9NP73-2	ALG13	Isoform 2 of UDP-N-acetylglucosamine transferase subunit ALG13 homolog	0	0	0	7		1	M																																			84.7446	84.2197	83.2144	87.7443	88.0531
HUMAN	Q9H553	ALG2	Alpha-1,3/1,6-mannosyltransferase ALG2	4	3	5	14		1	M					Nuc		31.4822	40.7214	44.3617	45.5884	75.9471	76.8232	100	84.3976	0.00489322	58.9434	62.6727	94.0452	100	92.4511	85.2473	77.1137	58.476	0.0350784	38.9395	29.3176	29.1258	30.0529	31.5369	43.7154	49.8017	81.8127	82.768	100	48.5829	48.4786	50.3527	49.0991	56.5464
HUMAN	Q92685	ALG3	Dol-P-Man:Man(5)GlcNAc(2)-PP-Dol alpha-1,3-mannosyltransferase	1	0	2	1		1	M							36.786	44.753	47.7891	46.7851	86.0365	83.1196	100	97.8201	0.000493044										19.0335	20.3644	24.8654	35.3762	35.7444	51.8373	57.3568	70.3996	56.7929	100	31.1019	27.5876	25.806	37.1896	47.6701
HUMAN	Q9Y673	ALG5	Dolichyl-phosphate beta-glucosyltransferase	1	11	2	8		1	M							34.7122	43.5584	42.7777	35.9706	66.3351	68.0659	100	81.0768	0.0106768	77.8933	72.1604	87.7481	91.9692	81.0277	83.8941	93.3606	100	0.0244522	32.9837	29.4369	28.0233	37.7505	40.4972	57.612	50.8366	66.9632	63.9186	100	69.9196	71.2638	77.0739	74.5404	84.5276
HUMAN	Q9Y672	ALG6	Dolichyl pyrophosphate Man9GlcNAc2 alpha-1,3-glucosyltransferase	1	0	3	0		1	M							39.3216	45.9043	43.6926	50.6749	86.7348	83.1476	100	91.2073	0.00193945										31.6045	22.6223	22.0505	30.0215	39.8383	49.6719	46.3402	66.2441	61.7705	100
HUMAN	Q9H6U8-3	ALG9	Isoform 3 of Alpha-1,2-mannosyltransferase ALG9	0	0	1	4		1	M																									10.0341	10.4497	15.7611	24.9483	35.0211	47.5242	36.1886	23.2822	46.0386	100	58.4323	56.829	61.2847	67.1108	63.037
HUMAN	Q13686	ALKBH1	Alkylated DNA repair protein alkB homolog 1	0	0	0	3		1	M					Nuc																														47.4638	55.9926	59.1181	56.9163	66.1537
HUMAN	Q6NS38	ALKBH2	Alpha-ketoglutarate-dependent dioxygenase alkB homolog 2	0	0	0	1		1	M					Nuc																														52.8288	66.418	67.8349	81.8744	68.3241
HUMAN	Q96Q83	ALKBH3	Alpha-ketoglutarate-dependent dioxygenase alkB homolog 3	0	0	0	3		1	M					Nuc																														85.256	100	89.3161	83.6066	96.3496
HUMAN	Q6P6C2-2	ALKBH5	Isoform 2 of Probable alpha-ketoglutarate-dependent dioxygenase ABH5	0	2	0	4		1	M						ShG										89.9556	82.466	100	98.7117	74.7893	57.0155	51.674	52.3855	0.015493											64.7391	72.9052	72.92	82.1569	87.0177
HUMAN	Q86TB3-2	ALPK2	Isoform 2 of Alpha-protein kinase 2	0	1	0	3		1																	76.6273	100	7.63171	8.96637	6.81843	7.74614	2.49777	0	0.00453982											91.9474	100	96.9675	76.9329	65.1971
HUMAN	P05186	ALPL	Alkaline phosphatase, tissue-nonspecific isozyme	15	1	13	5		1	M	PM			XC			83.6281	93.2008	95.9952	100	70.747	65.031	63.9467	87.3371	0.111485	100	86.0462	64.3003	83.3478	22.6089	22.0979	10.6975	3.31485	0.00525937	62.845	59.8568	70.1514	69.4481	64.9468	53.2928	72.0278	85.4019	100	81.8983	79.8953	66.2635	62.3328	65.9473	94.8958
HUMAN	Q96Q42	ALS2	Alsin	0	1	0	4		1	M																80.6261	100	49.4817	50.7086	30.8089	34.2575	37.2067	46.5002	0.0127073											90.6694	80.6015	75.6118	100	94.1983
HUMAN	Q9H161	ALX4	Homeobox protein aristaless-like 4	0	0	0	1		1	M					Nuc																														80.9742	95.2132	100	93.4984	54.683
HUMAN	Q9UHK6	AMACR	Alpha-methylacyl-CoA racemase	0	0	0	4		1	M																																			85.1632	86.2671	100	87.2525	86.7841
HUMAN	Q9C0C7-2	AMBRA1	Isoform 2 of Activating molecule in BECN1-regulated autophagy protein 1	0	0	0	1		1	M																																			39.4302	42.0453	38.1698	44.9001	58.5274
HUMAN	P17707	AMD1	S-adenosylmethionine decarboxylase proenzyme	0	0	0	2		1																																				100	84.1264	87.6928	67.9024	73.6056
HUMAN	Q9UKV5	AMFR	E3 ubiquitin-protein ligase AMFR	0	0	0	3		1	M																																			61.5088	72.5911	83.6791	74.1816	70.1568
HUMAN	Q86SJ2	AMIGO2	Amphoterin-induced protein 2	11	0	7	0		1	M	PM				Nuc		97.4436	100	18.0673	28.9559	17.3797	27.6256	25.7636	26.2999	0.00104111										90.3506	99.9408	100	48.2918	49.194	41.5417	41.8568	44.2142	67.7984	70.6903
HUMAN	Q6DCA0	AMMECR1L	AMMECR1-like protein	0	0	0	2		1																																				37.9427	42.9971	35.5513	48.4498	66.3764
HUMAN	Q8IY63-2	AMOTL1	Isoform 2 of Angiomotin-like protein 1	0	1	0	7		1	M	PM															93.2335	100	74.6473	70.6755	52.7458	52.969	27.9528	34.3095	0.00175443											94.3804	88.1891	87.7727	84.4519	96.9789
HUMAN	Q9Y2J4-2	AMOTL2	Isoform 2 of Angiomotin-like protein 2	0	1	0	6		1																	90.902	100	88.2661	58.4496	78.3889	71.2322	43.6462	42.2298	0.0573225											90.4442	85.1128	100	89.7599	79.9352
HUMAN	Q01433-2	AMPD2	Isoform Ex1A-2-3 of AMP deaminase 2	0	5	0	7		1																	86.5916	100	60.4407	43.7488	52.8553	58.67	60.9164	48.9235	0.0391306											100	90.9227	89.1175	69.4763	56.5754
HUMAN	Q01432	AMPD3	AMP deaminase 3	0	0	0	1		1																																				90.7418	100	98.7207	82.6402	64.4442
HUMAN	P49418-2	AMPH	Isoform 2 of Amphiphysin	0	3	0	0		1	M	PM															83.0033	100	63.5123	59.0443	63.4187	74.2161	95.8246	87.7842	0.0505133
HUMAN	Q9H1A4	ANAPC1	Anaphase-promoting complex subunit 1	0	0	0	1		1	M					Nuc																														80.6467	91.9682	100	76.5854	50.4336
HUMAN	Q9UM13	ANAPC10	Anaphase-promoting complex subunit 10	0	1	0	2		1																	79.7208	73.7777	86.1241	73.2557	100	98.894	64.6705	66.4466	0.0204201											83.0443	87.9572	89.417	100	78.9111
HUMAN	Q96DE5	ANAPC16	Anaphase-promoting complex subunit 16	0	0	0	3		1	M					Nuc																														67.8999	79.3679	89.8667	70.4566	85.5251
HUMAN	Q9UJX6-2	ANAPC2	Isoform 2 of Anaphase-promoting complex subunit 2	0	0	0	1		1	M					Nuc																														79.9496	90.917	100	84.1508	85.8048
HUMAN	Q9UJX4	ANAPC5	Anaphase-promoting complex subunit 5	0	1	0	3		1																	83.5312	100	31.1971	26.6918	21.5092	27.0588	40.3424	32.6698	0.0056166											84.0455	91.7663	100	69.0855	49.4637
HUMAN	Q9UJX3-2	ANAPC7	Isoform 2 of Anaphase-promoting complex subunit 7	0	4	0	12		1																	43.2134	43.5633	60.4358	53.4188	83.8237	100	70.7845	81.529	0.0178969											70.8771	79.8885	77.8888	81.3217	76.3512
HUMAN	Q5VTE6-2	ANGEL2	Isoform 2 of Protein angel homolog 2	0	1	0	2		1																	59.2135	68.8217	82.5498	100	8.35477	4.35532	3.7233	0	0.00297299											59.3826	62.3414	61.7801	64.1734	77.6539
HUMAN	Q15389	ANGPT1	Angiopoietin-1	0	0	0	1		1	M	PM			XC																															100	91.3012	94.94	89.5053	78.8929
HUMAN	Q9UKU9	ANGPTL2	Angiopoietin-related protein 2	7	1	0	4		1					XC			69.6192	59.3984	98.0482	100	77.172	62.1365	50.6195	47.8435	0.0106113	36.4022	25.4098	100	84.9944	58.9484	54.2818	32.774	30.2819	0.006635											37.7443	40.5442	35.0027	47.2656	84.7298
HUMAN	Q9BY76	ANGPTL4	Angiopoietin-related protein 4	0	0	0	2		1					XC																															70.3021	76.411	75.8049	95.0669	100
HUMAN	P16157-10	ANK1	Isoform Er9 of Ankyrin-1	0	4	0	8		1	M	PM															70.5229	74.1492	55.2622	54.2617	81.8743	93.176	100	96.1588	0.00655941											100	94.6836	90.5034	82.9849	84.4295
HUMAN	Q9P2R3-2	ANKFY1	Isoform 2 of Ankyrin repeat and FYVE domain-containing protein 1	0	3	0	16		1	M																59.85	59.0193	49.7117	42.0709	74.6887	72.6044	87.8837	100	0.0076865											100	98.5413	88.8573	83.2749	79.142
HUMAN	Q9HCJ1	ANKH	Progressive ankylosis protein homolog	3	0	6	2		1	M	PM	IPM					100	92.7553	76.093	71.0962	31.7347	29.4665	20.5981	14.9605	0.000413813										100	63.912	67.6079	62.7951	70.5923	76.828	67.3714	79.0017	42.7428	30.6943	81.2261	64.6695	95.8379	67.7332	91.9804
HUMAN	Q8IWZ3-4	ANKHD1	Isoform 4 of Ankyrin repeat and KH domain-containing protein 1	0	2	0	10		1	M					Nuc											26.2993	32.8101	58.6951	52.5172	88.9891	100	78.8445	86.3419	0.00427516											70.7593	75.7753	68.9958	69.6435	71.6506
HUMAN	Q9P2G1	ANKIB1	Ankyrin repeat and IBR domain-containing protein 1	0	1	0	3		1																	97.1474	97.9763	81.6736	53.6862	75.6651	90.7688	100	97.2125	0.161503											100	90.5743	82.6878	87.7219	95.5031
HUMAN	Q86XL3	ANKLE2	Ankyrin repeat and LEM domain-containing protein 2	0	0	0	16		1	M																																			81.2993	88.2645	97.63	91.723	72.9341
HUMAN	Q8IV38	ANKMY2	Ankyrin repeat and MYND domain-containing protein 2	0	1	0	3		1																	64.4613	66.8365	67.8897	54.4884	85.6405	85.9019	100	87.0835	0.0324497											89.2843	100	99.6861	73.6473	67.7458
HUMAN	Q9NXR5	ANKRD10	Ankyrin repeat domain-containing protein 10	0	1	0	0		1																	19.6691	13.0929	100	78.8407	64.5145	68.6555	29.1935	38.8404	0.008965
HUMAN	Q6UB99	ANKRD11	Ankyrin repeat domain-containing protein 11	0	3	0	2		1	M					Nuc											100	94.5881	43.7128	53.9202	65.1905	60.5679	67.1592	64.3912	0.0056166											74.6394	91.1566	100	86.023	70.0454
HUMAN	Q6UB98-2	ANKRD12	Isoform 2 of Ankyrin repeat domain-containing protein 12	3	1	3	0		1	M					Nuc		43.5441	38.5171	0	100	0	68.5532	87.0699	58.9824	0.83254	69.3576	75.7946	82.0261	79.5283	77.1443	74.04	100	91.7058	0.0244522	0	49.1978	37.4954	1.28279	39.5643	80.6026	0	14.826	2.71524	100
HUMAN	Q8IZ07	ANKRD13A	Ankyrin repeat domain-containing protein 13A	1	1	4	16		1								100	82.4027	56.6811	57.3322	64.8773	61.5135	60.9818	56.5364	0.0236418	63.4465	71.4728	88.3307	98.6511	100	80.5333	98.5982	99.9773	0.0817463	100	75.0955	77.326	99.8156	61.9291	48.6197	46.9656	42.4551	50.1298	44.9619	67.6156	70.3836	77.4457	73.2842	61.4234
HUMAN	Q8N6S4-2	ANKRD13C	Isoform 2 of Ankyrin repeat domain-containing protein 13C	0	0	0	1		1	M																																			96.6307	83.1837	100	70.2271	73.6048
HUMAN	O75179-2	ANKRD17	Isoform 2 of Ankyrin repeat domain-containing protein 17	0	12	1	27		1	M					Nuc											76.1282	69.9563	96.3179	93.9195	99.0344	100	89.4698	89.1309	0.00472993	32.5577	28.7543	37.5891	52.1641	60.4218	97.1972	90.7275	100	68.5992	30.2856	78.4637	88.95	86.0444	83.8438	82.0929
HUMAN	Q9UPS8-2	ANKRD26	Isoform 2 of Ankyrin repeat domain-containing protein 26	0	1	0	3		1																	27.2027	37.97	31.7697	47.9237	54.6044	58.849	100	89.2294	0.0112191											41.4894	37.8089	39.1619	40.9463	41.5527
HUMAN	Q96NW4	ANKRD27	Ankyrin repeat domain-containing protein 27	0	2	0	1		1	M																83.2439	92.3818	79.5866	79.9343	96.1111	97.4797	100	85.818	0.180098											79.8995	76.4265	94.5949	70.3481	86.1714
HUMAN	O15084-1	ANKRD28	Isoform 3 of Serine/threonine-protein phosphatase 6 regulatory ankyrin repeat subunit A	0	0	0	3		1	M					Nuc																														92.1619	100	87.4423	78.9153	64.0887
HUMAN	Q6AI12	ANKRD40	Ankyrin repeat domain-containing protein 40	0	1	0	2		1																	42.7037	41.9864	52.466	47.604	81.0133	91.0107	92.3067	100	0.0036021											38.8984	37.8346	42.1878	40.0722	42.1171
HUMAN	Q86W74-2	ANKRD46	Isoform 2 of Ankyrin repeat domain-containing protein 46	0	0	0	2		1	M						ShG																													33.5694	35.9596	38.2956	40.6815	60.1884
HUMAN	Q9ULJ7	ANKRD50	Ankyrin repeat domain-containing protein 50	0	0	0	1		1																																				72.0553	100	85.3261	85.7552	62.1387
HUMAN	Q8NB46	ANKRD52	Serine/threonine-protein phosphatase 6 regulatory ankyrin repeat subunit C	0	0	0	4		1																																				91.718	87.8068	100	71.8301	49.2164
HUMAN	Q53LP3	ANKRD57	Ankyrin repeat domain-containing protein 57	0	0	0	1		1																																				100	83.4566	88.5513	64.9523	49.7642
HUMAN	Q9H8Y5	ANKZF1	Ankyrin repeat and zinc finger domain-containing protein 1	0	1	0	2		1																	45.1345	42.389	47.3567	55.7587	75.746	76.4165	71.0999	100	0.0626867											81.4791	95.345	100	74.2181	68.0379
HUMAN	Q9NQW6	ANLN	Actin-binding protein anillin	0	5	0	33		1	M					Nuc											78.6707	48.2899	78.3044	76.4164	83.2006	83.6865	100	75.7142	0.439565											51.4454	67.2924	73.4882	100	61.7799
HUMAN	Q5XXA6	ANO1	Anoctamin-1	12	0	7	0		1	M	PM						64.0455	63.9117	42.7699	41.4973	82.96	78.7138	100	98.9523	0.000140005										57.5693	45.5156	46.448	47.5391	41.2626	27.864	32.1467	50.999	100	56.4189
HUMAN	Q9NW15-2	ANO10	Isoform 2 of Anoctamin-10	0	3	1	10		1	M																91.5462	82.3654	57.9082	89.0332	70.0327	92.9863	100	97.0853	0.460459	24.7665	36.5649	27.0174	46.0046	57.9841	89.4931	81.7101	46.2977	50.926	100	75.1246	88.8964	89.3365	91.9513	91.8423
HUMAN	Q9NQ90-2	ANO2	Isoform 2 of Anoctamin-2	0	0	0	1		1	M	PM																																		53.4392	44.1838	66.8941	53.7971	53.8086
HUMAN	Q4KMQ2	ANO6	Anoctamin-6	71	3	69	20		1	M							100	99.6634	73.1432	72.1915	40.7999	42.8522	39.9841	37.8335	4.36782e-05	100	95.5088	70.6602	82.1839	26.8889	29.2641	16.7546	18.3809	0.00154779	68.3354	100	95.0714	80.7851	72.322	54.3409	49.9655	28.1078	40.8415	25.2371	88.7298	78.3635	76.8096	79.7148	100
HUMAN	P39687	ANP32A	Acidic leucine-rich nuclear phosphoprotein 32 family member A	0	8	0	12		1	M					Nuc											100	71.3208	75.2199	87.6337	52.3	51.6659	48.0895	47.5092	0.0706844											91.2165	86.4752	79.3029	97.1829	100
HUMAN	Q92688-2	ANP32B	Isoform 2 of Acidic leucine-rich nuclear phosphoprotein 32 family member B	0	10	0	15		1	M					Nuc											100	89.1801	89.8064	93.3459	66.6782	66.6945	54.4298	53.6148	0.00478586											79.3607	86.6268	85.4148	90.6881	94.829
HUMAN	Q9BTT0	ANP32E	Acidic leucine-rich nuclear phosphoprotein 32 family member E	0	3	0	6		1	M					Nuc											81.0469	81.5949	95.5121	100	88.938	86.5253	86.952	84.2986	0.0116647											62.8852	76.2963	70.1169	78.1122	73.4339
HUMAN	P15144	ANPEP	Aminopeptidase N	319	17	499	107		1	M	PM	IPM					84.0827	88.1447	100	97.6129	87.5835	88.3375	56.9742	63.1377	0.00158323	98.0432	100	67.4677	78.0004	51.49	55.5869	52.0052	50.9543	0.00375548	93.3408	86.2458	100	87.4546	87.9001	73.9487	77.2432	83.0266	61.4101	39.9451	89.2774	94.8632	94.3123	96.5938	99.7308
HUMAN	Q9H6X2	ANTXR1	Anthrax toxin receptor 1	29	3	28	9		1	M	PM						100	96.3032	97.8194	95.3577	73.3737	73.5268	53.9866	56.7766	0.000297713	90.8243	100	61.4077	69.928	53.1808	51.2746	40.1919	45.8496	0.00529222	57.2304	100	93.3173	70.5372	62.9507	49.8658	32.7153	25.883	24.1778	15.7503	91.8886	89.5845	90.6735	95.8892	100
HUMAN	P58335-4	ANTXR2	Isoform 4 of Anthrax toxin receptor 2	16	1	16	8		1	M	PM			XC			81.0944	82.8111	55.5644	54.9758	69.7017	74.4956	100	93.1314	0.00178545	94.7911	100	55.9238	61.2625	55.1203	56.2586	58.5306	65.0666	0.00359993	100	77.8138	75.827	67.3724	70.9637	49.7878	43.3545	50.2351	70.2753	54.9918	71.5314	71.4575	72.0972	79.9217	98.5794
HUMAN	P04083	ANXA1	Annexin A1	31	125	33	120		1	M	PM			XC	Nuc		61.0653	54.8618	99.5798	100	62.2199	61.0195	46.2071	45.9047	0.000342848	100	98.1394	84.2241	92.497	73.1096	72.4338	57.0675	60.8496	0.00385763	66.7654	61.2548	58.8789	78.2541	87.2385	100	94.3528	81.5047	65.4979	90.1455	92.2322	94.8137	96.3829	100	99.0296
HUMAN	P50995	ANXA11	Annexin A11	10	2	12	37		1	M					Nuc		46.3643	43.6063	94.5304	100	86.7714	83.627	69.2077	78.869	0.00221955	90.687	64.2607	46.0749	100	62.7612	65.2216	78.7958	70.3988	0.928236	36.4019	38.9898	43.9014	77.7474	81.5674	97.8559	79.7932	66.3178	79.4175	100	57.8128	63.2154	66.6208	67.4361	66.9461
HUMAN	P07355-2	ANXA2	Isoform 2 of Annexin A2	51	269	55	224		1	M	PM			XC			82.1225	70.0069	96.5736	100	55.5974	47.0789	37.7959	37.6556	0.00267737	100	89.5896	93.2453	95.6934	90.1219	77.5379	64.8534	68.0164	0.0370771	73.5383	68.7056	67.3934	91.5965	100	97.0857	84.0531	61.8383	61.6917	71.2357	91.1374	83.1758	100	90.73	97.3237
HUMAN	P12429	ANXA3	Annexin A3	0	6	0	8		1	M	PM															25.4455	23.3485	27.264	31.9595	64.6742	52.4317	100	93.117	0.00274755											10.6588	8.87878	9.27255	10.1787	10.1941
HUMAN	P09525	ANXA4	Annexin A4	1	4	3	38		1								38.7764	42.7477	95.355	100	81.9216	78.9448	55.6238	67.8059	0.00272589	67.6615	50.2441	100	64.5462	55.2779	46.9834	38.0707	33.8342	0.145043	46.1459	50.2623	47.8549	58.482	59.6316	64.4033	60.9854	65.0144	65.9135	100	75.628	72.3934	75.2748	79.779	88.0935
HUMAN	P08758	ANXA5	Annexin A5	9	18	18	79		1	M	PM						46.8882	42.1961	83.0474	85.6942	73.5232	72.5756	100	75.6843	0.0313384	75.0041	79.8518	82.3877	79.1172	100	91.5376	90.5661	96.3473	0.0397164	51.2024	59.0376	51.2697	59.9452	67.0955	81.9786	80.9912	100	70.8551	70.0761	89.5036	78.2957	97.8097	82.9304	89.8007
HUMAN	P08133	ANXA6	Annexin A6	33	69	52	125		2	M							46.0809	40.7458	96.8137	100	67.4562	59.1052	52.0706	59.0203	0.00221577	79.8605	77.6616	91.5893	100	76.8293	70.8782	60.2589	57.1783	0.00806104	59.7961	55.9189	55.5753	71.1687	91.9837	100	87.9592	73.2543	75.8226	89.6706	90.558	89.4046	94.7975	96.4425	100
HUMAN	A6NN80	ANXA6	Annexin A6, isoform CRA_c	1	0	0	3		2	M	PM						33.8681	28.3353	100	92.1611	55.7643	49.0733	38.5837	48.2979	0.00230174																				83.2666	88.4844	81.9468	96.3961	100
HUMAN	P20073-2	ANXA7	Isoform 2 of Annexin A7	2	2	12	28		1								51.12	40.6794	85.7842	88.8509	88.0583	100	70.7041	82.3953	0.0124719	99.2517	73.6152	79.7605	99.6406	99.5552	100	82.2803	69.8671	0.419308	72.6796	60.3466	67.4035	82.519	89.8609	91.8618	92.005	100	81.826	78.3272	75.1528	86.2674	91.1102	82.5618	89.7876
HUMAN	Q63HQ0-2	AP1AR	Isoform 2 of AP-1 complex-associated regulatory protein	0	0	0	1		1	M																																			20.9135	25.123	28.7601	35.9803	33.3081
HUMAN	Q10567-2	AP1B1	Isoform B of AP-1 complex subunit beta-1	0	9	2	20		2	M																35.7374	39.3511	51.3506	48.7515	82.2287	81.0742	92.1717	100	0.00157132	50.3144	38.0297	44.4757	37.3259	51.7505	90.7637	80.4184	100	63.3559	46.4175	63.4959	67.7842	64.0929	60.9949	62.5265
HUMAN	Q10567-3	AP1B1	Isoform C of AP-1 complex subunit beta-1	0	0	0	1		2	M																																			64.2926	49.1689	54.2652	57.9916	48.9409
HUMAN	O43747-2	AP1G1	Isoform 2 of AP-1 complex subunit gamma-1	1	3	4	22		1	M							27.0402	33.7722	53.6332	62.2066	89.2973	96.2279	100	92.1256	0.00169337	37.9138	49.0676	69.2713	64.439	100	86.3297	95.5582	71.2232	0.0493927	23.3163	23.499	28.2535	36.3814	38.6564	73.8083	69.9334	85.7845	100	80.3473	53.1584	52.6034	51.6232	52.5867	53.7897
HUMAN	O75843	AP1G2	AP-1 complex subunit gamma-like 2	0	1	0	1		1	M																62.8056	71.6391	72.7676	69.1268	100	82.5802	89.2361	84.8881	0.0867144											47.2825	39.7757	58.1301	49.8082	35.2509
HUMAN	Q9BXS5	AP1M1	AP-1 complex subunit mu-1	0	11	2	19		1	M																56.6124	56.1264	71.1056	81.9461	79.2252	80.9748	100	97.6228	0.00612945	63.4085	35.4734	37.7662	46.9334	44.5714	62.0747	69.2905	100	97.0529	66.5236	49.7928	52.7242	51.1289	47.4812	52.3024
HUMAN	P61966	AP1S1	AP-1 complex subunit sigma-1A	0	0	0	3		1	M																																			46.0136	44.4537	45.7309	41.9885	46.3849
HUMAN	P56377	AP1S2	AP-1 complex subunit sigma-2	0	0	0	1		1	M																																			40.2973	45.9433	63.1259	45.4505	44.6199
HUMAN	O95782-2	AP2A1	Isoform B of AP-2 complex subunit alpha-1	2	10	2	51		1	M	PM						57.8928	79.6212	90.9113	100	59.5991	53.6425	44.1591	40.594	0.0197179	91.1391	93.1674	96.7892	100	95.1319	89.7083	85.9104	73.4268	0.0971412	48.0603	68.5958	59.2097	92.6364	88.3246	100	59.5067	33.3456	55.3516	64.9964	96.5066	96.4033	100	93.3043	96.6476
HUMAN	O94973	AP2A2	AP-2 complex subunit alpha-2	1	6	1	26		1	M	PM						57.9219	60.0192	100	85.6561	88.7138	53.5518	53.5566	71.3533	0.253899	65.5014	67.9653	81.4011	69.5451	97.6054	93.0388	100	98.7998	0.0117007	46.3101	33.5349	25.9287	56.2641	56.2306	65.4726	64.8757	100	53.5172	42.6625	96.9626	97.5183	95.1473	90.3198	93.6018
HUMAN	P63010-2	AP2B1	Isoform 2 of AP-2 complex subunit beta	4	37	7	52		1	M	PM						44.3421	49.2055	82	92.5997	100	93.8073	82.7108	89.2637	0.00434545	64.066	66.7953	74.8214	70.3085	92.1935	91.5814	98.3406	100	0.00168401	100	26.085	24.7782	33.6937	38.5769	46.1391	55.2441	50.9662	38.1845	30.1084	86.4891	85.3548	80.046	80.3452	84.9387
HUMAN	Q96CW1-2	AP2M1	Isoform 2 of AP-2 complex subunit mu	0	11	1	31		1	M	PM															100	84.0842	74.7869	79.6089	73.7273	82.1911	72.7107	72.4624	0.165624	26.9327	58.0391	62.9476	100	87.167	93.2253	74.097	41.2381	68.3679	45.9989	100	90.9349	87.5748	97.2841	85.7536
HUMAN	P53680	AP2S1	AP-2 complex subunit sigma	0	10	0	8		1	M	PM															74.7421	77.9063	91.3859	81.2142	100	99.7864	92.1395	99.1117	0.0332597											100	89.6696	97.854	99.0782	87.1338
HUMAN	O00203	AP3B1	AP-3 complex subunit beta-1	0	13	0	20		1	M																91.6618	96.1382	87.4373	82.7153	87.3444	100	85.6434	85.0529	0.289513											100	98.611	84.0943	80.3091	80.0396
HUMAN	O14617-5	AP3D1	Isoform 5 of AP-3 complex subunit delta-1	1	11	5	25		1	M							42.5492	35.5908	100	93.6793	81.9698	66.9761	50.663	67.3101	0.015055	85.4728	89.4299	81.2588	76.066	90.043	100	86.4697	85.7763	0.0949278	36.8163	25.3056	27.3483	33.6767	48.5867	100	90.4696	76.9518	51.8829	28.2901	100	97.0806	85.7821	83.1347	78.0628
HUMAN	Q9Y2T2	AP3M1	AP-3 complex subunit mu-1	0	2	0	6		1	M																100	86.3194	72.7668	86.6211	87.3358	99.562	79.7522	74.0706	0.257418											100	96.5128	87.7912	80.9443	81.9545
HUMAN	P53677	AP3M2	AP-3 complex subunit mu-2	0	1	0	5		1	M																74.7368	100	64.7806	55.5405	67.5713	78.8506	72.8566	70.1619	0.241034											100	90.9645	84.418	76.368	71.1675
HUMAN	Q92572	AP3S1	AP-3 complex subunit sigma-1	0	3	0	9		1	M																100	95.8718	74.9843	64.695	80.7979	96.37	90.3655	87.6666	0.0753073											100	94.4368	93.6405	79.7317	81.6943
HUMAN	Q9Y6B7	AP4B1	AP-4 complex subunit beta-1	0	0	1	1		1	M																									11.6585	100	89.8219	56.9222	40.995	35.5637	23.5073	11.9068	21.6762	46.885	76.2524	86.9478	69.8666	84.9816	69.6059
HUMAN	Q9UPM8	AP4E1	AP-4 complex subunit epsilon-1	0	1	0	4		1	M																56.5231	70.9616	92.8419	63.0817	86.1908	96.6196	99.762	100	0.160488											94.8054	100	92.052	91.6656	82.3423
HUMAN	O00189	AP4M1	AP-4 complex subunit mu-1	0	0	0	2		1	M																																			92.9214	95.5773	100	98.8229	74.9594
HUMAN	O14727-2	APAF1	Isoform 2 of Apoptotic protease-activating factor 1	0	2	0	6		1	M					Nuc											97.7944	100	45.1167	45.6545	63.4323	71.2956	90.7279	98.7861	0.00281877											99.0237	100	87.4906	77.9139	68.4111
HUMAN	Q02410	APBA1	Amyloid beta A4 precursor protein-binding family A member 1	0	0	0	1		1	M	PM																																		86.8135	88.9102	90.2579	100	91.542
HUMAN	O96018	APBA3	Amyloid beta A4 precursor protein-binding family A member 3	0	0	0	1		1	M																																			91.6879	96.5583	91.5603	82.5966	73.7724
HUMAN	O00213-2	APBB1	Isoform 2 of Amyloid beta A4 precursor protein-binding family B member 1	0	3	0	3		1	M	PM				Nuc											27.0668	36.139	78.4989	79.3095	100	99.2042	80.0056	80.8283	0.00140864											78.9719	86.9612	71.3311	71.9945	79.6862
HUMAN	Q92870	APBB2	Amyloid beta A4 precursor protein-binding family B member 2	0	7	0	3		1	M					Nuc											55.6241	55.0076	100	82.2948	85.2399	63.2141	57.309	58.8867	0.0853376											87.3241	94.0094	93.1798	88.4262	98.0739
HUMAN	P25054-2	APC	Isoform Short of Adenomatous polyposis coli protein	0	6	0	10		1	M	PM				Nuc											43.1527	49.6939	92.5686	84.8374	100	91.94	95.5491	82.6176	0.0109218											63.7874	61.7994	64.9488	62.3472	70.2045
HUMAN	Q8J025-2	APCDD1	Isoform 2 of Protein APCDD1	6	0	11	1		1	M	PM	IPM					80.836	86.2262	48.2387	48.3023	78.2433	85.1947	99.3449	100	0.00105685										39.0432	67.4085	63.0548	100	57.1704	46.9442	47.1647	27.1215	41.1451	39.1056	57.4265	99.5011	88.1139	100	69.68
HUMAN	Q8NCL9	APCDD1L	Protein APCDD1-like	0	0	1	1		1	M						ShG																			66.4407	38.3555	41.3807	33.4319	64.0681	100	55.4263	35.6561	36.2318	35.4461	72.3327	57.4816	100	82.0227	91.8511
HUMAN	P13798	APEH	Acylamino-acid-releasing enzyme	0	2	0	10		1	M																77.299	100	38.4097	36.1804	45.0472	58.1407	82.2979	57.0497	0.0757966											100	86.1386	84.1387	66.5363	56.8428
HUMAN	P27695	APEX1	DNA-(apurinic or apyrimidinic site) lyase	0	12	1	18		1	M					Nuc											100	88.4886	91.8271	94.3458	70.1459	70.6831	62.3418	53.4959	0.0116689	44.7138	38.5543	32.935	41.9062	39.8822	66.636	60.3293	100	40.8986	50.0382	80.7911	77.0582	75.9855	86.0845	92.4019
HUMAN	Q96BI3-2	APH1A	Isoform 2 of Gamma-secretase subunit APH-1A	1	0	0	0		1	M	PM	IPM					55.5634	52.6008	43.2209	44.8474	76.291	67.9067	100	79.6885	0.02024
HUMAN	Q9BZZ5-2	API5	Isoform 2 of Apoptosis inhibitor 5	1	20	3	32		1	M					Nuc		99.2127	100	13.0459	8.67028	16.5848	16.0216	20.0067	17.228	5.54168e-05	53.5075	50.6443	97.6593	100	97.2419	86.7211	82.8264	86.2552	0.0044686	63.9862	35.0698	36.5184	48.1064	45.6711	73.1513	83.7358	100	60.7153	52.0659	53.1125	55.2466	58.1019	59.9982	63.0114
HUMAN	Q96GX9	APIP	Probable methylthioribulose-1-phosphate dehydratase	0	1	0	3		1																	100	97.342	91.2742	90.4284	60.2148	50.8165	38.6418	52.5545	0.00628857											78.9483	70.208	69.0302	72.874	88.7047
HUMAN	Q8IW19	APLF	Aprataxin and PNK-like factor	0	1	0	1		1	M					Nuc											83.7584	71.1536	68.6446	67.747	80.7456	72.1349	100	95.9113	0.0359895											38.304	71.3644	57.3323	42.3466	71.0177
HUMAN	Q06481-2	APLP2	Isoform 2 of Amyloid-like protein 2	0	2	5	2		1	M	PM				Nuc											31.7371	40.8013	70.0116	67.2866	100	87.288	97.9905	95.5236	0.00460623	62.3511	53.0009	57.7627	48.5798	73.9075	87.8314	71.3587	52.7828	95.1646	100	34.7229	34.7678	38.5968	46.2753	44.2326
HUMAN	Q15847	APM2	Adipose most abundant gene transcript 2 protein	0	1	0	2		1																	68.3324	100	58.835	42.547	52.1512	50.8696	58.2832	57.4986	0.173759											100	78.4166	75.9326	72.409	61.7557
HUMAN	Q9HDC9	APMAP	Adipocyte plasma membrane-associated protein	11	5	18	32		1	M			CS				43.1854	42.3364	99.0364	96.0944	93.6056	100	78.7017	75.8609	0.000435015	61.3745	52.9584	83.2093	79.0572	94.2441	91.1421	98.0532	100	0.00413591	29.2556	28.1214	24.0298	30.036	41.004	52.8762	46.284	44.0128	48.2462	100	82.8242	84.7625	85.2914	85.4692	91.2938
HUMAN	P02647	APOA1	Apolipoprotein A-I	0	0	2	0		1	M	PM			XC																					97.8124	49.3229	50.866	70.499	100	58.8129	61.8957	68.2595	57.2018	70.8879
HUMAN	Q8NCW5	APOA1BP	Apolipoprotein A-I-binding protein	0	1	0	8		1	M				XC												92.8337	64.5144	51.0958	53.9072	58.9448	65.0334	100	91.3042	0.0708271											75.3293	70.9786	74.9047	69.1273	69.7033
HUMAN	P04114	APOB	Apolipoprotein B-100	9	2	2	8		1	M	PM			XC			94.8882	100	75.6536	70.956	39.102	38.4588	23.2094	28.612	0.000340422	100	95.423	36.689	53.4443	20.2389	30.219	20.4794	25.1878	0.00499435	43.5456	84.5344	100	99.5218	81.7619	63.943	46.4643	26.8634	43.76	38.7587	100	91.1964	98.1077	80.4281	62.4274
HUMAN	Q9NRW3	APOBEC3C	Probable DNA dC->dU-editing enzyme APOBEC-3C	0	0	0	5		1																																				80.2848	86.4463	86.2151	100	81.2442
HUMAN	P02656	APOC3	Apolipoprotein C-III	1	0	2	1		1					XC			60.4009	59.2482	70.2132	100	68.6537	73.8372	89.2269	65.1422	0.423624										42.7573	23.6858	19.8046	28.2626	36.6809	28.5865	28.3696	33.7566	37.2632	100	92.888	100	70.39	62.3181	90.8058
HUMAN	P05090	APOD	Apolipoprotein D	0	1	0	2		1					XC												32.6684	42.5563	100	92.4827	63.2988	66.7871	32.5959	34.002	0.00268574											55.8964	47.4331	46.6919	62.4131	79.3539
HUMAN	P02649	APOE	Apolipoprotein E	5	1	4	5		1	M	PM			XC			100	93.4861	96.8738	98.7245	53.5038	60.3698	43.7639	40.076	0.000752537	16.452	16.1176	51.9162	24.0367	78.7232	59.38	84.0735	100	0.026735	44.3395	44.2363	45.494	63.0016	70.8878	54.5403	41.9738	41.8091	65.3492	100	4.09465	3.30619	3.45232	4.08049	6.10717
HUMAN	P02749	APOH	Beta-2-glycoprotein 1	3	0	2	1		1				CS	XC			28.2268	30.8783	100	83.1994	52.9578	72.6352	42.6727	44.3436	0.0139656										23.7695	12.866	12.3327	16.7714	21.1613	22.6014	43.7542	55.3166	48.2923	100	37.5087	48.4835	33.849	32.9794	39.5169
HUMAN	Q9BQE5	APOL2	Apolipoprotein L2	0	5	0	13		1	M				XC												38.3417	39.5225	100	97.5061	38.2934	32.1835	14.2535	8.57775	0.000868923											38.7604	28.6485	32.6063	46.8218	90.979
HUMAN	Q9BUR5	APOO	Apolipoprotein O	0	2	0	5		1	M				XC												52.756	57.3969	51.4114	62.0109	68.699	100	82.4992	90.4125	0.130075											40.3712	45.5919	42.8002	47.5478	48.3668
HUMAN	Q6UXV4	APOOL	Apolipoprotein O-like	0	6	4	12		1	M				XC												95.6525	100	67.6788	90.6321	72.7296	99.3597	83.6665	87.6889	0.587324	62.402	56.6703	62.3818	87.563	77.6414	78.1742	71.8016	76.8373	93.373	100	51.7488	54.3943	52.4586	55.0301	63.9051
HUMAN	P05067-9	APP	Isoform L-APP752 of Amyloid beta A4 protein	5	3	15	14		1	M	PM	IPM	CS	XC			79.6085	71.4823	93.9395	100	34.3632	41.0547	35.8146	33.8578	0.00105033	94.7509	65.0295	30.2616	51.1104	37.3151	51.4544	100	84.7766	0.0743785	74.1334	87.2533	87.9471	59.2514	85.6139	100	89.8589	53.3583	50.3877	50.248	64.2635	69.2159	76.1115	69.9984	92.354
HUMAN	Q92624	APPBP2	Amyloid protein-binding protein 2	0	0	0	4		1	M					Nuc																														32.4271	33.9488	32.5974	33.3312	43.9693
HUMAN	Q9UKG1	APPL1	DCC-interacting protein 13-alpha	0	5	0	6		1	M					Nuc											95.8859	100	65.491	48.8016	56.8027	63.9847	58.6159	51.02	0.018921											99.4275	100	84.7688	76.0117	85.488
HUMAN	Q8NEU8	APPL2	DCC-interacting protein 13-beta	0	8	0	24		1	M					Nuc											100	93.461	35.9753	39.0436	29.4741	34.8041	24.5242	23.6347	0.00106148											100	86.3413	86.4309	80.3082	70.1153
HUMAN	P07741	APRT	Adenine phosphoribosyltransferase	0	1	0	4		1	M					Nuc											100	52.8954	19.8461	46.7795	48.1849	58.6264	71.4172	83.9181	0.251831											100	88.5931	77.8545	79.4037	72.0782
HUMAN	Q7Z2E3-7	APTX	Isoform 7 of Aprataxin	0	0	0	5		1	M					Nuc																														64.36	72.7685	74.9374	78.9011	72.9159
HUMAN	O60306	AQR	Intron-binding protein aquarius	0	6	0	19		1	M					Nuc											33.8482	32.8627	85.2485	72.6789	100	82.086	79.4343	72.154	0.0153785											44.5292	48.6346	52.7755	53.2853	57.7292
HUMAN	P10398	ARAF	Serine/threonine-protein kinase A-Raf	0	1	0	0		1	M																84.5441	100	38.5682	30.6647	29.0007	34.3516	26.4565	38.0819	0.00825345
HUMAN	Q96P48-1	ARAP1	Isoform 1 of Arf-GAP with Rho-GAP domain, ANK repeat and PH domain-containing protein 1	0	2	0	4		1	M	PM															88.6174	100	69.2942	49.0065	73.8666	75.951	80.89	54.0973	0.192124											93.0438	100	88.3059	75.7172	72.6836
HUMAN	Q8WWN8	ARAP3	Arf-GAP with Rho-GAP domain, ANK repeat and PH domain-containing protein 3	1	2	0	1		1	M	PM						26.3914	31.0166	77.7271	87.258	100	73.6765	36.6003	41.9801	0.0141604	84.1141	100	59.4972	45.5296	59.1946	75.3434	73.6986	67.3721	0.0808082											100	99.8877	84.0245	71.2504	70.5718
HUMAN	P48444	ARCN1	Coatomer subunit delta	1	21	5	26		1	M							30.4222	37.3904	78.714	84.5723	100	77.1877	82.6737	94.4685	0.0168167	95.0636	89.3954	83.0073	88.9759	87.3815	90.6375	100	89.0799	0.456265	54.1379	41.3344	40.5668	49.1955	55.9375	73.2483	68.2992	100	69.7468	48.8252	100	92.0559	81.9191	83.084	86.2557
HUMAN	P61204	ARF3	ADP-ribosylation factor 3	1	7	1	6		1	M							26.0975	19.1742	46.7059	52.3612	67.8272	45.6989	100	96.8486	0.00672775	72.7464	90.5628	85.1654	83.76	88.1876	97.9463	100	97.4234	0.239494	69.9666	45.345	44.0166	49.2277	43.3564	43.4838	40.5718	50.6302	72.6255	100	77.8563	85.5274	79.924	74.7679	84.8952
HUMAN	P18085	ARF4	ADP-ribosylation factor 4	3	8	7	22		1	M							61.4825	64.1032	84.2785	71.5949	100	91.1774	77.2345	68.7314	0.0336473	71.38	83.6812	75.711	73.0338	83.7425	100	72.2818	66.6554	0.164478	54.1321	40.398	38.1916	52.0634	60.8363	99.3347	89.5732	100	63.5604	39.5615	81.0544	100	88.3479	75.9245	96.0949
HUMAN	P84085	ARF5	ADP-ribosylation factor 5	1	3	1	8		1	M	PM						30.1235	17.1254	54.4875	32.3729	87.2998	69.3749	100	70.4901	0.0493589	51.0753	63.7514	56.3664	60.7088	84.2657	98.6526	94.1116	100	0.0181875	49.5338	31.3803	27.684	38.1596	41.7491	67.1543	61.1131	100	98.9962	72.5582	68.5763	67.3399	55.636	64.3908	72.5233
HUMAN	P62330	ARF6	ADP-ribosylation factor 6	0	9	1	10		1	M	PM															86.4017	93.6361	100	96.4122	83.59	87.9062	67.7454	71.5825	0.0116382	100	57.1453	47.8676	91.0132	79.0147	94.7243	98.234	95.7964	57.4908	36.0467	91.0395	89.7543	79.431	89.8306	100
HUMAN	Q8N6T3-2	ARFGAP1	Isoform 2 of ADP-ribosylation factor GTPase-activating protein 1	1	3	1	11		1	M							59.4451	88.3774	100	91.553	96.3452	70.8965	89.3194	59.2036	0.613152	41.4646	47.9229	68.3943	66.159	92.9249	100	90.8729	84.3441	0.0036021	51.6721	28.2939	43.0099	55.2387	54.7224	98.3182	100	94.6589	57.4924	29.071	93.9754	87.5665	90.0926	88.9161	85.4633
HUMAN	Q8N6H7	ARFGAP2	ADP-ribosylation factor GTPase-activating protein 2	0	4	0	9		1	M	PM															77.3567	97.1284	52.2516	37.3946	67.5624	100	79.9908	86.9166	0.138455											100	94.658	84.2243	75.8067	62.4718
HUMAN	Q9NP61	ARFGAP3	ADP-ribosylation factor GTPase-activating protein 3	0	2	1	16		1	M																95.8311	100	60.598	64.177	53.5527	68.7851	55.2971	65.1829	0.021456	54.4348	32.4544	42.3505	51.2735	51.6713	94.8401	99.5255	100	59.4563	29.498	100	93.9718	74.6708	65.8628	61.6856
HUMAN	Q9Y6D6	ARFGEF1	Brefeldin A-inhibited guanine nucleotide-exchange protein 1	0	1	0	10		1																	64.9632	72.4753	42.4375	34.5747	51.4338	72.3854	100	93.2266	0.0209928											85.1229	92.2548	87.5426	72.7175	81.9325
HUMAN	Q9Y6D5	ARFGEF2	Brefeldin A-inhibited guanine nucleotide-exchange protein 2	0	8	1	9		1	M																67.4263	72.7095	51.5392	40.7313	74.7216	83.2312	98.296	100	0.0068241	64.2281	45.9268	50.1474	61.1839	72.2109	66.013	74.0705	94.5692	100	64.899	69.6924	76.8129	63.8059	62.1821	63.4788
HUMAN	P53367-2	ARFIP1	Isoform A of Arfaptin-1	0	4	0	7		1	M																100	98.7207	68.0399	73.6605	64.2906	72.2336	66.8818	75.1497	0.0133287											99.9728	100	89.7997	86.6881	89.5903
HUMAN	P53365	ARFIP2	Arfaptin-2	0	2	0	6		1	M	PM															70.2095	67.686	64.3742	76.287	93.778	89.9173	97.0781	100	0.0133502											84.7425	81.7201	80.1529	96.0218	88.9106
HUMAN	Q13795	ARFRP1	ADP-ribosylation factor-related protein 1	0	0	0	5		1	M																																			53.8606	60.1457	64.621	72.1483	64.5861
HUMAN	P78540	ARG2	Arginase-2, mitochondrial	0	1	0	10		1	M																3.52354	4.09139	7.00763	7.87356	46.2839	66.0021	88.3119	100	0.00393327											5.21741	4.23065	5.70617	4.68559	4.94508
HUMAN	Q9NWB6	ARGLU1	Arginine and glutamate-rich protein 1	0	6	2	7		1																	79.3148	74.2252	87.8705	99.4572	100	97.6474	85.05	85.6258	0.0430938	17.1035	14.3765	20.9657	31.3732	56.8073	100	78.3768	57.4733	54.4102	31.0447	76.5413	83.4231	77.9651	97.2513	74.1683
HUMAN	Q07960	ARHGAP1	Rho GTPase-activating protein 1	0	4	0	13		1	M	PM															40.1767	47.5683	91.1792	75.8904	100	94.2232	74.3545	65.4633	0.013722											100	86.4779	78.7631	79.8017	92.0733
HUMAN	A1A4S6	ARHGAP10	Rho GTPase-activating protein 10	0	0	0	5		1	M	PM																																		93.1184	98.9889	100	92.343	65.1601
HUMAN	Q8IWW6-2	ARHGAP12	Isoform 2 of Rho GTPase-activating protein 12	0	2	0	6		1																	60.1141	68.1339	86.0902	100	53.7677	53.5059	53.1579	45.6664	0.0146309											92.721	79.4228	75.0844	100	93.0865
HUMAN	Q68EM7-2	ARHGAP17	Isoform 2 of Rho GTPase-activating protein 17	0	5	0	6		1	M	PM															79.8738	100	66.712	35.9977	70.0017	70.2139	72.1362	62.6821	0.197487											100	82.7637	80.9262	60.6991	58.6058
HUMAN	Q8N392-2	ARHGAP18	Isoform 2 of Rho GTPase-activating protein 18	0	0	0	6		1																																				89.6113	100	87.6072	79.2507	52.3711
HUMAN	Q14CB8-2	ARHGAP19	Isoform 2 of Rho GTPase-activating protein 19	0	0	0	2		1	M					Nuc																														78.0539	68.7769	75.3355	100	98.332
HUMAN	Q5T5U3	ARHGAP21	Rho GTPase-activating protein 21	0	3	1	6		1	M	PM															78.7862	91.1137	100	97.8198	74.1309	63.8261	73.4359	79.194	0.0435763	35.5802	12.8903	13.6232	28.3667	49.2966	78.4138	100	59.0051	79.7681	80.786	96.5841	100	98.5125	89.6993	86.264
HUMAN	Q7Z5H3-2	ARHGAP22	Isoform 2 of Rho GTPase-activating protein 22	0	0	0	2		1	M					Nuc																														76.8644	100	94.8252	78.0348	59.5295
HUMAN	Q9P227	ARHGAP23	Rho GTPase-activating protein 23	0	2	0	7		1																	49.3289	49.3278	100	89.919	94.4964	81.2687	62.2641	62.2931	0.00983702											56.8815	62.6166	62.3141	72.6968	68.0689
HUMAN	Q8N264-2	ARHGAP24	Isoform 2 of Rho GTPase-activating protein 24	0	2	0	2		1	M	PM															87.5022	100	94.8758	79.2106	32.9496	28.272	14.4569	6.39689	0.00395523											79.584	97.0003	100	85.7841	67.038
HUMAN	Q52LW3	ARHGAP29	Rho GTPase-activating protein 29	0	4	0	8		1																	96.6117	100	46.3938	34.7851	49.0221	55.9819	57.9556	61.2395	0.00464785											100	90.425	93.0154	71.021	67.2688
HUMAN	Q2M1Z3	ARHGAP31	Rho GTPase-activating protein 31	0	1	1	4		1	M	PM															68.4797	72.0313	92.9229	69.2133	100	95.2414	67.5206	76.3916	0.14092	11.3345	8.8984	4.39849	13.4088	29.3212	88.6478	74.1366	64.7224	38.0205	100	92.0666	100	90.897	86.0178	80.3691
HUMAN	Q9NRY4-2	ARHGAP35	Isoform 2 of Rho GTPase-activating protein 35	0	1	0	11		1	M					Nuc											85.0405	100	6.85702	5.70556	5.26034	7.15859	6.4172	5.83753	0.00168401											90.1421	100	88.5059	59.0673	41.0911
HUMAN	Q13017-2	ARHGAP5	Isoform 2 of Rho GTPase-activating protein 5	0	6	1	4		1	M																100	89.3404	24.8453	32.8723	21.1103	30.3948	38.1187	32.3308	0.00385763	23.9335	83.7458	93.7149	72.1357	75.0784	81.5974	100	59.3105	83.2706	39.479	100	92.274	82.8696	61.1431	56.3783
HUMAN	P52565	ARHGDIA	Rho GDP-dissociation inhibitor 1	0	9	1	13		1	M	PM															100	96.7498	55.2732	48.5426	39.998	47.3312	60.4981	55.2636	0.00313787	61.2459	43.3065	43.8582	42.8635	53.9509	65.7142	66.069	100	74.0131	85.4729	100	95.5081	81.3094	71.8454	62.2427
HUMAN	Q92888-2	ARHGEF1	Isoform 2 of Rho guanine nucleotide exchange factor 1	0	2	0	11		1	M	PM															74.1098	79.4161	47.4589	34.1452	60.7372	78.1024	93.3988	100	0.0202814											98.5253	100	92.4023	74.341	69.0078
HUMAN	O15013-4	ARHGEF10	Isoform 4 of Rho guanine nucleotide exchange factor 10	0	2	0	9		1																	88.0571	100	43.3272	40.0284	15.7545	20.4225	18.4498	19.7009	0.00184522											100	95.1324	94.4814	80.3584	71.2474
HUMAN	O15085	ARHGEF11	Rho guanine nucleotide exchange factor 11	0	1	0	3		1	M	PM															98.7139	100	93.3616	90.9041	88.459	94.4389	71.2458	77.1385	0.0116586											86.4262	89.3008	100	79.063	79.9276
HUMAN	Q9NZN5-2	ARHGEF12	Isoform 2 of Rho guanine nucleotide exchange factor 12	0	4	0	5		1	M																84.9833	100	67.5801	53.6404	58.6891	62.917	61.9507	53.0544	0.0472013											94.0182	100	99.1334	80.3293	77.6349
HUMAN	Q96PE2	ARHGEF17	Rho guanine nucleotide exchange factor 17	0	2	0	12		1																	98.7833	100	64.3695	61.845	50.6055	56.034	41.7652	39.528	0.000969429											100	93.0463	92.4593	85.9933	79.064
HUMAN	Q6ZSZ5-2	ARHGEF18	Isoform 2 of Rho guanine nucleotide exchange factor 18	1	3	0	5		1								42.3044	44.0175	49.9556	55.4046	91.3275	95.8388	98.0476	100	0.000328413	73.3476	90.3307	61.9828	41.9453	70.4884	95.1006	98.0044	100	0.103436											96.0414	100	92.7928	82.2339	82.0267
HUMAN	Q92974-2	ARHGEF2	Isoform 2 of Rho guanine nucleotide exchange factor 2	0	7	0	25		1	M	PM															87.6968	100	53.765	52.0273	52.4967	57.6073	61.0656	61.2697	0.00766848											100	99.6676	94.9139	76.3511	81.1863
HUMAN	Q8TER5-3	ARHGEF40	Isoform 3 of Rho guanine nucleotide exchange factor 40	0	2	0	7		1																	93.237	96.8689	82.7379	70.0868	95.9401	92.304	89.9749	100	0.104856											44.5069	46.0029	100	43.2585	42.9952
HUMAN	Q15052-2	ARHGEF6	Isoform 2 of Rho guanine nucleotide exchange factor 6	0	1	0	1		1																	66.6473	79.3892	100	81.6418	51.701	41.7184	29.383	22.8812	0.0140399											91.2928	78.4209	70.6641	100	90.5661
HUMAN	Q14155-1	ARHGEF7	Isoform 1 of Rho guanine nucleotide exchange factor 7	0	6	0	16		2	M	PM															60.2637	74.9843	100	88.8825	63.1369	70.1847	61.8368	62.2158	0.0439881											89.4589	85.012	76.114	87.526	94.4376
HUMAN	Q14155-2	ARHGEF7	Isoform 2 of Rho guanine nucleotide exchange factor 7	0	1	0	0		2	M	PM															89.5806	74.5568	100	94.0106	83.4954	86.1341	79.5478	69.8728	0.137093
HUMAN	O14497	ARID1A	AT-rich interactive domain-containing protein 1A	1	8	1	25		1	M					Nuc		45.2809	45.0102	70.5754	87.3236	95.9022	92.4882	61.8683	100	0.117375	90.5188	83.9218	84.318	100	89.6332	86.1284	87.2637	78.2461	0.6516	51.8015	30.1308	46.9549	48.8309	63.6945	64.5849	72.7526	100	72.2914	45.6176	60.0729	68.7928	72.12	72.455	62.7909
HUMAN	Q8NFD5-2	ARID1B	Isoform 2 of AT-rich interactive domain-containing protein 1B	0	10	0	13		1	M					Nuc											67.1786	66.6283	85.1878	89.9637	94.9169	86.9792	100	97.7968	0.00749419											58.3471	61.5484	68.0346	65.6166	64.5663
HUMAN	Q68CP9	ARID2	AT-rich interactive domain-containing protein 2	0	2	0	10		1	M					Nuc											51.0123	51.4726	87.889	80.2368	100	83.0305	71.5535	76.0669	0.0249489											40.2312	43.6213	51.5737	45.8444	49.424
HUMAN	Q99856	ARID3A	AT-rich interactive domain-containing protein 3A	0	0	0	2		1	M					Nuc																														51.7784	62.0644	42.06	62.7803	40.4852
HUMAN	Q8IVW6-3	ARID3B	Isoform 3 of AT-rich interactive domain-containing protein 3B	0	1	0	2		1	M					Nuc											16.5445	13.7338	18.5278	20.1555	55.4956	45.6638	96.2372	100	0.00113351											12.8562	17.8367	18.3197	15.4097	12.615
HUMAN	P29374	ARID4A	AT-rich interactive domain-containing protein 4A	0	9	0	4		1	M					Nuc											34.2636	39.3815	56.2706	53.1168	100	90.6189	93.0975	91.8516	0.00199407											31.4385	34.5117	39.1596	35.1722	32.9537
HUMAN	Q4LE39-2	ARID4B	Isoform 2 of AT-rich interactive domain-containing protein 4B	0	3	0	11		1	M					Nuc											56.5555	59.3371	100	98.572	60.0362	51.8353	39.1627	43.6613	0.00208125											47.8869	52.6414	53.7606	60.0144	68.3291
HUMAN	Q14865-2	ARID5B	Isoform 2 of AT-rich interactive domain-containing protein 5B	0	3	0	3		1	M					Nuc											100	99.3505	50.6035	49.5879	20.432	15.3905	10.8397	7.6484	0.00049805											92.7794	100	99.1759	72.3906	56.1632
HUMAN	Q9Y4X5	ARIH1	E3 ubiquitin-protein ligase ARIH1	0	0	0	13		1																																				100	94.895	87.9519	91.7202	86.2384
HUMAN	O95376	ARIH2	E3 ubiquitin-protein ligase ARIH2	0	1	0	6		1	M					Nuc											71.9675	81.7774	86.3859	81.5287	80.3909	79.523	96.6695	100	0.0328007											88.3464	100	87.3897	85.8628	83.9433
HUMAN	P40616	ARL1	ADP-ribosylation factor-like protein 1	3	5	4	11		1	M							66.0159	73.2089	57.7077	64.1307	84.6581	74.1144	100	86.7031	0.0424509	87.118	100	83.5156	84.0386	79.9587	82.3127	78.256	85.8732	0.245615	95.9554	79.4649	76.2806	95.4345	91.8828	81.1835	71.1922	100	96.3747	81.3601	86.9739	83.1955	86.2299	92.9705	100
HUMAN	Q8N8L6	ARL10	ADP-ribosylation factor-like protein 10	0	0	0	2		1																																				79.1212	78.8732	84.9762	92.6756	89.7311
HUMAN	Q9NXU5	ARL15	ADP-ribosylation factor-like protein 15	0	0	0	3		1																																				52.2557	51.04	52.4893	58.4667	66.671
HUMAN	P36404	ARL2	ADP-ribosylation factor-like protein 2	0	0	0	7		1	M	PM				Nuc																														91.7588	100	90.8607	87.7387	72.8927
HUMAN	Q9Y2Y0-2	ARL2BP	Isoform 2 of ADP-ribosylation factor-like protein 2-binding protein	0	1	0	1		1	M					Nuc											75.4416	100	86.4204	65.3138	30.7479	40.6998	25.3458	24.8089	0.0263502											100	92.8516	88.4371	91.0026	62.2643
HUMAN	P36405	ARL3	ADP-ribosylation factor-like protein 3	0	1	0	10		1	M					Nuc											100	80.0004	22.0128	38.2261	22.4782	40.3305	58.4094	70.1249	0.0294492											100	98.5103	80.3869	72.3703	76.0125
HUMAN	Q96KC2	ARL5B	ADP-ribosylation factor-like protein 5B	0	1	0	2		1																	26.0285	26.2821	54.0653	57.4304	82.6936	87.0338	97.4771	100	0.000579498											46.1934	36.6014	34.5469	60.106	85.8579
HUMAN	Q15041	ARL6IP1	ADP-ribosylation factor-like protein 6-interacting protein 1	1	0	1	0		1	M							24.825	23.1771	31.2498	27.1765	44.3204	51.937	100	92.5523	0.000670396										38.9429	70.8342	55.9942	70.0314	74.0782	80.6605	78.223	71.0555	61.0707	100
HUMAN	Q66PJ3-2	ARL6IP4	Isoform 2 of ADP-ribosylation factor-like protein 6-interacting protein 4	1	1	1	4		2	M					Nuc		20.131	17.2658	98.6341	100	51.1847	82.9497	28.3448	36.5035	0.0113946	78.3886	76.516	87.0747	92.6321	93.6945	97.1957	100	79.5434	0.282595	41.9115	25.4835	28.3775	31.4366	54.9729	100	64.5427	80.7521	76.9353	37.0547	73.2411	83.6919	89.3375	88.613	84.0381
HUMAN	Q66PJ3	ARL6IP4	ADP-ribosylation factor-like protein 6-interacting protein 4	0	0	0	1		2	M					Nuc																														81.984	94.3225	99.1234	88.6256	80.7353
HUMAN	O75915	ARL6IP5	PRA1 family protein 3	1	2	2	8		1	M							53.2595	81.8876	88.0689	83.7616	100	79.7546	89.7143	68.4699	0.525571	56.5483	52.6432	100	80.6931	46.8293	29.7768	12.5346	9.86227	0.0103813	21.6943	24.063	21.4931	36.351	40.3605	60.1144	40.4462	42.9474	37.518	100	83.6046	80.2038	83.5755	94.3676	89.4494
HUMAN	Q8N6S5	ARL6IP6	ADP-ribosylation factor-like protein 6-interacting protein 6	0	0	0	3		1	M						ShG																													85.8414	73.5984	99.9276	86.6504	84.4735
HUMAN	Q96BM9	ARL8A	ADP-ribosylation factor-like protein 8A	0	0	0	1		1	M																																			43.3841	44.4444	50.3399	45.1242	53.6211
HUMAN	Q9NVJ2	ARL8B	ADP-ribosylation factor-like protein 8B	2	1	5	21		1	M							44.4676	42.8179	95.6427	100	89.1995	69.3111	56.0733	56.7442	0.00919287	52.4387	48.4508	100	83.2448	27.5564	22.2683	7.11295	3.94915	0.00329405	36.826	29.2864	28.9414	35.7299	34.4612	51.8982	59.3606	100	50.1888	28.8567	61.4628	51.0489	57.4572	62.9814	64.3296
HUMAN	Q9NVT9	ARMC1	Armadillo repeat-containing protein 1	0	1	0	5		1	M																51.704	52.1441	76.876	69.5313	100	97.8299	93.3807	98.0788	0.00224447											66.0204	69.9373	77.6934	67.5596	72.9333
HUMAN	Q8N2F6-2	ARMC10	Isoform 2 of Armadillo repeat-containing protein 10	0	1	0	3		1	M																52.9372	56.6857	44.7978	77.5162	62.4953	77.2501	100	93.8075	0.124545											79.2738	62.5435	91.1664	74.1718	84.3795
HUMAN	Q6NXE6-2	ARMC6	Isoform 2 of Armadillo repeat-containing protein 6	0	0	0	3		1																																				100	94.4115	89.5825	76.982	57.1232
HUMAN	Q8IUR7-2	ARMC8	Isoform 2 of Armadillo repeat-containing protein 8	0	2	0	12		2																	42.9143	47.3738	53.6204	53.4063	76.4731	78.2378	97.3271	100	0.000815843											76.1528	84.7148	100	85.0622	71.3694
HUMAN	Q8IUR7-6	ARMC8	Isoform 6 of Armadillo repeat-containing protein 8	0	1	0	0		2																	56.5023	53.6872	57.0094	61.0399	99.7801	99.6597	99.6251	100	0.000614419
HUMAN	Q7Z3E5-2	ARMC9	Isoform 2 of LisH domain-containing protein ARMC9	0	1	0	0		1																	81.1383	100	29.8718	15.0666	20.7236	23.3733	24.1556	27.6509	0.00826567
HUMAN	Q9P291	ARMCX1	Armadillo repeat-containing X-linked protein 1	0	1	0	4		1	M						ShG										100	97.4491	79.272	87.1094	78.4707	71.0016	61.6189	64.572	0.00956593											74.3418	76.0956	72.4791	84.7424	92.5376
HUMAN	Q7L311	ARMCX2	Armadillo repeat-containing X-linked protein 2	0	1	0	8		1	M						ShG										100	97.809	69.3378	98.1679	66.7907	87.1235	62.2722	66.9881	0.216073											84.7165	86.1563	91.6201	90.3232	90.9444
HUMAN	Q9UH62	ARMCX3	Armadillo repeat-containing X-linked protein 3	1	3	1	18		1	M						ShG	92.8434	78.8331	43.9817	90.34	32.7206	100	87.54	88.7207	0.817515	81.0183	82.1321	83.6222	100	85.9373	88.8098	95.4003	89.4273	0.415191	100	43.9069	55.6337	65.1431	59.047	67.9939	73.0402	88.4398	71.6533	50.051	53.7218	54.9503	54.4334	61.8021	70.885
HUMAN	P27540-2	ARNT	Isoform 2 of Aryl hydrocarbon receptor nuclear translocator	0	2	0	3		1	M					Nuc											98.1482	100	74.2488	90.7529	86.925	89.2538	75.0233	81.72	0.130569											82.1565	100	87.5975	88.5934	85.9966
HUMAN	O00327-1	ARNTL	Isoform BMAL1A of Aryl hydrocarbon receptor nuclear translocator-like protein 1	0	0	0	1		1	M					Nuc																														40.0391	40.7361	45.0991	40.8353	46.2002
HUMAN	Q92747	ARPC1A	Actin-related protein 2/3 complex subunit 1A	0	4	0	11		1	M																86.8632	100	51.4169	42.8513	49.155	57.9877	55.7902	58.3911	0.0133562											100	94.453	81.8151	83.9087	74.9254
HUMAN	O15143	ARPC1B	Actin-related protein 2/3 complex subunit 1B	0	6	0	18		1	M																82.0528	100	54.113	44.199	31.879	37.3147	35.8851	33.7289	0.0106624											100	93.4072	97.3766	75.3671	75.5074
HUMAN	O15144	ARPC2	Actin-related protein 2/3 complex subunit 2	0	8	2	17		1	M	PM															95.4279	100	47.0958	41.7204	38.1929	49.1975	52.9477	46.1359	0.00450389	57.9915	39.0595	34.6185	39.335	52.8883	100	88.9595	99.3742	52.5298	63.1718	100	89.2218	82.8395	74.3102	71.4582
HUMAN	O15145	ARPC3	Actin-related protein 2/3 complex subunit 3	0	3	3	8		1	M																100	86.8119	53.0421	49.6671	57.1452	66.1006	60.3867	64.9133	0.0160215	40.9066	28.8338	29.5292	30.9455	51.7029	100	77.1532	68.7782	41.7025	42.1368	96.79	100	83.2453	75.5827	76.2155
HUMAN	P59998	ARPC4	Actin-related protein 2/3 complex subunit 4	0	2	0	18		1	M																73.1904	100	43.9407	32.594	40.7435	47.5835	48.718	46.4812	0.0459256											99.4956	100	92.15	78.0488	82.4218
HUMAN	O15511	ARPC5	Actin-related protein 2/3 complex subunit 5	0	6	0	13		1	M																82.9554	100	45.0497	37.8763	24.5655	31.5275	30.551	29.7125	0.00658852											100	94.5584	80.6347	79.6372	68.4996
HUMAN	Q9BPX5	ARPC5L	Actin-related protein 2/3 complex subunit 5-like protein	0	1	0	6		1	M																56.6663	46.7759	95.3725	43.755	100	45.3444	40.0833	38.9487	0.624496											100	85.0211	75.2159	82.401	76.6407
HUMAN	P49407-2	ARRB1	Isoform 1B of Beta-arrestin-1	0	4	0	10		1	M	PM				Nuc											96.5331	100	74.9238	71.9051	83.0738	84.4497	95.5829	93.7327	0.00281048											94.5678	94.1415	83.0997	83.9244	89.6997
HUMAN	P32121-3	ARRB2	Isoform 2 of Beta-arrestin-2	0	1	0	1		1	M	PM				Nuc											29.2564	32.8529	37.6243	40.1825	49.8552	62.1141	100	90.2856	0.00456392											32.4566	28.2542	30.1621	29.7582	26.5245
HUMAN	P15289	ARSA	Arylsulfatase A	0	1	0	8		1	M	PM			XC												100	56.7946	29.6314	46.3545	63.7783	50.6047	65.1992	60.2482	0.294525											88.2863	73.0448	77.3555	74.2839	100
HUMAN	P15848	ARSB	Arylsulfatase B	0	3	0	14		1	M																63.8219	80.3447	100	86.365	89.6559	77.3165	80.8712	79.4418	0.282043											78.6612	67.0529	70.4615	76.9632	82.8254
HUMAN	P51689	ARSD	Arylsulfatase D	0	0	0	2		1	M																																			76.9718	82.1419	80.2811	73.6636	92.8319
HUMAN	Q6UWY0	ARSK	Arylsulfatase K	0	2	0	3		1					XC												100	97.9563	79.1642	99.2723	75.6366	78.0333	94.3092	84.0542	0.219204											90.6452	74.0093	86.1631	70.7169	100
HUMAN	O00192-2	ARVCF	Isoform Short of Armadillo repeat protein deleted in velo-cardio-facial syndrome	0	0	0	3		1	M	PM				Nuc																														30.2889	30.6556	32.946	33.1843	33.3702
HUMAN	Q9HBK9	AS3MT	Arsenite methyltransferase	0	1	0	6		1	M																52.8976	72.6981	58.386	42.4601	51.8253	52.2794	97.8107	100	0.0273029											88.61	100	99.427	92.9323	77.2968
HUMAN	Q13510-2	ASAH1	Isoform 2 of Acid ceramidase	3	4	3	23		1	M							29.3671	30.4626	63.7437	60.4758	100	83.6939	60.9038	62.1369	0.00428988	60.7722	71.4586	99.4405	98.3177	100	82.9495	76.4128	77.5563	0.0470855	8.42311	5.28436	4.2748	7.96447	11.5108	17.6017	17.5595	24.2433	41.1627	100	63.0315	53.2607	55.0091	57.8476	67.7865
HUMAN	Q9ULH1-2	ASAP1	Isoform 1 of Arf-GAP with SH3 domain, ANK repeat and PH domain-containing protein 1	0	8	0	12		1	M																92.7964	100	89.9791	85.4357	91.7131	96.9778	93.3932	89.4026	0.28554											98.0701	91.2863	82.5504	89.2331	100
HUMAN	O43150-2	ASAP2	Isoform 2 of Arf-GAP with SH3 domain, ANK repeat and PH domain-containing protein 2	0	4	0	2		1	M	PM															62.365	61.4984	44.6878	54.3122	65.1902	82.407	100	88.5969	0.031883											79.6535	100	82.729	89.3305	88.4997
HUMAN	Q8TDY4-3	ASAP3	Isoform 3 of Arf-GAP with SH3 domain, ANK repeat and PH domain-containing protein 3	0	0	0	1		1																																				100	78.1171	80.29	64.7132	75.1467
HUMAN	Q9NWX5	ASB6	Ankyrin repeat and SOCS box protein 6	0	0	0	2		1																																				98.2105	94.3204	99.3128	82.4812	79.565
HUMAN	Q8N9N2-2	ASCC1	Isoform 2 of Activating signal cointegrator 1 complex subunit 1	0	2	0	4		1																	70.2316	81.7597	74.1033	69.6281	86.73	81.3386	100	96.0592	0.0335549											84.417	100	87.9373	87.8493	92.4498
HUMAN	Q9H1I8	ASCC2	Activating signal cointegrator 1 complex subunit 2	0	1	0	7		1																	71.7384	52.2922	67.13	100	3.71408	4.43563	3.59671	1.12189	0.016003											76.8371	79.7497	88.0543	88.2539	86.4415
HUMAN	Q8N3C0	ASCC3	Activating signal cointegrator 1 complex subunit 3	0	15	2	38		1	M																94.9012	96.6327	100	91.0849	97.7503	92.1634	90.2251	90.5855	0.531674	68.6313	61.1462	74.593	80.4705	79.9217	88.1033	79.1927	100	69.6485	47.6561	90.0784	100	98.5738	97.2527	94.7723
HUMAN	Q9Y294	ASF1A	Histone chaperone ASF1A	0	0	0	3		1	M					Nuc																														49.4588	69.6624	70.5296	69.5503	54.428
HUMAN	Q9NR48-2	ASH1L	Isoform 2 of Probable histone-lysine N-methyltransferase ASH1L	0	1	0	1		1	M	PM				Nuc											72.4822	77.7941	94.3232	100	28.5561	26.859	18.4406	14.0144	0.000869281											100	88.3581	79.1406	70.8015	85.6641
HUMAN	Q9UBL3	ASH2L	Set1/Ash2 histone methyltransferase complex subunit ASH2	0	5	0	18		1	M					Nuc											46.5363	46.9152	72.6804	73.2142	96.7802	91.7955	92.9091	100	0.00185665											52.2561	57.2822	57.6359	64.4419	63.6513
HUMAN	P04424	ASL	Argininosuccinate lyase	0	3	0	5		1																	86.167	100	56.8863	55.2828	51.1854	57.3019	82.4479	67.3522	0.0303146											100	95.1259	91.9733	82.8482	68.6455
HUMAN	O95671-2	ASMTL	Isoform 2 of N-acetylserotonin O-methyltransferase-like protein	0	0	0	7		1																																				100	89.8075	83.5665	76.3974	68.6173
HUMAN	O43681	ASNA1	ATPase ASNA1	0	8	0	15		1	M					Nuc											89.416	86.2942	90.0661	87.4838	100	97.4058	85.8563	91.0776	0.0463385											96.8906	100	98.6593	95.7977	96.7676
HUMAN	P08243	ASNS	Asparagine synthetase [glutamine-hydrolyzing]	0	4	0	17		1																	82.5948	100	75.1349	60.4258	31.0551	37.4659	49.4333	45.7153	0.0176123											58.8059	61.5379	54.3912	42.3241	44.713
HUMAN	Q12797	ASPH	Aspartyl/asparaginyl beta-hydroxylase	13	16	39	39		1	M							50.7765	46.7689	93.2722	100	70.1224	71.5312	40.7174	40.3322	0.000517771	99.9215	100	97.6099	90.5941	67.9368	73.2661	57.2598	60.6902	0.00324167	23.085	13.6864	12.7005	25.5892	44.4915	100	89.5543	57.6975	35.0002	55.0092	86.1539	88.9796	86.8577	95.8002	100
HUMAN	Q6ICH7	ASPHD2	Aspartate beta-hydroxylase domain-containing protein 2	0	0	0	1		1	M																																			26.9105	25.2031	36.0439	35.3867	55.282
HUMAN	Q9BZE9-2	ASPSCR1	Isoform 2 of Tether containing UBX domain for GLUT4	0	0	0	3		1	M	PM																																		95.0268	100	91.0321	89.5895	87.7123
HUMAN	P00966	ASS1	Argininosuccinate synthase	0	4	0	6		1	M					Nuc											82.6995	100	53.7615	42.7753	18.4049	23.8682	23.5855	23.9951	0.00626392											100	88.3449	65.9998	65.1373	63.0605
HUMAN	Q76L83	ASXL2	Putative Polycomb group protein ASXL2	0	4	0	2		1	M					Nuc											53.0152	54.3316	77.0045	78.4861	95.4254	89.6185	100	94.6822	0.0022803											69.1709	78.0573	79.7513	84.7926	81.0672
HUMAN	Q8NBU5	ATAD1	ATPase family AAA domain-containing protein 1	1	5	1	8		1	M							61.4452	100	77.0855	81.7746	76.4108	80.0942	77.8382	79.4732	0.997798	71.0205	73.4098	69.4261	100	69.2748	78.7971	63.3721	67.969	0.51436	100	42.9316	51.6131	32.7535	46.4097	75.1109	47.6071	35.1402	53.8618	24.7867	61.1065	59.2554	65.1549	76.9063	68.7611
HUMAN	Q6PL18	ATAD2	ATPase family AAA domain-containing protein 2	0	3	0	19		1	M					Nuc											40.9125	31.1301	80.3686	78.0091	91.9419	86.2059	99.3808	100	0.00229092											31.4832	44.937	49.3923	53.7031	43.3618
HUMAN	Q9ULI0-2	ATAD2B	Isoform 2 of ATPase family AAA domain-containing protein 2B	0	0	0	2		1																																				29.3826	28.9232	31.6042	43.0764	57.7181
HUMAN	Q9NVI7-2	ATAD3A	Isoform 2 of ATPase family AAA domain-containing protein 3A	1	5	4	34		1								56.5057	57.8888	65.4213	70.6558	98.7845	81.2249	100	94.8859	0.0161254	48.0141	46.6976	50.5823	66.2714	60.6389	100	71.9946	77.3783	0.281407	52.0486	46.004	46.2536	55.4029	67.6349	83.4192	78.3736	100	75.3353	60.4917	46.9935	54.5026	57.0884	59.0142	48.4885
HUMAN	Q5T9A4	ATAD3B	ATPase family AAA domain-containing protein 3B	0	1	1	7		2																	35.7934	30.9668	42.8692	55.7445	79.9546	100	67.9062	82.5918	0.0264754	35.1579	26.2348	38.3824	35.4275	45.212	67.7483	71.8536	100	62.9809	48.4734	31.0374	38.7972	41.0683	45.3363	32.0104
HUMAN	A8MSP6	ATAD3B	Uncharacterized protein	0	1	0	0		2																	60.8615	67.5141	42.4564	72.4209	58.6106	100	78.4262	55.7632	0.755427
HUMAN	O95260-2	ATE1	Isoform ATE1-2 of Arginyl-tRNA--protein transferase 1	0	3	0	10		1	M					Nuc											90.3463	100	88.2361	78.6508	81.4651	80.5554	72.7409	80.6566	0.12776											99.9621	98.7999	91.4435	87.6341	90.5142
HUMAN	P18846	ATF1	Cyclic AMP-dependent transcription factor ATF-1	0	0	0	1		1	M					Nuc																														50.0015	57.1202	48.2974	56.7231	61.3472
HUMAN	P15336	ATF2	Cyclic AMP-dependent transcription factor ATF-2	0	2	0	3		1	M					Nuc											43.7503	35.1427	62.7868	62.1155	98.0787	88.1959	100	89.1813	0.0060131											61.7533	66.7879	60.575	63.2206	74.1776
HUMAN	P18847	ATF3	Cyclic AMP-dependent transcription factor ATF-3	0	0	0	1		1	M					Nuc																														9.07541	8.55496	9.10957	100	67.4255
HUMAN	P18850	ATF6	Cyclic AMP-dependent transcription factor ATF-6 alpha	0	1	0	7		1	M					Nuc											22.216	19.531	81.2056	77.3048	70.3637	75.2065	94.4054	100	0.00102604											25.4683	28.0419	28.0247	35.8642	42.7107
HUMAN	P17544-2	ATF7	Isoform 1 of Cyclic AMP-dependent transcription factor ATF-7	0	1	0	10		1	M					Nuc											20.6367	22.5598	56.3109	46.1548	95.6529	86.1207	82.2638	100	0.00672648											34.3301	40.0805	42.6011	48.5392	59.0399
HUMAN	Q6VMQ6-2	ATF7IP	Isoform 2 of Activating transcription factor 7-interacting protein 1	0	4	0	13		1	M					Nuc											66.233	70.5873	93.225	85.4938	100	97.0648	99.7028	94.8314	0.00919619											55.1031	66.0024	66.919	71.166	74.529
HUMAN	Q9BSB4	ATG101	Autophagy-related protein 101	0	3	0	0		1																	66.2754	64.231	67.4498	67.2536	81.4819	86.5114	83.6374	100	0.0434274
HUMAN	O94817	ATG12	Ubiquitin-like protein ATG12	0	1	0	1		1	M																60.1777	68.9378	72.9578	52.9539	82.6218	97.5613	100	85.4881	0.110296											100	95.1332	93.1564	74.3032	66.976
HUMAN	O75143-2	ATG13	Isoform 2 of Autophagy-related protein 13	0	2	0	1		1																	39.8118	57.2699	75.1336	62.1067	88.6875	87.8304	84.6529	100	0.0423591											78.6415	74.1878	75.1538	74.0316	85.2808
HUMAN	Q6ZNE5-2	ATG14	Isoform 2 of Beclin 1-associated autophagy-related key regulator	0	0	0	1		1	M																																			84.0903	100	88.7925	91.4001	90.2588
HUMAN	Q676U5-2	ATG16L1	Isoform 2 of Autophagy-related protein 16-1	0	3	0	5		1	M																60.6706	77.1886	64.5497	45.2138	87.6008	100	92.478	95.1609	0.056564											99.881	100	84.0305	74.6127	77.3367
HUMAN	Q96BY7	ATG2B	Autophagy-related protein 2 homolog B	0	0	0	2		1																																				95.5161	100	91.2281	79.8639	76.1486
HUMAN	Q9NT62	ATG3	Ubiquitin-like-conjugating enzyme ATG3	0	2	0	4		1																	91.7867	100	45.6131	24.6345	36.8494	56.3437	53.7331	70.7498	0.0401053											96.3863	100	81.9764	67.0949	59.3555
HUMAN	Q9Y4P1-2	ATG4B	Isoform 2 of Cysteine protease ATG4B	0	2	0	2		1																	98.8611	81.3372	70.358	69.9068	67.2155	73.1272	100	94.0254	0.0500495											80.3632	100	86.8071	79.6437	78.5474
HUMAN	Q96DT6	ATG4C	Cysteine protease ATG4C	0	0	0	2		1					XC																															78.3371	67.2177	66.7532	61.0194	68.27
HUMAN	Q9H1Y0	ATG5	Autophagy protein 5	0	0	0	5		1	M																																			83.0691	88.0918	72.7546	72.0439	71.962
HUMAN	O95352	ATG7	Ubiquitin-like modifier-activating enzyme ATG7	0	3	0	8		1																	76.351	100	47.0014	37.0764	51.9989	69.7303	88.8014	92.2628	0.044704											100	89.9488	83.0902	71.7315	63.7051
HUMAN	Q7Z3C6	ATG9A	Autophagy-related protein 9A	12	0	7	2		1	M							20.292	22.194	25.9035	25.8003	72.5877	76.9351	100	93.529	0.000195686										22.4078	21.2443	26.1456	19.706	19.3304	24.7138	33.5358	54.7294	100	86.1138	36.9549	39.5375	43.1932	39.6109	45.6551
HUMAN	P31939	ATIC	Bifunctional purine biosynthesis protein PURH	0	8	0	26		1	M																86.0933	100	47.3074	42.1683	49.6525	61.3629	76.5066	73.0438	0.0145672											100	95.1232	84.144	74.2009	62.7613
HUMAN	Q8WXF7	ATL1	Atlastin-1	0	8	1	15		1	M																63.7568	61.5467	91.9662	88.8837	100	83.8491	87.0041	87.1045	0.0327675	29.2402	30.4002	36.9817	44.9212	53.5345	85.0379	98.4743	100	93.8349	95.3352	53.6644	54.9477	55.117	62.5418	52.3171
HUMAN	Q8NHH9-2	ATL2	Isoform 2 of Atlastin-2	0	2	0	15		1	M																33.6476	34.4085	84.137	100	25.7686	14.4056	8.10521	6.98249	0.00377676											33.7075	34.6371	56.0235	42.5068	40.729
HUMAN	Q6DD88	ATL3	Atlastin-3	7	20	14	32		1	M							64.902	64.1771	77.8601	77.5674	98.1565	91.5399	100	90.3767	0.00735173	83.0201	75.9434	100	93.5882	91.2168	65.6573	57.4306	58.2647	0.0857709	60.2974	45.8932	43.8738	67.4395	68.6911	100	93.1608	90.5589	78.5241	82.8954	72.6301	73.3356	74.4432	82.1443	77.6287
HUMAN	Q13315	ATM	Serine-protein kinase ATM	1	7	2	21		1	M					Nuc		92.907	100	54.553	49.1893	34.89	58.2481	29.6608	27.8578	0.00997515	89.2047	85.7524	69.0718	63.3709	68.9798	60.1044	85.4535	100	0.0373588	99.8713	100	92.7257	80.1439	66.2153	47.5552	53.5208	43.7857	60.8725	68.5945	96.2392	87.5421	88.4949	93.8471	100
HUMAN	P54259	ATN1	Atrophin-1	0	1	0	2		1	M					Nuc											68.9066	100	79.1418	84.3553	81.1934	68.0086	87.9075	46.7036	0.810967											92.9945	94.0391	100	97.7271	81.4016
HUMAN	O00244	ATOX1	Copper transport protein ATOX1	0	1	0	3		1																	75.0331	100	46.9432	33.6948	33.8534	53.9964	66.7561	50.1301	0.0969706											100	72.3141	63.9566	54.6965	45.011
HUMAN	P98196	ATP11A	Probable phospholipid-transporting ATPase IH	0	1	1	5		1	M						ShG										78.128	77.7554	95.2922	100	77.3955	95.6707	65.8853	72.2018	0.0748533	15.3044	65.2188	71.4738	83.3858	63.5353	69.4924	57.2377	28.8243	100	88.0508	68.3497	61.0952	68.4391	69.5837	68.9788
HUMAN	Q9Y2G3	ATP11B	Probable phospholipid-transporting ATPase IF	4	1	4	9		1	M	PM						47.3452	49.3982	45.8485	42.8569	71.242	59.0809	100	73.3937	0.0550528	53.6626	62.7558	66.2979	62.4329	93.7264	88.0663	100	94.7517	0.00618919	61.5324	72.8663	76.9422	68.4835	53.799	54.1293	57.7196	63.7548	100	85.0826	43.772	38.8056	41.9217	42.7192	49.2198
HUMAN	Q8NB49-2	ATP11C	Isoform 2 of Probable phospholipid-transporting ATPase IG	8	3	28	6		1	M	PM						100	99.496	85.688	79.1581	90.5862	92.1961	96.7519	86.428	0.0803092	100	84.7414	58.1333	62.9984	45.0931	47.7961	47.8093	51.7715	0.0105968	78.4742	99.8185	100	95.3608	78.0942	67.8709	71.2075	54.3359	77.5606	56.1996	89.5933	87.8668	93.4356	100	99.6036
HUMAN	Q9HD20-2	ATP13A1	Isoform B of Probable cation-transporting ATPase 13A1	1	5	2	35		1	M						ShG	47.4858	45.556	57.3503	70.69	56.2923	54.3416	85.6907	100	0.0145458	82.5778	80.6441	100	90.0299	90.5004	91.1137	83.1834	75.5942	0.0852627	93.2663	91.4543	77.7766	100	64.6448	53.4691	79.4899	81.7771	96.7591	61.4812	80.9475	92.1157	98.0438	90.2915	100
HUMAN	Q9H7F0	ATP13A3	Probable cation-transporting ATPase 13A3	8	1	24	8		1	M						ShG	52.9783	54.2113	52.6631	52.7577	92.1419	100	82.6208	79.5971	0.000986555	73.1346	85.8491	92.0524	92.2035	96.8768	100	69.7158	74.5354	0.0299833	93.056	97.15	100	72.4854	61.3175	61.3502	61.0651	71.6873	79.4568	39.0881	73.4089	76.768	84.11	79.8028	73.064
HUMAN	P05023	ATP1A1	Sodium/potassium-transporting ATPase subunit alpha-1	63	19	81	57		1	M	PM						48.9526	44.5765	79.111	84.3286	98.4229	93.0118	100	86.6332	0.00523002	66.2654	65.604	89.4987	98.2477	82.0583	88.8564	100	95.5344	0.0121941	58.4902	49.5138	48.1907	73.4106	72.2885	53.8343	67.0487	83.4823	100	65.774	62.3283	63.4766	66.0453	67.4548	72.3746
HUMAN	P13637	ATP1A3	Sodium/potassium-transporting ATPase subunit alpha-3	0	1	0	1		1	M	PM				Nuc											11.5389	10.3501	56.332	56.886	77.9775	85.3733	92.2827	100	0.00113351											7.72474	11.475	10.42	9.12369	9.59112
HUMAN	P05026-2	ATP1B1	Isoform 2 of Sodium/potassium-transporting ATPase subunit beta-1	27	1	32	9		1	M	PM						37.5121	36.2164	49.0972	48.8624	64.6322	69.7971	96.6724	100	0.000240065	42.6799	59.0858	96.1804	82.5202	96.0157	87.6324	100	99.6523	0.0222656	71.5249	83.8107	81.1782	82.9883	78.6683	56.694	57.6519	64.2153	100	88.78	67.0106	86.3247	82.5895	87.0593	78.3146
HUMAN	P54709	ATP1B3	Sodium/potassium-transporting ATPase subunit beta-3	49	4	53	14		1	M	PM						30.5419	28.7279	48.9371	48.0541	72.5385	75.3834	97.7993	100	7.09224e-05	32.4949	40.2113	66.2318	74.1638	78.2037	90.025	98.3133	100	0.00529488	36.7278	47.0774	45.6189	46.3862	46.262	42.525	45.3945	56.0551	100	85.2769	51.0544	49.6898	45.7241	55.8172	60.5469
HUMAN	Q9UN42-2	ATP1B4	Isoform B of Protein ATP1B4	1	0	1	0		1	M	PM	IPM			Nuc		30.7543	29.1337	43.4425	44.5331	71.3753	75.5597	71.5274	100	0.0213983										17.9043	80.8556	74.9643	68.7181	72.8765	74.2226	41.2365	9.2354	46.5726	100
HUMAN	P16615	ATP2A2	Sarcoplasmic/endoplasmic reticulum calcium ATPase 2	30	26	48	73		1	M	PM	IPM					84.7012	87.301	73.1465	75.3699	90.9749	91.5827	100	95.0261	0.00344224	100	96.5782	84.3168	91.6269	80.2084	85.7982	90.8822	97.7491	0.0937956	56.4598	46.5001	44.6115	54.6276	50.3731	62.3238	68.7819	71.8376	60.0295	100	74.8141	85.3525	83.0485	85.7034	84.7237
HUMAN	P20020-3	ATP2B1	Isoform B of Plasma membrane calcium-transporting ATPase 1	6	6	12	17		1	M	PM	IPM					70.6534	68.0897	94.2103	100	73.4694	79.7574	35.5932	33.8564	0.000670396	100	97.6097	60.9028	69.233	30.8267	35.8948	29.5028	30.8269	0.00139429	100	63.1225	68.3156	97.007	89.8219	68.9231	76.1034	71.0081	42.8867	30.01	95.1751	89.8897	91.8565	92.5757	100
HUMAN	Q01814-5	ATP2B2	Isoform YB of Plasma membrane calcium-transporting ATPase 2	0	1	1	3		1	M	PM															100	56.2865	5.81031	16.3442	5.3179	6.54849	11.8455	14.0859	0.041684	88.6297	62.1629	71.8554	100	65.4429	33.7648	62.0728	68.7748	31.523	23.465	92.3854	80.0263	88.8155	95.2628	100
HUMAN	Q16720-4	ATP2B3	Isoform ZB of Plasma membrane calcium-transporting ATPase 3	1	0	0	1		1	M	PM						66.7581	64.705	95.0134	93.7621	81.0223	100	82.1759	97.4884	0.0982803																				94.9826	83.8472	94.7997	88.9485	100
HUMAN	P23634-6	ATP2B4	Isoform XB of Plasma membrane calcium-transporting ATPase 4	30	17	39	57		1	M	PM	IPM					98.2201	91.784	93.3188	100	63.8892	63.931	49.3183	46.3377	0.00104111	100	91.3371	47.5403	58.3283	23.2343	26.5113	21.3602	19.6494	0.00228207	100	63.9881	64.4212	99.7468	86.8612	62.5359	63.9545	48.9995	34.2254	25.0744	90.8404	84.902	82.7829	90.4504	100
HUMAN	P98194-5	ATP2C1	Isoform 5 of Calcium-transporting ATPase type 2C member 1	1	8	2	28		1	M							46.0444	34.4951	68.525	53.9685	84.2754	82.4586	90.1484	100	0.00994288	65.5826	64.2524	64.1284	70.5231	84.2338	79.2001	99.7272	100	0.00361957	27.955	53.6607	70.2869	39.6949	92.8562	100	45.9912	72.0112	45.8828	74.8399	60.0532	62.3033	69.3078	65.4959	61.9755
HUMAN	P25705	ATP5A1	ATP synthase subunit alpha, mitochondrial	17	13	17	87		1	M	PM						42.3915	40.5141	59.8788	58.4323	100	76.3724	96.0481	79.1536	0.0317052	59.5901	55.5389	52.1493	68.3005	64.3126	100	66.9256	77.7811	0.425138	26.9684	26.4868	24.7463	35.046	43.8092	66.3509	60.3405	86.6953	63.8811	100	53.2602	57.5499	63.9218	62.1758	62.1402
HUMAN	P06576	ATP5B	ATP synthase subunit beta, mitochondrial	16	10	19	70		1	M	PM		CS				32.8165	36.458	73.9684	72.2449	99.0397	86.6847	100	79.8544	0.0108637	73.1913	66.935	53.8229	82.3276	66.4986	100	72.4333	86.5536	0.772002	16.4095	11.6925	8.31947	19.5019	33.7362	62.9907	52.1196	74.565	49.733	100	55.1995	54.3223	62.8248	60.2138	63.0297
HUMAN	P36542-2	ATP5C1	Isoform Heart of ATP synthase subunit gamma, mitochondrial	2	23	6	17		1	M							50.7011	53.4654	53.9302	53.6987	89.6377	65.1336	100	72.9423	0.139406	87.1131	83.5857	74.4157	92.782	75.4471	100	67.5996	63.6301	0.328125	47.6022	52.1642	47.6939	52.2864	51.6472	63.029	63.5827	78.119	100	92.7424	50.4129	54.4573	50.0518	60.4328	59.6193
HUMAN	P30049	ATP5D	ATP synthase subunit delta, mitochondrial	0	0	0	5		1	M																																			61.0615	60.2304	63.0841	65.3294	69.9522
HUMAN	P56381	ATP5E	ATP synthase subunit epsilon, mitochondrial	0	0	0	3		1	M																																			67.6131	74.467	67.5236	80.0208	78.0585
HUMAN	P24539	ATP5F1	ATP synthase subunit b, mitochondrial	2	3	3	23		1	M							51.6017	47.4182	77.4637	88.9801	100	86.0825	82.4848	74.0819	0.019601	60.2098	59.0026	53.0018	73.9718	60.0511	100	86.0293	91.4593	0.372684	21.3802	26.9583	21.6196	29.3346	35.3099	45.4002	42.7607	48.8061	43.492	100	57.6492	56.9641	62.1961	64.0502	64.5293
HUMAN	O75947	ATP5H	ATP synthase subunit d, mitochondrial	1	2	5	21		1	M							100	84.5755	99.8902	92.3426	91.005	88.6773	94.6754	72.1146	0.67443	37.9055	29.6864	69.8975	56.465	66.1536	100	72.2565	70.6938	0.094448	29.6563	25.3856	20.7475	27.5976	34.019	51.2113	44.1048	59.4918	53.9094	100	49.807	53.1158	51.4622	56.7059	58.5926
HUMAN	P56385	ATP5I	ATP synthase subunit e, mitochondrial	0	1	0	7		1	M																83.0623	73.887	100	95.0224	86.28	96.6467	74.8783	84.6442	0.114897											51.5936	53.9629	53.3695	60.2107	62.0368
HUMAN	P18859	ATP5J	ATP synthase-coupling factor 6, mitochondrial	1	5	0	14		1	M							40.6237	40.7315	77.2828	75.9865	92.399	85.3156	100	86.209	0.00414991	65.4172	69.2338	62.2493	80.8009	69.9255	100	66.205	76.9558	0.621527											48.9797	49.8066	50.6872	52.9716	60.9046
HUMAN	P56134-2	ATP5J2	Isoform 2 of ATP synthase subunit f, mitochondrial	2	0	2	5		1	M							80.1966	72.0004	76.0383	81.0437	100	96.1376	98.2484	85.3025	0.0595813										39.8127	70.2247	66.1951	64.0836	60.9858	65.1146	51.1577	45.3906	78.9728	100	47.459	50.0741	57.9819	58.2496	52.5387
HUMAN	O75964	ATP5L	ATP synthase subunit g, mitochondrial	0	2	0	6		1	M																51.3117	40.2955	51.3691	57.5571	72.1347	100	83.3169	91.1487	0.0570093											45.3304	45.9823	48.6393	52.33	55.0807
HUMAN	P48047	ATP5O	ATP synthase subunit O, mitochondrial	3	8	4	11		1	M	PM						78.2051	90.3543	87.0044	83.5634	100	83.2154	77.5726	68.5648	0.29437	90.2285	59.2304	50.7339	100	40.1345	56.7034	43.3781	52.3427	0.486159	61.8305	51.5696	48.1653	64.8751	71.0764	100	95.7885	82.3023	71.8432	94.4596	49.3465	53.1732	50.7361	54.9185	59.2094
HUMAN	Q99766	ATP5S	ATP synthase subunit s, mitochondrial	0	0	0	2		1	M																																			70.2217	87.135	68.2201	79.7608	94.7783
HUMAN	Q9NW81	ATP5SL	ATP synthase subunit s-like protein	0	0	0	1		1	M																																			39.8296	45.0281	52.4501	48.884	46.6827
HUMAN	Q15904	ATP6AP1	V-type proton ATPase subunit S1	4	1	8	5		1	M							32.8247	37.932	63.8017	71.2759	100	99.8393	78.3531	85.5032	0.00115571	63.3142	28.7614	28.7934	72.8417	39.0792	62.7609	100	97.5077	0.207058	41.3918	30.5897	33.7904	39.1972	63.9239	98.8414	85.9315	100	95.4642	98.5403	46.2779	53.2079	64.3308	61.6447	67.177
HUMAN	O75787	ATP6AP2	Renin receptor	0	5	0	5		1	M	PM															47.2564	46.8045	73.4487	78.1214	77.065	79.0178	99.7751	100	0.00086194											77.3586	77.492	81.3465	89.2232	84.6937
HUMAN	Q93050-1	ATP6V0A1	Isoform 2 of V-type proton ATPase 116 kDa subunit a isoform 1	3	6	11	14		1	M	PM				Nuc		73.0226	67.0417	57.0227	52.6168	85.0219	77.3246	91.6862	100	0.00708091	47.6106	42.4123	71.8842	76.4826	96.676	90.6117	89.0632	100	0.00549286	56.4703	60.5863	66.8349	47.8894	54.1892	49.7799	59.1237	58.4085	100	91.6021	43.5156	44.2135	46.8554	47.4551	51.796
HUMAN	Q9Y487	ATP6V0A2	V-type proton ATPase 116 kDa subunit a isoform 2	0	3	2	11		1	M	PM															56.7418	48.8811	86.9756	92.8032	91.5162	93.3941	90.5381	100	0.00718522	15.6431	17.6064	16.7994	33.6204	36.8487	74.5615	62.4255	41.5592	56.3091	100	47.0893	45.1291	49.3788	48.3169	49.6805
HUMAN	P61421	ATP6V0D1	V-type proton ATPase subunit d 1	0	4	4	18		1	M	PM															46.6521	49.3773	83.8204	84.0005	100	97.9689	97.4233	94.6184	0.000579498	88.422	35.1355	37.0412	45.3497	51.3983	64.2364	71.3906	84.289	81.1579	100	58.5154	58.5222	59.5811	63.7319	69.1939
HUMAN	Q8N8Y2	ATP6V0D2	V-type proton ATPase subunit d 2	0	0	0	1		1	M	PM																																		54.8901	52.7042	66.2467	72.8257	62.2811
HUMAN	P38606	ATP6V1A	V-type proton ATPase catalytic subunit A	1	5	1	27		1	M	PM	IPM					17.9086	18.9263	64.8485	54.1204	91.7183	74.9542	100	81.6699	0.00858825	73.5572	70.5532	100	90.4882	72.3409	63.6543	64.529	57.1543	0.0205392	9.42515	13.263	14.2094	12.3583	19.7323	34.2794	34.5699	39.9848	38.8611	100	71.1409	68.9315	70.3724	68.7777	63.2728
HUMAN	P21281	ATP6V1B2	V-type proton ATPase subunit B, brain isoform	0	6	0	24		1	M	PM															62.1471	66.2637	78.6662	77.5962	100	93.7099	91.9413	96.7295	0.00493629											60.75	61.531	59.0887	55.7381	56.2785
HUMAN	P21283	ATP6V1C1	V-type proton ATPase subunit C 1	0	13	2	22		1	M	PM															62.352	72.8798	96.4803	90.6394	100	99.8447	92.9801	94.2827	0.0121893	35.0907	21.5318	20.8575	31.2143	28.3117	66.1561	72.4762	87.623	55.896	100	75.6359	75.5291	70.9179	71.2883	69.0709
HUMAN	Q9Y5K8	ATP6V1D	V-type proton ATPase subunit D	0	1	1	8		1	M																58.665	64.5829	80.1582	86.2894	100	99.6506	99.8585	92.8703	0.00591761	61.1521	99.8207	87.3795	86.2523	92.1991	94.1842	100	94.0471	76.8141	67.6926	71.6016	70.768	66.3237	68.7854	62.3704
HUMAN	P36543	ATP6V1E1	V-type proton ATPase subunit E 1	1	13	1	10		1	M	PM						24.5549	25.724	72.5545	62.2166	100	65.2536	66.6525	69.0534	0.0485849	63.3122	71.6165	90.7135	81.355	100	95.9987	88.6871	83.6984	0.0262414	14.6713	15.1982	13.2195	18.6491	22.2236	42.7697	41.4939	69.7406	66.7137	100	65.3692	63.1507	69.3744	62.4685	62.5883
HUMAN	Q16864	ATP6V1F	V-type proton ATPase subunit F	0	1	0	1		1	M																46.5553	53.5136	85.5154	70.8042	100	90.6005	92.9877	77.8393	0.035342											62.7275	64.4835	68.9768	79.1571	62.6861
HUMAN	O75348	ATP6V1G1	V-type proton ATPase subunit G 1	0	2	0	6		1	M	PM															68.9431	70.9212	77.5752	80.0271	87.5749	93.5818	100	82.6928	0.0999324											66.8622	72.6631	78.3406	65.5318	60.8941
HUMAN	O95670	ATP6V1G2	V-type proton ATPase subunit G 2	0	0	0	2		1	M																																			100	82.9829	88.316	88.1061	80.0749
HUMAN	Q9UI12-2	ATP6V1H	Isoform 2 of V-type proton ATPase subunit H	1	1	3	11		1	M	PM						31.2902	23.9296	44.1758	56.7579	89.0632	69.9596	100	94.3617	0.0076561	62.6218	80.5226	100	84.8515	92.42	92.411	92.2528	85.0361	0.210143	28.2855	19.5688	21.9383	21.3539	30.3512	39.9409	42.3828	91.6171	57.9722	100	68.2961	65.9505	65.5275	67.6545	57.0117
HUMAN	Q04656-2	ATP7A	Isoform 1 of Copper-transporting ATPase 1	6	1	8	12		1	M	PM						99.9672	100	63.0709	59.3307	66.1707	55.8662	92.2049	95.3675	0.0024186	87.4955	86.2099	88.8741	100	62.1509	66.3258	95.6413	97.0085	0.0112375	91.9298	100	96.0503	52.7139	38.0725	25.141	38.6282	28.1364	41.0255	61.0969	60.0767	54.6371	57.0287	58.4047	70.9635
HUMAN	P35670-2	ATP7B	Isoform 2 of Copper-transporting ATPase 2	0	1	0	0		1	M	PM	IPM														58.5598	58.0241	42.3042	52.143	69.5019	62.1241	81.8993	100	0.0306468
HUMAN	O43520	ATP8B1	Probable phospholipid-transporting ATPase IC	0	0	0	4		1	M	PM	IPM																																	46.6505	38.4959	46.481	41.3394	39.2365
HUMAN	P98198-3	ATP8B2	Isoform 3 of Probable phospholipid-transporting ATPase ID	1	0	4	5		1	M	PM						99.4498	100	72.3104	58.6089	72.3563	58.1217	41.1646	31.5149	0.00916452										100	82.0901	81.1981	80.2235	65.7209	47.8125	58.5043	61.0748	35.9479	22.2111	100	75.3846	84.9906	80.7081	85.5935
HUMAN	O75110	ATP9A	Probable phospholipid-transporting ATPase IIA	0	5	0	9		1	M						ShG										67.7629	77.7877	97.0201	98.1937	100	99.1497	73.3409	84.298	0.0261863											75.6492	78.8539	75.145	76.8605	82.0132
HUMAN	O43861-2	ATP9B	Isoform 2 of Probable phospholipid-transporting ATPase IIB	0	0	0	3		1	M						ShG																													54.4236	57.0224	64.7069	61.8478	55.2408
HUMAN	Q5TC12	ATPAF1	ATP synthase mitochondrial F1 complex assembly factor 1	0	2	0	4		1	M																75.4086	78.7575	62.9318	73.6014	68.4507	100	71.2675	82.6902	0.688445											57.6464	69.2044	68.2111	71.0724	56.0538
HUMAN	Q8N5M1	ATPAF2	ATP synthase mitochondrial F1 complex assembly factor 2	0	0	0	2		1	M																																			27.7903	28.5827	26.8063	36.0262	29.0131
HUMAN	Q9UII2	ATPIF1	ATPase inhibitor, mitochondrial	1	1	0	2		1	M			CS				37.1698	36.206	69.7259	71.0796	88.9863	77.7363	99.7793	100	0.00116927	72.1549	60.7141	46.7771	72.7437	60.4309	100	82.3838	86.3001	0.53541											41.6441	48.3894	40.047	49.2492	56.8615
HUMAN	Q13535-2	ATR	Isoform 2 of Serine/threonine-protein kinase ATR	0	4	0	9		1	M					Nuc											61.2539	54.0405	65.2075	77.1572	89.0335	82.0235	100	95.9974	0.015602											38.4689	41.8258	49.2991	47.773	43.5543
HUMAN	Q8WXE1-2	ATRIP	Isoform 2 of ATR-interacting protein	0	0	0	2		1	M					Nuc																														32.3859	39.8662	53.4209	39.5539	46.8768
HUMAN	O75882	ATRN	Attractin	15	0	26	14		1	M	PM	IPM		XC			100	93.7272	47.7716	45.6554	54.9038	54.4866	55.2408	57.9832	0.000524567										70.2631	100	94.2048	78.6691	51.9852	40.1786	43.6507	47.8741	66.4264	53.8922	59.2161	54.1849	56.3498	61.2643	60.345
HUMAN	P46100-3	ATRX	Isoform 2 of Transcriptional regulator ATRX	0	14	1	14		1	M					Nuc											79.5031	75.4677	88.1616	86.2432	93.0171	87.5612	100	96.5722	0.0151291	65.5933	31.7374	44.1645	41.4876	77.4287	91.1434	100	95.5626	67.6272	53.068	78.8418	78.1891	83.7648	89.0627	81.5691
HUMAN	P54253	ATXN1	Ataxin-1	0	2	0	3		1	M					Nuc											96.9864	100	71.0397	81.6414	84.4509	85.3076	99.4669	95.3679	0.0260924											83.5208	62.2442	68.731	70.6281	79.1627
HUMAN	Q9UBB4	ATXN10	Ataxin-10	2	6	0	7		1								37.0881	48.4369	42.862	38.3249	65.9445	64.6512	86.7523	100	0.00593708	83.9357	100	67.3668	60.2657	71.926	75.9965	81.6057	81.7706	0.060933											99.9203	93.5644	100	85.3252	72.0332
HUMAN	P0C7T5	ATXN1L	Ataxin-1-like	0	1	0	3		1	M					Nuc											29.2404	36.7549	71.2997	69.1132	100	59.6562	83.3084	44.9527	0.269635											52.7033	47.4394	58.9571	55.6415	47.3774
HUMAN	Q99700-2	ATXN2	Isoform 2 of Ataxin-2	0	9	0	15		1	M					Nuc											43.1077	47.5837	65.3272	63.3471	100	97.1653	85.2291	85.0509	0.000909835											56.517	58.6488	58.9201	58.3498	56.8121
HUMAN	Q8WWM7-2	ATXN2L	Isoform 2 of Ataxin-2-like protein	1	16	5	27		1	M							28.3809	37.6566	72.8791	100	99.6613	79.4546	61.3257	66.357	0.0384385	53.247	52.1508	85.7528	78.0579	100	96.8387	84.1327	81.2153	0.00293708	33.8447	17.2937	22.5841	33.1281	41.8936	60.0485	67.8279	100	61.7172	34.9373	71.0402	71.2373	68.0115	75.4755	73.9761
HUMAN	P54252-2	ATXN3	Isoform 2 of Ataxin-3	0	0	0	3		1	M					Nuc																														86.3807	100	86.8028	75.4518	67.0964
HUMAN	O15265-2	ATXN7	Isoform b of Ataxin-7	0	1	0	1		1	M					Nuc											42.4649	55.3271	100	78.6428	98.3198	92.1093	78.9848	66.4377	0.0472016											65.392	64.5371	60.5086	43.8301	95.2111
HUMAN	Q14CW9-2	ATXN7L3	Isoform 2 of Ataxin-7-like protein 3	0	1	0	1		1	M					Nuc											43.5677	55.3958	96.076	89.2784	100	84.897	64.3219	43.8811	0.0337267											78.0321	79.5226	82.3071	88.3275	86.7371
HUMAN	Q96GX2	ATXN7L3B	Putative ataxin-7-like protein 3B	0	1	0	2		1																	65.7767	95.5613	100	85.3854	61.0448	77.826	62.6205	68.3813	0.327765											80.1469	81.4106	96.4712	78.215	78.9604
HUMAN	Q13825	AUH	Methylglutaconyl-CoA hydratase, mitochondrial	0	1	0	3		1	M																53.3706	57.5651	60.0193	62.9992	75.236	100	93.1447	92.6001	0.0452821											51.959	44.5446	53.9059	54.8705	48.8696
HUMAN	Q9Y679-2	AUP1	Isoform Short of Ancient ubiquitous protein 1	1	4	1	5		1	M					Nuc		25.3253	34.7297	43.9154	46.8926	100	86.8064	85.369	84.3345	0.00232121	46.8553	41.1497	57.586	77.9347	72.2192	100	91.2298	89.0512	0.0788678	100	31.401	46.5234	50.5177	33.9609	33.4484	60.0833	87.9053	47.95	33.1718	48.91	52.9306	61.1214	62.0734	50.573
HUMAN	O14965	AURKA	Serine/threonine-protein kinase 6	0	1	0	8		1	M					Nuc											5.49933	3.4984	49.6733	48.3302	87.0396	85.3598	100	97.9039	0.000201651											42.8222	50.3799	50.2626	56.3643	57.7925
HUMAN	Q9NWT8	AURKAIP1	Aurora kinase A-interacting protein	0	1	0	1		1	M					Nuc											71.6269	60.3299	66.0309	100	56.2728	74.3416	30.7139	18.5284	0.082648											55.5886	78.1502	76.3149	67.1852	79.3359
HUMAN	Q96GD4	AURKB	Serine/threonine-protein kinase 12	0	0	0	2		1	M					Nuc																														33.4856	55.0168	55.6322	71.4643	44.2613
HUMAN	Q9NQS1	AVEN	Cell death regulator Aven	0	1	0	1		1	M																69.7253	100	44.1562	33.9346	71.5283	69.3191	95.8328	89.4873	0.0473186											82.4167	96.1071	100	75.0427	56.0483
HUMAN	Q8NBF6-2	AVL9	Isoform 2 of Late secretory pathway protein AVL9 homolog	0	2	0	0		1	M						ShG										44.4803	48.5216	68.5004	58.2537	99.5038	100	84.1254	85.8408	0.0030443
HUMAN	O15169-2	AXIN1	Isoform 2 of Axin-1	0	1	0	1		1	M	PM			XC	Nuc											65.9128	63.3922	67.4812	93.9225	100	92.7437	86.8274	56.0326	0.3148											91.9224	90.8726	75.8333	87.7433	88.5938
HUMAN	P30530-2	AXL	Isoform Short of Tyrosine-protein kinase receptor UFO	23	1	16	9		1	M	PM	IPM					35.7006	34.0798	54.7621	53.6355	96.2087	100	76.2635	72.1203	0.000204831	75.2606	90.6543	68.0472	83.383	100	92.8597	67.6682	79.6036	0.217719	38.2229	35.5646	38.1409	34.4358	42.6604	43.9341	52.0523	100	75.9959	32.7973	73.0703	80.4513	92.1986	82.2572	81.3574
HUMAN	P25311	AZGP1	Zinc-alpha-2-glycoprotein	0	0	2	0		1	M	PM			XC																					29.323	27.0539	31.3689	39.8402	31.6925	100	25.7688	25.5849	19.4149	19.4357
HUMAN	Q9UPN4-2	AZI1	Isoform 2 of 5-azacytidine-induced protein 1	0	5	0	12		1	M																37.7147	36.5239	73.5419	70.6408	100	95.6199	80.7762	88.5708	0.00177435											48.4214	61.0711	63.4973	66.8841	53.5967
HUMAN	Q9H6S1	AZI2	5-azacytidine-induced protein 2	0	0	0	1		1	M	PM																																		100	90.8403	97.5194	56.9471	65.4527
HUMAN	P61769	B2M	Beta-2-microglobulin	2	0	2	9		1	M	PM			XC			39.6801	57.4895	53.6179	54.011	65.8206	64.3911	100	74.9074	0.0861235										100	79.316	50.7332	54.4368	61.615	60.4407	56.8793	48.2686	53.9432	59.2833	51.878	43.3176	61.6159	46.5443	100
HUMAN	O75752	B3GALNT1	UDP-GalNAc:beta-1,3-N-acetylgalactosaminyltransferase 1	1	0	2	2		1	M							35.4449	35.9924	87.6421	100	93.125	89.1132	50.9719	56.75	0.00183496										33.2613	22.9441	23.5111	32.9681	40.2076	65.5895	69.5204	70.2757	66.4314	100	44.4952	50.9555	52.1968	46.2905	62.7757
HUMAN	Q96L58	B3GALT6	Beta-1,3-galactosyltransferase 6	0	0	0	2		1	M																																			74.7645	87.8234	74.0179	100	78.8069
HUMAN	Q6Y288	B3GALTL	Beta-1,3-glucosyltransferase	1	6	4	5		1	M							30.5611	33.2773	53.1781	64.3185	100	76.8849	92.0244	68.5584	0.0403879	40.3952	45.2367	78.2293	66.422	91.6745	79.0619	92.6484	100	0.0120474	37.9273	15.556	7.63294	23.4617	19.0374	32.1711	47.5477	41.133	41.5736	100	57.4474	60.6433	57.8657	62.8578	71.6162
HUMAN	O43505	B3GNT1	N-acetyllactosaminide beta-1,3-N-acetylglucosaminyltransferase	1	0	0	3		1	M							29.9653	26.7287	69.5883	65.7733	100	83.6786	68.518	67.3295	0.00410189																				75.4852	80.3348	83.7994	88.2391	84.8558
HUMAN	Q9NY97-2	B3GNT2	Isoform 2 of UDP-GlcNAc:betaGal beta-1,3-N-acetylglucosaminyltransferase 2	0	0	1	2		1	M																									6.5795	7.4924	6.08315	16.8938	37.4731	100	50.4299	22.4133	36.0429	68.9808	19.1938	23.0745	30.3228	30.0296	50.9329
HUMAN	Q6UX72	B3GNT9	UDP-GlcNAc:betaGal beta-1,3-N-acetylglucosaminyltransferase 9	0	0	3	2		1	M																									21.389	19.9123	20.1122	47.218	67.8415	100	71.5478	44.4529	46.8397	69.1477	77.1336	83.7097	94.2155	84.4814	82.2395
HUMAN	Q00973	B4GALNT1	Beta-1,4 N-acetylgalactosaminyltransferase 1	0	1	1	2		1	M	PM															75.0246	64.9976	87.9228	100	89.6779	91.5941	79.364	90.7251	0.103414	93.5291	47.2646	41.027	60.2384	65.8571	43.407	55.6067	100	45.3244	22.69	9.70057	17.728	24.9532	23.3571	11.9322
HUMAN	P15291-2	B4GALT1	Isoform Short of Beta-1,4-galactosyltransferase 1	1	0	8	6		1	M	PM		CS	XC			39.2761	32.3118	97.8859	100	54.6744	59.538	50.8701	52.3241	0.00056783										64.8947	47.4354	49.3377	75.1801	100	98.8677	70.3059	73.2879	60.5128	89.5117	64.1384	71.155	88.3111	66.5749	80.3553
HUMAN	O60513	B4GALT4	Beta-1,4-galactosyltransferase 4	0	1	3	7		1	M																85.0519	80.7161	100	94.955	99.3085	84.5733	89.6395	63.2755	0.372978	30.496	17.4557	16.4935	40.2595	76.3643	82.9489	52.8498	45.8777	47.1327	100	80.0947	96.5979	94.1485	100	99.4722
HUMAN	O43286	B4GALT5	Beta-1,4-galactosyltransferase 5	0	0	1	1		1	M																									12.7943	9.28666	7.64568	15.4851	23.4091	30.7202	40.6363	34.2565	62.6734	100	44.2424	39.3814	55.3043	52.3115	80.585
HUMAN	Q9UBV7	B4GALT7	Beta-1,4-galactosyltransferase 7	0	0	1	0		1	M																									39.0324	45.1873	41.683	70.4893	100	91.8781	66.7905	47.9006	58.9449	73.443
HUMAN	Q68D85	B7H6	B7 homolog 6	1	0	5	2		1	M							85.5381	100	95.2759	73.858	58.0016	61.788	40.643	46.7387	0.0258418										100	86.529	98.11	97.1104	84.5847	69.7404	63.3144	33.1168	28.5189	30.1227	49.1847	54.0718	63.6982	44.3459	75.008
HUMAN	Q9NWV8	BABAM1	BRISC and BRCA1-A complex member 1	0	0	0	8		1	M					Nuc																														100	99.5451	85.7596	86.8319	84.2785
HUMAN	P56817-2	BACE1	Isoform B of Beta-secretase 1	0	0	1	0		1	M	PM	IPM	CS																						85.6251	87.4625	73.8135	100	93.204	62.5973	41.3006	17.9664	30.2857	25.8256
HUMAN	Q9Y5Z0-2	BACE2	Isoform 2 of Beta-secretase 2	3	0	6	0		1	M			CS				90.0768	100	63.7335	62.2578	40.2082	38.0349	43.546	36.7402	0.00153685										75.8532	100	95.1635	74.8495	80.8431	78.0765	73.2864	55.4594	58.5985	55.4748
HUMAN	O14867	BACH1	Transcription regulator protein BACH1	0	0	0	4		1	M					Nuc																														89.5388	75.6305	77.7372	72.4818	88.1263
HUMAN	Q92934	BAD	Bcl2 antagonist of cell death	0	0	0	3		1	M																																			84.5418	86.7813	82.4719	90.4149	88.0537
HUMAN	Q99933-3	BAG1	Isoform 3 of BAG family molecular chaperone regulator 1	0	1	0	5		1	M					Nuc											56.828	72.2805	96.3356	100	72.5625	85.5744	72.4002	63.1242	0.0576742											89.8925	93.3047	85.2675	78.2383	90.9163
HUMAN	O95816	BAG2	BAG family molecular chaperone regulator 2	0	8	0	16		1																	100	94.4317	76.7255	97.6602	58.3776	67.7663	68.3232	57.839	0.0586446											87.8225	77.0885	81.3412	81.3826	100
HUMAN	O95817	BAG3	BAG family molecular chaperone regulator 3	0	4	2	9		1																	23.9351	27.7149	31.9203	24.2732	66.7712	63.2802	87.7004	100	0.00301371	40.3621	8.73506	11.2564	19.2452	26.1747	48.4748	66.6546	100	37.5907	13.2525	94.4235	100	89.2429	80.5681	74.7399
HUMAN	O95429	BAG4	BAG family molecular chaperone regulator 4	0	0	0	2		1	M					Nuc																														82.9251	84.7378	88.4407	89.9004	87.0221
HUMAN	Q9UL15-2	BAG5	Isoform 2 of BAG family molecular chaperone regulator 5	0	4	0	6		1																	47.241	55.5345	93.1089	88.8252	98.4321	100	85.0527	89.513	0.00334767											65.0672	72.816	66.6658	73.6703	75.7164
HUMAN	P46379-2	BAG6	Isoform 2 of Large proline-rich protein BAG6	1	6	2	9		1	M					Nuc		9.98427	16.4484	37.929	34.3291	71.9097	78.2854	84.7588	100	0.00187666	32.819	36.1502	51.6847	46.037	91.433	85.7918	96.8793	100	0.0012448	15.7444	32.3948	51.0374	18.5366	57.7494	78.7126	52.8866	100	69.2677	42.7499	51.3841	51.475	52.8312	53.5826	51.4275
HUMAN	Q8TBE0-2	BAHD1	Isoform 2 of Bromo adjacent homology domain-containing 1 protein	0	0	0	2		1	M					Nuc																														7.35193	11.1503	15.9966	10.6595	17.371
HUMAN	Q9UQB8-2	BAIAP2	Isoform 2 of Brain-specific angiogenesis inhibitor 1-associated protein 2	0	5	0	10		1	M	PM				Nuc											58.321	61.2649	71.0261	64.9374	91.8626	100	66.7561	64.2886	0.00680433											100	97.9684	93.0147	98.4348	86.7509
HUMAN	Q9UHR4	BAIAP2L1	Brain-specific angiogenesis inhibitor 1-associated protein 2-like protein 1	0	4	0	8		1	M	PM				Nuc											14.8661	16.7171	30.907	28.5531	87.6122	100	87.5324	83.3457	0.00161012											29.0399	34.2363	35.2931	29.6078	26.4498
HUMAN	Q16611	BAK1	Bcl-2 homologous antagonist/killer	0	0	0	3		1	M																																			34.1597	44.3253	49.8765	41.6495	46.7729
HUMAN	O75531	BANF1	Barrier-to-autointegration factor	0	4	0	14		1	M					Nuc											78.6533	69.5316	100	86.0217	82.2222	58.3503	52.6416	59.1851	0.121093											97.575	88.5604	78.1984	100	95.0438
HUMAN	Q8N9N5-2	BANP	Isoform 2 of Protein BANP	0	0	0	6		1	M					Nuc																														52.9647	65.4946	64.319	68.3593	60.7557
HUMAN	Q92560	BAP1	Ubiquitin carboxyl-terminal hydrolase BAP1	0	4	0	5		1	M					Nuc											48.0252	45.8532	92.3585	94.8468	100	91.6039	92.2673	97.5063	0.0025373											61.1831	73.1226	70.2008	71.0844	62.8348
HUMAN	Q8IXM2	BAP18	Chromatin complexes subunit BAP18	0	3	0	5		1	M					Nuc											88.6545	100	37.4634	43.9375	28.2516	27.0235	22.4398	23.4442	0.00214539											94.237	100	99.7494	98.271	92.8448
HUMAN	Q99728	BARD1	BRCA1-associated RING domain protein 1	0	2	0	2		1	M					Nuc											27.1411	25.3625	50.804	60.2672	73.7637	72.7465	100	93.1057	0.00214539											48.8079	71.8048	64.6436	77.7584	68.1774
HUMAN	P80723	BASP1	Brain acid soluble protein 1	2	6	10	12		1	M	PM				Nuc		38.0297	33.1542	81.969	88.3324	72.1485	75.4112	88.6937	100	0.00245587	100	71.536	89.6024	87.3665	63.2948	60.4647	73.4453	68.405	0.182937	60.6409	27.5124	27.6522	44.4309	55.8769	57.3188	61.1326	88.054	79.6747	100	68.8687	64.6238	59.6808	64.1103	75.7865
HUMAN	Q07812-2	BAX	Isoform Beta of Apoptosis regulator BAX	0	0	1	15		1	M					Nuc																				49.3659	37.8463	47.664	43.3621	80.3366	87.3018	82.4743	100	53.6732	53.5141	51.1706	42.3384	42.8917	68.6539	81.0031
HUMAN	Q9NRL2	BAZ1A	Bromodomain adjacent to zinc finger domain protein 1A	0	2	0	16		1	M					Nuc											40.5328	37.5085	96.2693	79.015	100	88.0835	79.8463	68.1946	0.0187502											45.7062	52.2205	60.1017	64.625	67.1439
HUMAN	Q9UIG0-2	BAZ1B	Isoform 2 of Tyrosine-protein kinase BAZ1B	0	13	0	37		1	M					Nuc											53.6714	45.6179	98.5338	100	72.1722	70.0318	44.8331	44.1338	0.00161012											54.8436	62.0855	64.0265	67.5701	65.0282
HUMAN	Q9UIF9-2	BAZ2A	Isoform 1 of Bromodomain adjacent to zinc finger domain protein 2A	0	3	0	14		1	M					Nuc											27.5886	25.3582	100	96.403	49.2026	45.7383	32.162	29.191	0.000579498											45.0159	48.2799	52.5095	52.0471	57.308
HUMAN	Q9UIF8-2	BAZ2B	Isoform 2 of Bromodomain adjacent to zinc finger domain protein 2B	0	2	0	3		1	M					Nuc											50.65	55.8347	100	93.3371	81.0828	77.763	63.009	54.6855	0.00553253											54.6308	57.2981	68.9594	60.9398	69.9026
HUMAN	Q96RK4-2	BBS4	Isoform 2 of Bardet-Biedl syndrome 4 protein	0	2	0	0		1	M	PM															66.9341	77.5433	80.551	84.7753	94.6837	100	74.427	69.6625	0.0272818
HUMAN	Q8WY36-2	BBX	Isoform 2 of HMG box transcription factor BBX	0	3	0	5		1	M					Nuc											44.1117	54.4812	100	88.4601	59.7722	51.1469	38.8328	34.6399	0.00853115											81.2491	90.0023	86.4123	79.9204	84.2886
HUMAN	P50895	BCAM	Basal cell adhesion molecule	24	0	38	3		1	M	PM	IPM	CS				72.8064	70.6525	71.2578	66.5104	69.5717	74.5887	100	95.566	0.0036823										100	98.4604	99.2458	95.5505	94.4854	80.4953	79.7804	53.7227	63.7436	80.4601	62.031	77.4197	75.5732	93.2012	67.7749
HUMAN	Q9UHQ4	BCAP29	B-cell receptor-associated protein 29	0	2	0	8		1	M																88.6506	83.9401	86.2643	100	83.3323	85.0455	76.9781	46.0565	0.215704											69.1688	82.339	79.9082	86.6056	77.0159
HUMAN	P51572	BCAP31	B-cell receptor-associated protein 31	2	17	10	24		1	M	PM	IPM					59.2103	53.0961	100	97.3046	94.476	73.1913	92.4636	92.6055	0.0257986	76.913	63.5402	80.6875	100	47.2538	42.7309	34.1982	23.6554	0.0176257	45.1117	37.3712	40.2285	53.2969	67.923	100	91.4754	94.3383	80.8818	59.8549	65.2896	77.8681	72.2426	79.8691	79.8662
HUMAN	P56945	BCAR1	Breast cancer anti-estrogen resistance protein 1	0	3	1	4		1	M	PM															94.0867	100	33.7103	28.1427	41.4111	51.266	37.8893	40.1582	0.00252795	68.9535	54.3533	64.9977	60.4878	65.3499	88.6059	100	74.5766	41.6479	21.429	91.8396	100	95.4999	66.4635	44.2705
HUMAN	O75815-2	BCAR3	Isoform 2 of Breast cancer anti-estrogen resistance protein 3	0	0	0	1		1																																				83.3143	82.4891	100	61.3108	33.7584
HUMAN	O75934	BCAS2	Pre-mRNA-splicing factor SPF27	0	5	0	12		1	M					Nuc											56.9379	49.8869	92.0703	100	96.3393	80.1205	70.593	50.7073	0.0437226											55.9257	56.6172	60.6355	67.6879	67.4142
HUMAN	Q9H6U6-2	BCAS3	Isoform 1 of Breast carcinoma-amplified sequence 3	0	0	0	3		1	M					Nuc																														96.3977	90.2333	95.4251	77.9947	75.3403
HUMAN	P54687	BCAT1	Branched-chain-amino-acid aminotransferase, cytosolic	0	1	0	4		1	M																93.262	100	48.6062	43.1259	32.0673	33.7494	30.4974	26.563	0.00134586											97.928	100	82.6175	70.4461	68.2134
HUMAN	O15382	BCAT2	Branched-chain-amino-acid aminotransferase, mitochondrial	0	0	0	13		1	M					Nuc																														45.8959	49.5581	54.2128	55.4909	47.7315
HUMAN	Q9P287	BCCIP	BRCA2 and CDKN1A-interacting protein	0	1	0	14		1	M					Nuc											43.7018	49.6916	64.7022	73.7433	89.973	97.2812	97.1042	100	0.00440402											49.595	60.1429	63.4804	65.3221	54.4602
HUMAN	P12694	BCKDHA	2-oxoisovalerate dehydrogenase subunit alpha, mitochondrial	0	0	0	15		1	M																																			46.7767	48.9244	51.6344	51.3691	55.2782
HUMAN	P21953	BCKDHB	2-oxoisovalerate dehydrogenase subunit beta, mitochondrial	0	0	0	3		1	M																																			36.0279	39.0045	39.1823	49.5903	48.6733
HUMAN	O14874	BCKDK	[3-methyl-2-oxobutanoate dehydrogenase [lipoamide]] kinase, mitochondrial	0	2	0	4		1	M																50.8475	43.9523	41.758	58.2088	60.9859	100	73.5868	81.0921	0.214039											54.9511	65.9345	66.7844	66.1852	59.101
HUMAN	O95999	BCL10	B-cell lymphoma/leukemia 10	0	2	0	1		1	M	PM				Nuc											95.6497	100	67.4473	55.3467	52.6927	66.4457	83.3137	84.7871	0.0207717											78.6154	72.3405	100	95.8595	76.7948
HUMAN	Q07817-2	BCL2L1	Isoform Bcl-X(S) of Bcl-2-like protein 1	0	0	0	1		1	M					Nuc																														75.5416	77.7265	75.9812	75.3796	75.3604
HUMAN	Q9HB09	BCL2L12	Bcl-2-like protein 12	0	0	0	1		1																																				81.877	91.5848	94.546	100	83.3926
HUMAN	Q9BXK5	BCL2L13	Bcl-2-like protein 13	0	3	3	12		1	M					Nuc											89.989	94.7113	97.2392	100	88.9743	99.0595	91.217	75.8527	0.320545	29.2683	17.3094	24.5211	31.1574	40.5775	62.0597	62.4236	100	66.0034	34.2068	70.0304	59.7932	60.5344	70.1765	77.1631
HUMAN	Q92843	BCL2L2	Bcl-2-like protein 2	0	0	0	1		1	M																																			95.9363	93.12	93.6582	85.3002	71.2205
HUMAN	P41182	BCL6	B-cell lymphoma 6 protein	0	0	0	2		1	M					Nuc																														21.5364	24.6988	30.0368	36.826	29.662
HUMAN	Q4VC05-2	BCL7A	Isoform 2 of B-cell CLL/lymphoma 7 protein family member A	0	2	0	2		1																	12.2473	11.0856	70.1988	67.7986	100	91.3835	96.4605	92.8971	0.000932853											17.484	20.0104	23.0802	22.1742	21.0312
HUMAN	Q8WUZ0-2	BCL7C	Isoform 2 of B-cell CLL/lymphoma 7 protein family member C	0	2	0	4		1																	61.2782	52.496	53.5313	69.1919	83.702	94.4279	98.9951	100	0.0198819											81.3168	90.381	100	89.9304	85.4729
HUMAN	O00512	BCL9	B-cell CLL/lymphoma 9 protein	0	2	0	1		1	M					Nuc											90.2059	100	68.2855	67.956	66.7686	73.145	84.233	73.1049	0.0410721											71.3033	72.0363	87.6753	68.7809	72.4714
HUMAN	Q86UU0-2	BCL9L	Isoform 2 of B-cell CLL/lymphoma 9-like protein	1	1	0	10		1	M					Nuc		98.4474	100	60.7816	64.5381	62.5833	62.2287	53.8473	61.0003	0.00117536	93.8412	100	96.0473	88.9547	19.8484	12.6252	6.82663	6.72568	0.000928099											76.1703	89.5879	100	86.6329	68.3634
HUMAN	Q9NYF8-2	BCLAF1	Isoform 2 of Bcl-2-associated transcription factor 1	0	27	0	27		1	M					Nuc											80.8767	64.911	84.6503	100	71.941	67.9837	61.4709	67.0461	0.113151											71.095	76.3153	74.1906	79.4251	82.0616
HUMAN	Q6W2J9-2	BCOR	Isoform 2 of BCL-6 corepressor	0	7	0	7		1	M					Nuc											62.9903	43.6979	57.1706	62.1961	100	86.5372	72.0674	67.7096	0.0487702											39.0459	37.2476	44.68	47.357	43.6185
HUMAN	Q5H9F3-3	BCORL1	Isoform 3 of BCL-6 corepressor-like protein 1	0	1	0	4		1	M					Nuc											23.8919	24.2771	51.5899	47.4891	100	90.897	97.7857	95.6765	0.0011228											20.911	19.0027	24.1271	24.5362	35.7234
HUMAN	P11274-2	BCR	Isoform 2 of Breakpoint cluster region protein	0	0	0	1		1																																				100	88.7464	91.1982	77.872	63.3712
HUMAN	Q9Y276	BCS1L	Mitochondrial chaperone BCS1	0	0	0	6		1	M																																			65.9083	68.1243	77.592	84.1174	70.773
HUMAN	Q02338	BDH1	D-beta-hydroxybutyrate dehydrogenase, mitochondrial	0	0	0	2		1	M																																			63.7538	53.6203	64.5704	55.2037	54.8594
HUMAN	Q9BUT1	BDH2	3-hydroxybutyrate dehydrogenase type 2	0	2	0	8		1	M																70.2493	100	65.2338	55.868	43.1177	47.7004	48.3966	49.7153	0.0921573											100	85.0363	71.4092	69.0958	78.4617
HUMAN	P30411-2	BDKRB2	Isoform Short of B2 bradykinin receptor	4	0	3	0		1	M	PM	IPM					94.5301	100	94.9811	93.6353	43.7734	49.873	21.5813	21.9631	0.000215629										84.6604	91.4846	80.1914	100	69.7014	45.6694	52.719	34.818	18.0529	16.1228
HUMAN	Q14457	BECN1	Beclin-1	0	6	0	6		1	M																90.7768	100	74.2098	69.2369	60.2876	66.4749	63.5305	50.536	0.0229304											93.1812	100	90.1747	78.6283	77.8243
HUMAN	Q5T5X7	BEND3	BEN domain-containing protein 3	0	0	0	2		1																																				74.3199	86.4511	100	71.6838	55.3408
HUMAN	O15155	BET1	BET1 homolog	0	2	0	0		1	M																86.8136	74.7622	68.3708	100	68.9531	66.1592	75.5087	77.2875	0.60628
HUMAN	Q9NYM9	BET1L	BET1-like protein	0	0	0	1		1	M																																			96.5343	100	90.9087	89.7472	71.0973
HUMAN	P21810	BGN	Biglycan	0	8	3	15		1	M	PM		CS	XC												100	85.3176	75.0932	80.5169	69.1851	60.1508	56.1455	57.3167	0.028638	39.4957	32.2359	36.6147	32.3542	61.7271	66.9781	58.6069	67.4583	54.9877	100	65.2397	56.0869	57.4747	85.5128	100
HUMAN	O14503	BHLHE40	Class E basic helix-loop-helix protein 40	0	1	0	0		1	M					Nuc											19.5231	20.3211	61.5025	64.6951	100	86.0875	85.9177	71.6048	0.00595376
HUMAN	Q9H694	BICC1	Protein bicaudal C homolog 1	0	4	0	10		1																	94.919	100	31.3182	28.1275	34.1591	32.6868	32.4435	36.5613	0.000820436											100	88.2177	86.2716	69.2506	58.0461
HUMAN	Q96G01-3	BICD1	Isoform 3 of Protein bicaudal D homolog 1	0	2	0	0		1	M				XC												99.5794	97.4594	100	92.8686	79.7918	86.9135	50.5786	70.0536	0.0363156
HUMAN	Q8TD16-2	BICD2	Isoform 2 of Protein bicaudal D homolog 2	0	12	0	13		1	M	PM															75.7156	74.6195	98.2861	90.9281	95.6916	100	96.5693	99.8048	0.0119879											86.0311	100	90.5461	92.2376	88.3781
HUMAN	P55957-2	BID	Isoform 2 of BH3-interacting domain death agonist	0	0	0	4		1	M																																			93.3206	96.3242	81.4239	63.1542	67.9693
HUMAN	O00499-10	BIN1	Isoform BIN1-13 of Myc box-dependent-interacting protein 1	0	4	0	10		1	M					Nuc											84.5554	100	61.9378	37.9159	56.8254	75.7862	82.7705	81.2635	0.105387											100	92.8855	90.0727	74.2699	69.4642
HUMAN	Q9NQY0	BIN3	Bridging integrator 3	0	1	0	2		1	M																88.1995	100	88.9684	81.6191	32.8587	29.4544	10.3623	3.92899	0.00184227											86.7134	100	94.5959	85.7167	77.7856
HUMAN	Q13490	BIRC2	Baculoviral IAP repeat-containing protein 2	0	0	0	5		1	M	PM																																		100	99.7487	87.8911	80.0326	74.7054
HUMAN	O15392-2	BIRC5	Isoform 2 of Baculoviral IAP repeat-containing protein 5	0	0	0	1		1	M					Nuc																														38.7603	62.7822	60.7443	71.8255	44.6657
HUMAN	Q9NR09	BIRC6	Baculoviral IAP repeat-containing protein 6	0	1	0	12		1																	55.2177	65.7721	53.4387	61.8215	60.9668	80.4687	100	73.8288	0.249076											95.5875	100	97.7133	76.9109	69.4751
HUMAN	P54132	BLM	Bloom syndrome protein	1	1	0	3		1	M					Nuc		43.8168	42.4995	34.7476	61.3232	46.5244	82.0776	100	95.0111	0.090773	22.8378	19.0222	100	51.5877	81.008	57.2034	57.6659	49.1723	0.168801											88.2705	94.7043	94.4448	99.4866	84.3029
HUMAN	Q13867	BLMH	Bleomycin hydrolase	0	3	0	8		1	M					Nuc											55.3493	59.994	73.0494	46.2071	97.4034	69.6048	91.9913	100	0.149459											94.3433	84.7202	68.8898	63.887	66.9296
HUMAN	P78537-2	BLOC1S1	Isoform 2 of Biogenesis of lysosome-related organelles complex 1 subunit 1	0	1	0	1		1	M																72.6359	87.5164	97.7379	83.4511	100	84.8885	79.9914	95.7156	0.698302											92.6804	100	81.604	68.9549	89.7343
HUMAN	Q6QNY1	BLOC1S2	Biogenesis of lysosome-related organelles complex 1 subunit 2	0	1	0	2		1	M					Nuc											100	92.8677	91.2857	94.302	92.361	92.882	90.592	88.7202	0.289748											60.5439	81.19	100	50.8115	75.1754
HUMAN	Q6QNY0	BLOC1S3	Biogenesis of lysosome-related organelles complex 1 subunit 3	0	0	0	2		1																																				100	93.6761	71.2406	77.4802	81.1576
HUMAN	P53004	BLVRA	Biliverdin reductase A	0	4	0	9		1																	54.7702	68.8992	65.0321	53.1484	61.4366	67.4238	100	96.8058	0.0232915											95.3291	88.7314	76.5769	75.1615	76.8159
HUMAN	P30043	BLVRB	Flavin reductase	0	0	0	10		1																																				100	86.9568	81.6439	68.8563	78.026
HUMAN	Q9H2G9	BLZF1	Golgin-45	0	4	0	5		1	M					Nuc											77.3464	81.0775	87.0147	85.1773	100	92.6782	92.6401	96.9173	0.0308934											76.8201	73.5763	79.3106	77.8572	100
HUMAN	P35226	BMI1	Polycomb complex protein BMI-1	0	2	0	3		1	M					Nuc											54.2689	61.0606	95.8052	100	78.5842	73.5864	75.9196	63.231	0.0162599											68.6503	65.164	72.5295	73.4919	71.9883
HUMAN	P13497	BMP1	Bone morphogenetic protein 1	0	0	0	11		1	M				XC																															71.8508	65.9428	67.7199	71.7782	100
HUMAN	Q9NSY1	BMP2K	BMP-2-inducible protein kinase	0	11	0	9		1	M					Nuc											57.7355	55.405	76.4407	80.9229	98.2014	95.314	100	87.9094	0.00834837											66.3833	63.5066	68.1133	67.8124	68.8211
HUMAN	P36894	BMPR1A	Bone morphogenetic protein receptor type-1A	2	1	6	2		1	M	PM						90.3265	100	74.1981	81.9404	53.1642	52.2419	32.8427	35.8332	0.00158636	75.8101	65.238	82.1298	90.417	70.1579	79.1579	100	54.7215	0.825077	100	67.2529	72.0714	48.6846	40.2304	36.1144	34.477	39.9379	19.5116	16.147	46.3574	46.2664	58.5064	53.5612	58.832
HUMAN	O00238	BMPR1B	Bone morphogenetic protein receptor type-1B	0	0	0	1		1	M	PM	IPM																																	86.8586	92.8434	82.5502	84.9922	74.2498
HUMAN	Q13873	BMPR2	Bone morphogenetic protein receptor type-2	31	0	36	6		1	M	PM	IPM	CS				29.4865	28.1033	42.05	42.6999	76.926	81.5587	100	98.5199	0.000101507										45.6575	38.4348	38.0579	27.9716	45.1845	41.1066	36.2482	69.8133	100	56.5721	67.59	52.3954	55.7582	63.4133	88.5358
HUMAN	Q14692	BMS1	Ribosome biogenesis protein BMS1 homolog	0	8	0	17		1	M					Nuc											60.0294	57.6538	100	94.3911	76.1334	68.2666	66.9506	64.0233	0.0055391											62.0175	67.8803	71.2425	76.4052	65.8973
HUMAN	Q6ZN30	BNC2	Zinc finger protein basonuclin-2	0	2	0	1		1	M	PM				Nuc											94.8952	100	14.6705	17.2294	17.0689	20.1829	20.2709	20.4469	0.00055395											19.7712	25.5972	24.2975	18.3296	14.8243
HUMAN	Q12981-1	BNIP1	Isoform 3 of Vesicle transport protein SEC20	0	2	0	6		1	M																74.1605	73.7809	92.4053	89.8621	100	97.9687	99.0639	85.5614	0.0404221											68.9553	72.3558	70.9504	81.5134	80.8151
HUMAN	O60238	BNIP3L	BCL2/adenovirus E1B 19 kDa protein-interacting protein 3-like	0	2	0	1		1	M					Nuc											96.8022	100	25.0802	36.2297	34.9452	43.925	35.4482	30.8654	0.00307384											90.5561	87.1943	92.9169	100	72.173
HUMAN	Q96IK1-2	BOD1	Isoform 2 of Biorientation of chromosomes in cell division protein 1	0	2	0	0		1	M																78.712	100	73.281	67.6277	38.7395	31.0702	20.6514	9.99422	0.00946177
HUMAN	Q8NFC6	BOD1L	Biorientation of chromosomes in cell division protein 1-like	0	15	0	35		1																	54.571	52.0796	96.2479	100	63.1507	52.4763	52.0517	45.7394	0.00478879											55.8898	57.5021	58.3655	62.2042	71.3795
HUMAN	Q9UMX3	BOK	Bcl-2-related ovarian killer protein	0	0	0	2		1	M					Nuc																														98.5305	100	93.2308	82.1731	80.8284
HUMAN	Q9Y3E2	BOLA1	BolA-like protein 1	0	0	0	1		1	M				XC																															86.5561	79.2145	100	77.6203	79.8839
HUMAN	Q9H3K6	BOLA2	BolA-like protein 2	0	1	0	2		1																	49.4042	81.3536	44.4525	26.2701	50.5915	63.6154	100	94.4923	0.0634889											100	90.7973	75.1311	68.9793	54.97
HUMAN	Q53S33	BOLA3	BolA-like protein 3	1	0	2	1		1					XC			74.4811	79.069	72.3761	52.9244	66.4624	67.4532	96.1829	100	0.0328358										100	25.4095	26.077	23.1352	35.7743	20.8857	30.3954	21.7905	27.6584	35.5464	48.4145	50.4802	60.548	56.2366	55.4757
HUMAN	Q14137	BOP1	Ribosome biogenesis protein BOP1	0	0	0	19		1	M					Nuc																														55.9166	61.988	66.473	69.2855	65.4226
HUMAN	P07738	BPGM	Bisphosphoglycerate mutase	0	0	0	2		1																																				100	79.7343	76.6086	65.4766	72.8023
HUMAN	Q86WA6-2	BPHL	Isoform 2 of Valacyclovir hydrolase	0	2	0	4		1	M																92.231	89.9728	62.3554	100	44.9012	53.5478	47.3874	55.7791	0.109866											59.658	65.5155	68.5375	64.8055	64.3745
HUMAN	O95861	BPNT1	3'(2'),5'-bisphosphate nucleotidase 1	0	2	0	10		1																	93.9475	100	76.9299	62.1133	65.2615	71.6909	98.4426	98.7378	0.0216265											100	96.5634	81.5821	80.5443	84.5346
HUMAN	Q12830-2	BPTF	Isoform 2 of Nucleosome-remodeling factor subunit BPTF	0	19	0	22		1	M					Nuc											56.6794	56.4439	99.8147	96.5754	100	91.4544	80.0256	82.0016	0.00326237											56.9659	62.4599	69.7438	67.0961	73.2445
HUMAN	P15056	BRAF	Serine/threonine-protein kinase B-raf	0	0	0	1		1	M	PM				Nuc																														100	98.6172	97.2415	88.5276	91.0928
HUMAN	Q7Z569	BRAP	BRCA1-associated protein	0	0	0	3		1																																				89.4797	96.5483	86.3432	87.6609	98.5714
HUMAN	Q6PJG6	BRAT1	BRCA1-associated ATM activator 1	0	0	0	2		1	M					Nuc																														34.6951	48.6744	39.029	48.8324	38.7189
HUMAN	P38398-2	BRCA1	Isoform 2 of Breast cancer type 1 susceptibility protein	0	0	0	1		1	M	PM				Nuc																														64.9111	84.718	77.9831	69.8458	71.7616
HUMAN	P51587	BRCA2	Breast cancer type 2 susceptibility protein	0	1	0	1		1	M					Nuc											30.461	19.1535	40.762	45.8114	77.0054	70.3663	90.7835	100	0.00395293											20.1962	85.3227	100	18.2061	84.5143
HUMAN	P46736-2	BRCC3	Isoform 1 of Lys-63-specific deubiquitinase BRCC36	0	1	0	4		1	M					Nuc											82.0225	99.1067	98.7086	100	85.3385	87.5577	75.3798	83.2177	0.173855											89.3506	100	84.8052	74.606	79.6015
HUMAN	O95696-2	BRD1	Isoform 2 of Bromodomain-containing protein 1	0	4	0	4		1	M					Nuc											50.8203	47.4809	97.0864	100	95.8703	83.2217	68.8476	65.1123	0.00562409											69.7316	77.8659	95.6318	75.8137	81.3434
HUMAN	P25440-2	BRD2	Isoform 2 of Bromodomain-containing protein 2	1	3	1	5		1	M					Nuc		41.0779	36.0698	100	86.2877	68.7258	73.8533	50.5522	54.6161	0.00455206	40.6702	32.9115	51.3968	59.5786	65.5757	65.247	100	91.8149	0.0044686	27.2839	11.341	16.8393	22.5566	45.5177	100	95.1862	57.3372	59.6535	30.0807	47.7811	49.0237	52.0379	75.547	65.848
HUMAN	Q15059	BRD3	Bromodomain-containing protein 3	0	3	0	7		1	M					Nuc											52.1693	46.9667	96.0861	100	63.5365	52.4235	51.39	55.0798	0.0050747											62.9427	66.8276	71.6767	75.0141	67.1409
HUMAN	O60885	BRD4	Bromodomain-containing protein 4	1	11	1	29		1	M					Nuc		15.3452	16.5991	79.6063	93.3903	72.6704	100	43.45	41.5353	0.0104536	47.9948	45.8677	85.7877	80.7254	100	88.963	99.2989	90.4575	0.00672752	18.9662	6.73444	10.6031	19.9763	40.5	100	88.5941	87.5289	46.9502	15.5785	56.0275	64.4144	69.6975	69.4517	71.9941
HUMAN	Q9NPI1	BRD7	Bromodomain-containing protein 7	0	4	0	7		1	M					Nuc											47.9737	49.1123	80.7607	71.9265	100	95.1143	79.2175	89.9259	0.00785808											51.5618	55.2077	61.7948	61.2744	61.9753
HUMAN	Q9H0E9-2	BRD8	Isoform 2 of Bromodomain-containing protein 8	0	3	0	6		1	M					Nuc											40.4874	41.3797	94.2702	93.1718	100	94.2895	83.3155	87.2639	0.00106148											48.7322	63.0184	61.227	67.9155	73.1985
HUMAN	Q9H8M2	BRD9	Bromodomain-containing protein 9	0	1	0	7		2																	100	94.9306	60.8516	76.9601	93.2948	84.1024	98.5822	88.8702	0.0832701											61.9051	67.5044	70.8816	71.1852	68.1344
HUMAN	Q9H8M2-1	BRD9	Isoform 5 of Bromodomain-containing protein 9	0	0	0	1		2																																				46.5411	31.4963	40.6638	49.5443	26.3397
HUMAN	Q9NXR7	BRE	BRCA1-A complex subunit BRE	0	2	0	9		1	M					Nuc											65.8585	83.3206	77.8689	61.2221	89.5622	100	92.5216	98.0753	0.12887											100	97.2939	99.6216	83.6732	82.3322
HUMAN	Q92994-2	BRF1	Isoform 2 of Transcription factor IIIB 90 kDa subunit	0	0	0	1		1	M					Nuc																														54.4319	61.1257	67.3956	90.9436	54.2367
HUMAN	Q9HAW0	BRF2	Transcription factor IIIB 50 kDa subunit	0	0	0	2		1	M					Nuc																														8.16293	11.7647	100	10.129	14.3842
HUMAN	Q8WY22	BRI3BP	BRI3-binding protein	0	0	1	0		1	M																									68.4595	46.8464	54.5581	47.501	47.9811	48.846	64.5374	100	55.9327	48.9242
HUMAN	Q9BX63-2	BRIP1	Isoform 2 of Fanconi anemia group J protein	0	2	0	0		1	M					Nuc											70.6688	60.8753	59.5805	62.5405	72.766	85.7617	95.5593	100	0.0218109
HUMAN	Q8TDN6	BRIX1	Ribosome biogenesis protein BRX1 homolog	0	4	0	19		1	M					Nuc											77.5914	52.9219	81.4579	74.4302	100	72.7164	46.3992	55.0746	0.211989											64.106	68.6658	70.5924	74.3295	71.5095
HUMAN	Q8WUW1-2	BRK1	Isoform 2 of Protein BRICK1	0	0	0	3		1	M																																			87.3122	95.6186	91.4603	100	84.7934
HUMAN	Q9HCU9	BRMS1	Breast cancer metastasis-suppressor 1	0	0	0	1		1	M					Nuc																														42.7452	49.7519	56.8186	60.8804	47.8509
HUMAN	Q5PSV4	BRMS1L	Breast cancer metastasis-suppressor 1-like protein	0	1	0	3		1	M					Nuc											49.4241	49.5418	49.0607	67.1529	64.6752	61.8473	70.5987	100	0.174116											46.9706	47.244	47.0976	81.118	100
HUMAN	Q5VW32	BROX	BRO1 domain-containing protein BROX	0	0	0	3		1	M																																			93.9775	83.1512	81.6011	74.1561	82.1408
HUMAN	O95563	BRP44	Brain protein 44	5	0	2	6		1	M							31.3333	31.0729	22.1091	21.7579	59.668	49.0951	100	87.439	0.00200446										24.3627	35.2364	32.8294	33.4718	31.0022	26.4411	31.0471	68.0923	92.5596	100	40.1305	40.4268	38.8514	40.2402	45.1906
HUMAN	P55201-2	BRPF1	Isoform 2 of Peregrin	0	2	0	4		1	M	PM				Nuc											40.5582	43.5084	100	94.321	97.3055	81.6642	69.5923	51.4595	0.0178504											46.2572	57.7928	57.3627	62.7432	63.0387
HUMAN	Q9ULD4	BRPF3	Bromodomain and PHD finger-containing protein 3	0	0	0	1		1					XC																															44.1768	48.0435	49.8048	56.9881	51.8891
HUMAN	Q8IWQ3-2	BRSK2	Isoform 2 of BR serine/threonine-protein kinase 2	0	0	0	2		1																																				37.1247	45.7798	30.1553	33.3752	33.7795
HUMAN	Q9NW68	BSDC1	BSD domain-containing protein 1	0	2	0	2		1																	73.6772	100	78.2764	72.832	80.7842	86.466	84.5915	61.8509	0.698584											87.8637	94.1414	81.3192	77.7852	76.3938
HUMAN	P35613-2	BSG	Isoform 2 of Basigin	91	4	80	4		1	M	PM						95.0556	100	68.0508	71.5194	70.9104	87.1597	96.1459	98.8281	0.0311683	88.1772	100	48.4918	61.5949	45.8375	50.459	61.1119	63.422	0.0148172	100	81.1517	82.6364	66.1629	60.3389	43.623	49.5165	60.7873	73.8685	50.4749	94.4485	95.3432	92.7395	98.5466	100
HUMAN	Q10588	BST1	ADP-ribosyl cyclase 2	19	1	20	6		1	M	PM						78.1329	83.5136	100	92.9102	69.049	64.3403	52.1021	60.435	0.00628612	100	88.9918	60.0924	78.6182	54.4117	63.6529	54.3856	60.2607	0.0502389	97.8451	92.2854	100	92.0305	87.4622	69.1826	74.6341	47.7493	49.1447	46.3608	91.5391	71.3053	77.4262	74.4464	100
HUMAN	Q10589	BST2	Bone marrow stromal antigen 2	4	0	4	0		1	M	PM	IPM					6.64443	5.69811	75.9169	84.4523	96.8105	100	48.9189	53.1864	0.000281821										100	8.51949	9.86572	10.045	64.822	41.93	49.1524	58.1251	21.2607	42.7669
HUMAN	O14981	BTAF1	TATA-binding protein-associated factor 172	0	3	0	22		1	M					Nuc											59.9305	55.0501	84.1842	80.7522	100	95.5044	81.9845	79.8096	0.00296411											58.4872	60.6048	61.5483	66.3609	70.1385
HUMAN	Q9H0C5	BTBD1	BTB/POZ domain-containing protein 1	0	0	0	3		1	M																																			90.0677	94.177	91.6616	84.149	72.5848
HUMAN	P43251	BTD	Biotinidase	0	0	3	2		1	M				XC																					5.62054	4.44399	2.27484	5.81967	10.337	19.2647	13.0895	11.4495	16.8584	100	13.2473	36.946	42.7443	19.2038	42.7862
HUMAN	P20290	BTF3	Transcription factor BTF3	0	4	0	9		1	M					Nuc											62.6635	48.9467	66.2688	80.2308	100	99.8882	91.7111	94.9285	0.0190338											83.6982	96.6964	96.7886	90.5679	85.2645
HUMAN	Q96K17	BTF3L4	Transcription factor BTF3 homolog 4	0	9	0	7		1																	47.6304	48.2069	52.3169	48.8056	77.7892	83.214	96.9952	100	0.00119185											78.9341	75.4987	76.0577	72.3349	78.5066
HUMAN	Q14201-2	BTG3	Isoform 2 of Protein BTG3	0	0	0	2		1																																				78.1657	70.2182	79.3032	89.5094	99.205
HUMAN	Q7KYR7	BTN2A1	Butyrophilin subfamily 2 member A1	11	0	19	6		1	M	PM	IPM					100	98.6268	65.471	65.4786	44.2401	53.0303	32.5898	30.7622	0.00050701										100	66.5717	67.0201	62.7811	56.0761	35.7789	33.8313	19.1383	16.1464	14.7277	88.0267	91.5077	100	99.4578	84.0971
HUMAN	O00481	BTN3A1	Butyrophilin subfamily 3 member A1	2	0	3	0		1	M						ShG	99.9401	95.9953	100	93.2614	67.1314	62.9253	49.8836	43.369	0.00125425										81.8124	100	99.8535	91.2501	91.8606	79.1311	72.6587	58.8075	45.7043	55.4907
HUMAN	P78410	BTN3A2	Butyrophilin subfamily 3 member A2	4	0	8	2		1	M						ShG	100	96.7758	93.1602	79.0562	58.9766	63.2549	43.6793	44.1237	0.00344857										100	84.074	88.393	85.296	76.6064	67.3264	70.7292	65.4619	45.5238	50.1813	76.144	68.6389	72.283	70.7772	100
HUMAN	O00478	BTN3A3	Butyrophilin subfamily 3 member A3	1	0	0	0		1	M						ShG	98.7488	94.7546	100	92.7344	74.8711	68.6987	45.6469	39.1323	0.00158323
HUMAN	O43683	BUB1	Mitotic checkpoint serine/threonine-protein kinase BUB1	0	0	0	2		1	M					Nuc																														60.3429	79.8366	89.6749	100	72.4644
HUMAN	O43684-2	BUB3	Isoform 2 of Mitotic checkpoint protein BUB3	0	4	0	16		1	M					Nuc											54.4956	45.356	100	87.9817	75.8659	74.1644	62.8195	55.6156	0.013281											63.9742	71.4628	72.8776	76.1091	77.3977
HUMAN	Q9BRD0-2	BUD13	Isoform 2 of BUD13 homolog	0	4	0	3		1																	59.0996	42.6846	73.9684	75.4813	100	94.0401	86.0607	87.5748	0.0139392											83.6081	79.5978	100	83.8843	75.9243
HUMAN	P41223	BUD31	Protein BUD31 homolog	0	0	0	11		1	M					Nuc																														63.057	69.9057	70.9185	68.8793	78.2801
HUMAN	Q13895	BYSL	Bystin	0	0	0	10		1	M					Nuc																														75.156	85.1105	80.612	72.2445	76.7968
HUMAN	Q7L1Q6	BZW1	Basic leucine zipper and W2 domain-containing protein 1	4	18	0	16		1								40.536	45.7687	54.2697	51.4734	100	80.5024	86.8209	75.7862	0.0167803	73.0563	73.9593	76.1358	67.825	88.1396	100	99.7582	97.2762	0.0235834											90.6102	100	91.1588	84.1617	70.6623
HUMAN	Q9Y6E2	BZW2	Basic leucine zipper and W2 domain-containing protein 2	1	6	0	9		1								38.6598	58.1214	54.9697	46.9309	100	69.1216	83.5978	74.53	0.126077	85.8047	88.8953	74.8763	60.227	83.9615	92.0601	100	88.4031	0.0949386											98.3191	100	90.164	88.5937	70.3418
HUMAN	Q7Z3E2	C10orf118	Uncharacterized protein C10orf118	0	3	0	4		1																	29.9372	37.5643	37.5563	33.4072	79.7978	77.4016	100	95.5242	0.00139429											69.2512	52.4697	58.8393	54.8469	77.293
HUMAN	Q8N655	C10orf12	Uncharacterized protein C10orf12	0	2	0	2		1																	55.1892	53.0807	58.7554	56.5773	80.3885	86.0699	94.3129	100	0.00229092											93.8299	78.9307	93.2549	72.901	100
HUMAN	Q5VWN6	C10orf18	Uncharacterized protein C10orf18	0	4	0	9		1																	66.8635	69.9511	100	88.0551	74.2957	65.7541	62.4826	65.9	0.0281256											75.133	80.673	81.6476	76.6288	79.7211
HUMAN	Q96B45	C10orf32	UPF0693 protein C10orf32	0	1	0	3		1																	84.8526	91.9873	96.2404	99.8582	89.2858	100	87.8504	95.0305	0.438432											87.664	84.4324	80.5842	73.3181	82.7915
HUMAN	Q96D05	C10orf35	Uncharacterized protein C10orf35	0	0	0	1		1	M						ShG																													2.48803	1.64052	4.18588	2.21913	5.24599
HUMAN	Q86Y37-2	C10orf46	Isoform 2 of Uncharacterized protein C10orf46	0	0	0	3		1																																				50.2782	54.9275	58.6883	64.0144	57.6427
HUMAN	Q9H7M9	C10orf54	Platelet receptor Gi24	7	0	6	2		1	M						ShG	13.123	13.0851	12.2443	13.1467	25.309	24.2422	100	96.224	3.87899e-05										14.9342	21.0677	22.5498	13.6974	9.99099	8.04625	13.551	23.8324	100	78.9121	29.9477	27.0896	33.4547	34.6514	30.2795
HUMAN	Q9BRX8	C10orf58	UPF0765 protein C10orf58	0	3	0	7		1	M				XC												17.2735	18.1057	29.7588	31.3071	44.5678	48.4616	100	88.7171	0.0017518											33.2031	43.1903	42.802	43.5275	37.7271
HUMAN	Q8IW00	C10orf72	Uncharacterized Ig-like domain-containing protein C10orf72	0	0	2	0		1	M	PM																								46.3756	37.547	42.6418	50.3719	42.6709	69.9068	100	44.9769	28.33	19.6827
HUMAN	Q5T2E6-2	C10orf76	Isoform 2 of UPF0668 protein C10orf76	0	0	0	3		1	M						ShG																													67.8045	67.1661	68.8909	59.7678	73.5222
HUMAN	Q6ZVL6-2	C11orf41	Isoform 2 of UPF0606 protein C11orf41	0	0	3	0		1	M						ShG																			76.6227	86.5741	100	87.4133	86.5727	78.2674	73.5573	44.7085	43.7025	30.6977
HUMAN	Q8N8R7	C11orf46	Uncharacterized protein C11orf46	0	1	0	2		1																	82.117	86.764	82.1756	90.7305	91.925	96.8761	97.0904	100	0.0843025											67.1629	59.0246	65.6376	72.7972	71.5303
HUMAN	Q9H0W9-2	C11orf54	Isoform 2 of Ester hydrolase C11orf54	0	2	0	3		1	M					Nuc											83.568	100	66.6977	52.807	39.409	49.2683	43.1005	52.2177	0.0301164											100	73.8165	67.4326	67.3745	83.7673
HUMAN	Q6P1R3-3	C11orf61	Isoform 3 of Uncharacterized protein C11orf61	0	0	0	3		1																																				61.3781	66.6488	82.6196	76.0063	80.2496
HUMAN	Q9H7C9	C11orf67	UPF0366 protein C11orf67	0	0	0	1		1																																				90.0701	97.3997	86.9458	65.9868	73.1909
HUMAN	Q9H3H3-2	C11orf68	Isoform 2 of UPF0696 protein C11orf68	0	0	0	6		1																																				99.5199	100	83.61	74.4047	70.4062
HUMAN	Q53FT3	C11orf73	Uncharacterized protein C11orf73	0	0	0	2		1																																				100	93.8134	85.337	72.3265	60.4845
HUMAN	Q6UW78	C11orf83	UPF0723 protein C11orf83	0	0	0	3		1					XC																															49.6311	69.5206	62.4303	73.2326	65.1618
HUMAN	Q9BUA3	C11orf84	Uncharacterized protein C11orf84	0	1	0	3		1																	60.1015	61.9042	73.0568	65.7274	96.4265	100	86.2252	76.4601	0.0105307											62.8741	58.4835	80.5191	70.8921	67.173
HUMAN	Q9HB07	C12orf10	UPF0160 protein MYG1, mitochondrial	0	0	0	9		1	M					Nuc																														100	99.2067	93.3375	93.0265	86.4248
HUMAN	Q9NVM9	C12orf11	Cell cycle regulator Mat89Bb homolog	0	5	0	6		1																	76.7552	79.3573	82.6933	87.9238	97.659	92.3257	100	98.4848	0.0121893											74.7721	77.4979	80.9315	90.6266	75.3224
HUMAN	Q8WUH6	C12orf23	UPF0444 transmembrane protein C12orf23	0	4	0	5		1	M						ShG										92.0441	100	48.4069	42.4809	37.0809	48.8048	41.8251	40.0737	0.00481939											100	88.2656	68.4966	65.8028	66.217
HUMAN	Q9HCM1	C12orf35	Uncharacterized protein C12orf35	2	1	0	0		1								61.5139	65.5638	9.33873	90.3902	9.55936	100	89.2279	61.0821	0.941026	36.6741	28.4053	17.2583	43.4127	37.8749	49.8368	100	95.3182	0.0173874
HUMAN	Q9NQ89	C12orf4	Uncharacterized protein C12orf4	0	1	0	1		1																	100	88.6185	20.1111	31.4489	25.6325	31.0555	47.7518	42.1364	0.00445476											100	84.1609	77.7996	77.28	66.5751
HUMAN	Q96C57	C12orf43	Uncharacterized protein C12orf43	0	4	0	6		1																	32.4012	31.6124	73.6357	70.9127	100	99.7166	89.03	86.954	0.000358193											46.7513	59.3527	56.7726	59.2372	63.3062
HUMAN	Q8N5I9	C12orf45	Uncharacterized protein C12orf45	0	1	0	2		1																	43.3567	44.4436	86.0558	84.6454	98.8039	83.1144	93.68	100	0.00773202											70.0032	70.9663	85.0324	79.8123	70.0448
HUMAN	Q99622	C12orf57	Protein C10	0	1	0	2		1																	86.5371	100	46.0097	43.5347	55.6734	64.677	68.014	66.8362	0.0110376											89.2834	100	96.4294	81.525	75.573
HUMAN	Q96I36	C12orf62	Uncharacterized protein C12orf62	0	0	0	1		1	M																																			51.5662	65.4638	53.6655	57.1525	56.6105
HUMAN	Q69YU5	C12orf73	Uncharacterized protein C12orf73	0	0	0	1		1					XC																															10.9113	14.8806	16.3893	20.0213	14.3805
HUMAN	Q86XN7	C13orf23	Uncharacterized protein C13orf23	0	1	0	0		1																	59.4139	56.0185	100	74.6313	97.6753	84.9256	71.3742	70.7314	0.104869
HUMAN	Q9UKR5	C14orf1	Probable ergosterol biosynthetic protein 28	1	0	3	0		1	M							21.1615	23.8564	16.2916	16.2101	51.569	35.7853	100	91.6957	0.00183631										13.7304	38.9501	37.3253	35.3008	35.4048	34.2827	29.9092	23.8572	65.7246	100
HUMAN	Q9NX78	C14orf101	UPF0679 protein C14orf101	0	0	0	2		1	M						ShG																													82.5767	75.2309	74.334	87.6238	100
HUMAN	Q9H7Z3	C14orf102	UPF0614 protein C14orf102	0	0	0	4		1																																				49.0973	67.7648	74.1343	53.9014	61.6897
HUMAN	Q9NWQ9	C14orf119	Uncharacterized protein C14orf119	0	0	0	1		1																																				80.3469	100	87.1555	65.0014	70.7648
HUMAN	Q9BXV9	C14orf142	Uncharacterized protein C14orf142	0	0	0	3		1																																				80.0695	88.1598	73.0682	89.9371	96.1147
HUMAN	Q96EM0	C14orf149	Probable proline racemase	0	1	0	6		1																	100	91.3905	53.019	42.5653	43.4936	51.3979	48.6401	50.8053	0.00664665											100	93.5122	82.1338	75.4248	69.1524
HUMAN	Q7Z3D6-2	C14orf159	Isoform 2 of UPF0317 protein C14orf159, mitochondrial	0	0	0	2		1	M																																			74.733	64.0705	70.7611	63.9729	87.8144
HUMAN	Q9Y224	C14orf166	UPF0568 protein C14orf166	0	6	1	20		1	M					Nuc											68.8771	74.2267	87.7139	81.5835	99.3075	90.3781	97.6609	100	0.0201399	11.8585	20.2266	24.8621	35.1644	36.6914	76.4504	73.391	100	54.0006	64.288	64.4984	65.1997	63.1431	72.0901	74.7043
HUMAN	Q86U38	C14orf21	Pumilio domain-containing protein C14orf21	0	0	0	5		1																																				54.6589	54.4906	53.1767	67.7762	51.0032
HUMAN	Q86TY3-2	C14orf37	Isoform 2 of Uncharacterized protein C14orf37	0	0	0	1		1	M						ShG																													20.192	12.9993	18.277	21.9481	60.1564
HUMAN	Q6PJG2	C14orf43	Uncharacterized protein C14orf43	0	2	0	9		1	M					Nuc											86.5262	97.8075	95.1957	90.6482	100	86.8253	77.9588	87.0756	0.476966											78.2243	84.0544	87.7106	84.7684	85.4952
HUMAN	Q6ZMZ3-2	C14orf49	Isoform 2 of Nesprin-3	0	2	0	29		1	M					Nuc											86.7099	78.0638	81.2039	79.5945	97.7402	90.8121	97.5103	100	0.0385093											80.3358	73.8904	77.6508	79.1525	93.362
HUMAN	Q9NPA0	C15orf24	UPF0480 protein C15orf24	0	2	1	9		1	M																31.863	33.8591	60.0834	46.6389	91.9675	76.717	79.8439	100	0.0234039	17.5789	16.8763	13.5711	31.0886	44.8961	82.5735	62.0408	90.1136	63.3502	100	48.2975	56.2557	61.1809	53.1576	61.6832
HUMAN	Q7Z6K5	C15orf38	UPF0552 protein C15orf38	0	4	0	7		1																	79.5167	100	48.7699	36.9181	31.7061	35.8642	36.2615	31.6171	0.0152068											96.2216	100	83.1386	81.9986	69.7929
HUMAN	Q8WUR7	C15orf40	UPF0235 protein C15orf40	0	0	0	1		1																																				100	92.5543	99.9849	90.4116	89.0174
HUMAN	Q96SY0	C15orf44	UPF0464 protein C15orf44	0	1	0	5		1																	60.4881	83.137	78.3235	82.4281	100	79.8914	86.7191	63.6223	0.622118											70.9047	61.103	62.613	76.4303	67.595
HUMAN	Q6ZUT6-4	C15orf52	Isoform 4 of Uncharacterized protein C15orf52	0	3	0	3		1																	100	88.9346	78.4659	70.0138	58.7527	62.8504	46.3287	41.1738	0.00806104											100	97.9717	98.4813	90.2185	86.911
HUMAN	Q96S19-2	C16orf13	Isoform 2 of UPF0585 protein C16orf13	0	0	0	1		1																																				100	84.7153	73.6293	72.8919	66.1363
HUMAN	Q9UJK0	C16orf42	Probable ribosome biogenesis protein C16orf42	0	0	0	2		1	M						ShG																													87.3203	100	96.0675	83.0821	68.5754
HUMAN	Q96GQ5-2	C16orf58	Isoform 2 of UPF0420 protein C16orf58	0	2	1	4		1	M						ShG										100	87.9922	79.8851	91.5651	31.9296	31.2097	21.238	21.3068	0.0027633	51.5039	25.6301	19.7661	41.2438	35.0564	62.7007	55.7845	59.094	44.3448	100	73.3869	69.3154	76.8936	74.5232	87.9442
HUMAN	Q9NRP2	C16orf61	Uncharacterized protein C16orf61	0	2	0	2		1																	29.1578	28.9042	59.5488	54.5827	88.621	70.9556	100	70.5802	0.0449062											34.121	36.0198	42.3401	44.2596	40.7665
HUMAN	Q7Z3J2	C16orf62	UPF0505 protein C16orf62	0	3	0	13		1	M						ShG										57.9898	58.7206	58.589	51.7268	89.2793	100	75.419	56.3525	0.038085											94.2036	91.644	100	78.8866	77.6938
HUMAN	Q9Y6A4	C16orf80	UPF0468 protein C16orf80	0	0	0	6		1																																				77.7604	81.4631	92.0952	88.0423	83.9972
HUMAN	Q1ED39	C16orf88	Protein C16orf88	0	2	0	2		1	M					Nuc											29.9844	28.912	66.4939	67.5816	100	89.2919	78.9188	86.2729	0.00287362											46.3268	59.6625	62.3634	62.8762	56.031
HUMAN	Q6PK18-2	C17orf101	Isoform 2 of PKHD domain-containing transmembrane protein C17orf101	0	0	0	1		1	M						ShG																													73.4081	85.4556	98.9811	83.8828	89.5654
HUMAN	Q9BRT3	C17orf37	Protein C17orf37	0	0	0	2		1	M																																			88.8875	100	76.4899	70.8326	71.8281
HUMAN	Q8IVV7	C17orf39	Uncharacterized protein C17orf39	0	1	0	1		1																	37.4694	60.6078	57.4769	71.224	99.8566	95.2216	100	81.6086	0.0542662											61.0741	71.7032	71.2592	62.3708	65.2716
HUMAN	Q96GS4	C17orf59	Uncharacterized protein C17orf59	0	0	0	3		1																																				64.1109	64.1369	65.3287	59.8392	67.5743
HUMAN	Q9BQA9	C17orf62	Uncharacterized protein C17orf62	1	0	1	5		1	M						ShG	60.7842	93.8134	58.1823	46.6907	83.668	100	93.1537	94.5688	0.12104										33.2795	53.741	45.8237	42.3542	33.1229	58.2728	35.7273	53.2247	72.7534	100	67.9679	67.7196	67.5661	70.9556	83.3191
HUMAN	Q9HAS0	C17orf75	Protein Njmu-R1	0	1	0	7		1																	31.5434	26.303	31.2084	35.8483	77.6227	69.3701	87.1961	100	0.00395291											49.6361	53.498	53.3788	51.71	42.8619
HUMAN	Q9BSJ5-2	C17orf80	Isoform 2 of Uncharacterized protein C17orf80	0	0	0	7		1	M						ShG																													40.7895	52.6462	51.9309	49.7928	55.4146
HUMAN	Q53F19	C17orf85	Uncharacterized protein C17orf85	0	5	0	9		1																	38.3565	37.208	94.4179	74.3917	100	83.0648	81.3393	79.9766	0.0242058											63.2105	63.1961	66.1341	69.6732	73.0591
HUMAN	A1L188	C17orf89	Uncharacterized protein C17orf89	0	0	0	3		1	M																																			51.7853	60.6605	64.0359	68.0839	68.5081
HUMAN	Q96ND0	C18orf19	Uncharacterized protein C18orf19	0	1	0	1		1	M																68.3785	70.1241	71.8657	100	56.8001	80.2276	57.7382	49.944	0.285934											38.4725	42.6082	54.3551	54.5767	45.8286
HUMAN	Q32NC0	C18orf21	UPF0711 protein C18orf21	0	1	0	2		1																	51.1797	47.897	84.2431	100	43.3952	32.3757	5.40214	4.72491	0.00406502											60.4195	65.3958	73.8762	89.3159	68.3612
HUMAN	Q96B23-2	C18orf25	Isoform 2 of Uncharacterized protein C18orf25	0	1	0	3		1																	31.2752	27.2906	77.5554	83.7248	93.0517	100	65.7435	69.8666	0.0019016											48.6567	47.4131	52.8267	54.3604	59.4103
HUMAN	Q8TCD1	C18orf32	UPF0729 protein C18orf32	0	0	0	2		1																																				75.0847	81.0166	79.4341	87.2793	72.2094
HUMAN	Q9BVV7	C18orf55	TIM21-like protein, mitochondrial	0	0	0	6		1	M																																			37.182	40.7907	42.1251	44.1706	39.1667
HUMAN	Q96DM3	C18orf8	Uncharacterized protein C18orf8	0	4	0	5		1																	76.5289	78.8676	84.1149	77.1662	97.2624	100	98.1002	91.5327	0.019029											80.2814	82.1906	81.3271	78.3287	85.9136
HUMAN	Q969H8	C19orf10	UPF0556 protein C19orf10	0	6	7	11		1					XC												31.1968	31.2698	42.3178	44.1441	84	65.105	100	98.3074	0.00555064	11.467	8.82708	6.13996	14.1098	26.0057	56.958	48.6339	37.5271	35.751	100	58.8477	56.9508	57.6499	66.4235	60.5624
HUMAN	Q9UFG5	C19orf25	UPF0449 protein C19orf25	1	0	1	5		1								69.6981	80.8457	77.0805	61.4107	86.7076	95.2536	83.2747	100	0.183034										93.6838	54.4339	58.9022	62.8259	57.7612	66.2216	68.9705	100	79.2072	77.1935	76.9288	70.6987	82.6291	81.6167	87.3717
HUMAN	Q8WUQ7-2	C19orf29	Isoform 2 of Uncharacterized protein C19orf29	0	6	0	9		1	M					Nuc											36.7324	36.6649	73.5751	64.1183	100	71.6658	74.9729	84.3605	0.0522807											46.3808	51.4341	54.0831	57.7469	55.1094
HUMAN	Q9BQ61	C19orf43	Uncharacterized protein C19orf43	0	1	0	4		1																	72.3012	70.334	72.0963	86.2273	73.5581	90.2198	84.1049	100	0.344862											56.6536	66.8826	69.1616	76.1801	74.6917
HUMAN	Q8N9M1-2	C19orf47	Isoform 2 of Uncharacterized protein C19orf47	0	1	0	2		1																	58.4003	58.7537	81.2292	81.6431	87.6031	77.3084	100	95.667	0.00727646											53.2609	56.6242	83.3861	62.4334	66.6183
HUMAN	Q9BQD3	C19orf50	UPF0459 protein C19orf50	0	0	0	1		1																																				87.7931	77.1362	86.0684	93.931	94.4368
HUMAN	Q9BSF4	C19orf52	Uncharacterized protein C19orf52	0	0	0	3		1																																				45.53	56.6139	49.9604	59.4519	61.9707
HUMAN	Q5UCC4-2	C19orf63	Isoform 2 of UPF0510 protein INM02	0	0	0	3		1	M				XC																															43.3594	44.4342	50.4482	54.7385	50.81
HUMAN	Q9NUL5	C19orf66	UPF0515 protein C19orf66	0	0	0	4		1																																				96.6712	81.3436	82.3026	80.3194	96.725
HUMAN	Q13901	C1D	Nuclear nucleic acid-binding protein C1D	0	2	0	3		1	M					Nuc											55.8609	62.9217	97.8926	100	84.0063	67.1208	32.5044	24.5738	0.00690927											48.302	59.5356	57.5901	68.2854	65.7701
HUMAN	Q9NS00-2	C1GALT1	Isoform 2 of Glycoprotein-N-acetylgalactosamine 3-beta-galactosyltransferase 1	0	1	1	4		1	M						ShG										29.8071	32.0684	45.954	54.3524	76.7881	71.3104	97.5809	100	0.00174916	30.4648	20.1617	15.1342	29.8401	42.6659	48.8557	52.6082	64.4504	51.4423	100	41.4956	57.5835	51.4296	51.2128	51.533
HUMAN	Q96EU7	C1GALT1C1	C1GALT1-specific chaperone 1	0	3	0	1		1	M						ShG										33.6283	32.3997	50.5373	58.2661	72.143	73.3553	100	92.4605	0.00220657											43.7595	38.7192	40.6681	54.244	37.9134
HUMAN	Q9NSG2	C1orf112	Uncharacterized protein C1orf112	0	1	0	1		1																	15.4983	14.7704	100	81.453	64.1893	49.4222	19.6589	10.3806	0.00739248											31.1493	56.472	64.0816	54.0394	31.5741
HUMAN	Q6ZSJ8	C1orf122	Uncharacterized protein C1orf122	0	0	0	4		1																																				89.4584	75.7798	100	82.7784	78.9539
HUMAN	Q9NWV4	C1orf123	UPF0587 protein C1orf123	0	3	0	5		1																	100	97.3104	67.4455	47.3059	16.9732	17.8427	18.781	16.0267	0.00384659											100	78.8896	68.6788	76.8089	71.6206
HUMAN	Q8NDD1-3	C1orf131	Isoform 3 of Uncharacterized protein C1orf131	0	3	0	3		1																	77.5448	77.5829	100	95.0731	87.9011	92.5037	66.4911	72.4508	0.0079806											75.1068	78.3017	79.3956	81.036	87.2887
HUMAN	Q7Z422-2	C1orf144	Isoform 2 of UPF0485 protein C1orf144	0	2	0	3		1																	87.7279	100	65.1581	51.8708	64.49	73.4409	75.6302	70.7635	0.049265											89.7621	100	99.3471	73.4871	66.5436
HUMAN	Q5TGZ0	C1orf151	UPF0327 protein C1orf151	0	0	0	2		1	M																																			54.1646	61.5718	52.584	69.5009	70.406
HUMAN	Q96HA4-4	C1orf159	Isoform 4 of Uncharacterized protein C1orf159	2	0	3	0		1	M						ShG	100	83.1019	60.1117	58.4245	49.6238	47.9461	54.3872	58.4107	0.012126										100	72.6769	73.2543	70.7471	51.2859	30.7166	29.5033	21.8384	29.6914	30.3902
HUMAN	Q8IYL3	C1orf174	UPF0688 protein C1orf174	0	0	0	2		1																																				85.1258	87.8855	87.5093	91.6421	87.9572
HUMAN	Q96LR2	C1orf190	NF-kappa-B activator C1orf190	0	0	0	1		1																																				96.6051	86.9132	100	81.2187	93.1217
HUMAN	Q9H425	C1orf198	Uncharacterized protein C1orf198	0	6	0	5		1																	85.2056	100	27.9393	22.9025	24.8438	26.6673	24.8876	26.6242	0.00301371											100	76.9576	63.3903	56.2835	60.0915
HUMAN	Q9H246	C1orf21	Uncharacterized protein C1orf21	0	1	0	1		1																	100	97.343	75.0176	87.6969	58.7721	83.1124	92.1593	83.2107	0.216143											84.1233	96.0251	89.9255	93.7917	100
HUMAN	A1L170-2	C1orf226	Isoform 2 of Uncharacterized protein C1orf226	0	2	0	1		1																	78.7884	78.7357	52.7552	67.8991	69.4892	80.8351	95.4422	100	0.0372835											46.078	39.7061	41.4059	41.919	54.4406
HUMAN	Q5JTJ3-2	C1orf31	Isoform 2 of Uncharacterized protein C1orf31	0	4	0	4		1	M																28.9425	30.8904	38.298	47.408	62.2263	58.6831	95.7753	100	0.00179615											46.5112	48.7866	46.9372	49.4041	59.906
HUMAN	Q9BWL3-2	C1orf43	Isoform 2 of Uncharacterized protein C1orf43	0	1	0	1		1	M						ShG										68.0145	52.8132	49.316	55.299	70.6658	76.274	100	85.1354	0.0399195											47.8923	48.0277	69.257	67.0521	68.8434
HUMAN	Q8N6N3	C1orf52	UPF0690 protein C1orf52	0	5	0	3		1																	64.3195	68.3678	97.1163	94.2789	100	95.9444	96.8924	95.3482	0.00252243											44.4378	47.362	47.3369	51.1612	59.7761
HUMAN	Q6IQ49-2	C1orf55	Isoform 2 of UPF0667 protein C1orf55	0	5	0	6		1																	43.8434	38.0851	100	99.2827	77.8136	71.9692	66.3823	55.3122	0.00440402											45.5622	43.9054	50.9602	59.0254	67.8237
HUMAN	Q8WWB7-2	C1orf85	Isoform 2 of Lysosomal protein NCU-G1	1	0	0	2		1	M							40.4584	44.7864	100	79.191	69.8704	88.902	73.8886	91.9569	0.0624883																				82.839	75.5047	77.2358	81.7056	93.1266
HUMAN	Q8N0U7	C1orf87	Uncharacterized protein C1orf87	1	0	0	0		1								29.3847	32.2116	100	72.1814	46.633	55.8504	43.4515	44.1724	0.0297266
HUMAN	Q9UBS9	C1orf9	Protein osteopotentia homolog	0	2	0	2		1	M																78.0713	65.8165	91.1905	100	81.0058	84.8193	85.937	60.7845	0.257491											74.9911	73.5767	77.2279	85.0142	74.337
HUMAN	Q8TBF2-2	C1orf93	Isoform 2 of Prostamide/prostaglandin F synthase	0	0	0	1		1																																				84.5743	100	89.4064	89.7549	78.6727
HUMAN	Q07021	C1QBP	Complement component 1 Q subcomponent-binding protein, mitochondrial	1	3	2	33		1	M	PM			XC	Nuc		20.6932	16.0551	44.1281	55.6954	67.8285	78.2943	100	35.8987	0.237441	40.6018	37.6605	40.246	64.0235	60.7365	100	75.4951	85.0176	0.174057	28.765	12.0312	9.01894	18.0131	25.4237	37.618	43.974	100	39.9458	55.9906	38.1303	43.5586	44.921	46.071	45.9417
HUMAN	Q9BXJ0	C1QTNF5	Complement C1q tumor necrosis factor-related protein 5	0	0	0	1		1					XC																															98.1461	87.4816	95.0661	98.3016	99.7702
HUMAN	P00736	C1R	Complement C1r subcomponent	0	2	0	11		1					XC												62.2894	48.7149	97.2261	100	64.0215	58.9336	41.8718	47.4319	0.00679114											40.199	35.3669	33.5204	54.0358	100
HUMAN	P09871	C1S	Complement C1s subcomponent	0	1	0	9		1					XC												92.573	62.101	84.2595	100	21.6586	26.0795	13.7486	14.5688	0.0143694											43.5181	41.0503	38.9166	55.2929	100
HUMAN	Q96KR6	C20orf108	Transmembrane protein C20orf108	0	0	0	1		1	M						ShG																													67.5261	79.3497	83.842	82.9368	81.8536
HUMAN	Q9NWU2	C20orf11	Protein C20orf11	0	3	0	9		1	M					Nuc											60.848	61.0688	74.5569	79.5131	100	99.0906	88.6033	83.6112	0.0025585											69.5583	73.4304	75.7432	76.9287	68.9348
HUMAN	Q96MY1-2	C20orf112	Isoform 2 of Uncharacterized protein C20orf112	0	3	0	0		1																	23.1772	28.0369	63.5411	56.0705	100	83.8012	76.0947	61.5407	0.0126737
HUMAN	Q9BUV8-2	C20orf24	Isoform 2 of Uncharacterized protein C20orf24	2	1	1	2		1								49.9989	47.9657	54.4833	49.6185	100	66.077	71.5748	65.0025	0.15321	44.553	36.9852	60.585	64.6216	87.7353	96.9498	93.1774	100	0.00409696	27.734	51.0319	48.2785	38.3805	27.2088	30.1302	43.1792	71.4055	100	75.766	55.4968	57.8735	61.6384	60.1168	46.7217
HUMAN	Q9GZN8-2	C20orf27	Isoform 2 of UPF0687 protein C20orf27	0	1	0	0		1																	83.867	86.5754	56.7203	42.9796	62.7674	67.5342	100	99.9312	0.00673848
HUMAN	Q96A57-2	C20orf30	Isoform 1 of UPF0414 transmembrane protein C20orf30	0	2	0	7		1	M						ShG										100	84.1202	78.6259	74.3996	83.5535	94.6724	80.7483	88.4621	0.340981											57.4121	58.2993	56.8273	67.5496	70.6315
HUMAN	Q9Y312	C20orf4	Uncharacterized protein C20orf4	0	1	0	5		1																	40.7774	30.2308	60.8993	72.8655	89.0335	100	78.5366	77.8647	0.00988638											48.3329	48.1777	44.8335	48.6944	56.5961
HUMAN	Q9BY42	C20orf43	UPF0549 protein C20orf43	0	3	1	5		1																	74.954	58.6962	95.0853	100	30.7664	28.9554	17.2053	11.3712	0.0031475	100	72.4933	73.9333	81.6342	77.6275	80.4975	87.5535	68.8695	35.0618	16.7485	75.1185	86.0835	100	94.4193	86.3125
HUMAN	Q5TEU4-2	C20orf7	Isoform 2 of Probable methyltransferase C20orf7, mitochondrial	0	0	0	3		1	M																																			53.0373	62.8598	61.9552	62.6227	60.9994
HUMAN	Q9BQP7	C20orf72	Uncharacterized protein C20orf72	0	1	0	6		1	M																95.9887	96.133	93.6128	99.3093	83.4737	100	80.2773	48.9354	0.190182											55.6011	79.0333	74.3164	81.1604	63.0098
HUMAN	P30042	C21orf33	ES1 protein homolog, mitochondrial	1	4	3	15		1	M							44.1079	37.0306	82.445	85.3202	87.3794	81.0011	100	77.0278	0.0207436	100	94.4712	59.4066	82.9151	49.8609	81.948	61.8667	69.9997	0.261764	29.8076	16.2954	11.5233	22.2462	30.7912	42.7544	45.4318	58.3569	45.2296	100	83.8234	71.8159	78.2711	80.9487	81.7273
HUMAN	P57076	C21orf59	Uncharacterized protein C21orf59	0	4	0	5		1	M					Nuc											58.4998	61.6134	72.3448	54.7555	86.7	100	90.2566	77.8964	0.0694477											89.4377	92.8508	100	91.3087	74.0512
HUMAN	Q9NSI2-2	C21orf70	Isoform B of Uncharacterized protein C21orf70	0	3	0	2		1																	47.8699	42.1817	90.026	98.8244	100	99.2102	89.3233	87.9225	0.00237482											53.3802	68.2507	62.7337	64.5544	51.4771
HUMAN	Q9Y3I0	C22orf28	tRNA-splicing ligase RtcB homolog	0	13	3	50		1																	74.1915	70.1569	95.607	93.7184	100	87.8361	96.907	99.2329	0.0261915	35.322	25.4966	25.674	27.1186	29.7349	48.5286	51.5734	100	70.0123	33.3784	64.5862	66.281	65.2504	68.1772	77.6218
HUMAN	Q9H4I9	C22orf32	UPF0466 protein C22orf32, mitochondrial	0	0	0	1		1	M																																			41.43	37.9051	43.0793	45.913	55.8147
HUMAN	Q9Y426-3	C2CD2	Isoform 3 of C2 domain-containing protein 2	0	0	0	3		1	M				XC	Nuc																														69.8919	76.2962	74.7265	86.9602	77.9186
HUMAN	O14523-2	C2CD2L	Isoform 2 of C2 domain-containing protein 2-like	0	0	0	4		1	M						ShG																													35.1306	34.488	39.628	42.149	41.1284
HUMAN	Q8N357	C2orf18	Transmembrane protein C2orf18	0	0	2	2		1	M																									65.1792	36.4121	42.047	48.6624	58.7856	69.1394	75.2351	100	75.4387	73.7549	55.0927	54.376	66.2569	53.4687	74.2767
HUMAN	Q9UKZ1	C2orf29	UPF0760 protein C2orf29	0	0	0	5		1																																				59.9791	64.9483	69.2587	60.7888	66.0734
HUMAN	Q9H6V9	C2orf43	UPF0554 protein C2orf43	0	3	0	7		1																	61.9234	63.3966	85.3866	100	57.7208	55.0642	49.4117	46.055	0.0100909											62.6967	63.5129	69.469	70.4743	70.7512
HUMAN	Q8WWC4	C2orf47	Uncharacterized protein C2orf47, mitochondrial	0	1	0	5		1	M																60.7472	55.664	59.9582	71.8686	74.7683	100	80.6936	88.9224	0.140011											33.0051	36.3019	36.7994	36.8503	39.9793
HUMAN	Q9BVC5	C2orf49	Ashwin	0	8	0	7		1																	39.6999	45.0404	63.5241	67.8446	100	96.4207	90.8468	91.6142	0.00129583											47.6822	49.9401	57.1288	48.5568	52.6037
HUMAN	Q7L592	C2orf56	Protein midA homolog, mitochondrial	0	0	0	7		1	M																																			56.1415	55.7165	59.9223	60.3099	61.0713
HUMAN	Q86WW8	C2orf64	Protein C2orf64	0	0	0	2		1	M																																			31.8217	34.0277	37.7288	38.4111	36.7345
HUMAN	Q8N8R5	C2orf69	UPF0565 protein C2orf69	0	0	0	1		1					XC																															56.8799	65.5192	72.6989	92.0755	75.4594
HUMAN	Q3KRA6	C2orf76	UPF0538 protein C2orf76	0	1	0	0		1																	79.4737	99.4461	47.4709	43.6636	53.7771	76.3855	100	95.6963	0.0394702
HUMAN	P01024	C3	Complement C3	0	1	0	3		1					XC												63.5408	67.6186	84.1329	100	54.9591	65.7794	44.8233	46.3388	0.0204045											40.0666	48.3383	49.7958	56.9346	79.409
HUMAN	Q9NPL8	C3orf1	Transmembrane protein C3orf1	0	0	1	6		1	M																									9.1691	46.9562	44.1321	49.6779	49.5574	62.7949	43.9272	46.3571	100	93.5189	51.3053	60.5211	67.9033	67.0431	60.8903
HUMAN	Q6NW34-2	C3orf17	Isoform 2 of Uncharacterized protein C3orf17	0	2	0	6		1	M						ShG										62.3286	58.041	83.5237	91.5495	100	86.8731	67.1116	80.1343	0.0478875											71.584	78.338	82.6943	78.3322	80.7953
HUMAN	Q9UK00	C3orf18	Uncharacterized protein C3orf18	0	0	4	0		1	M						ShG																			100	46.1291	51.6957	37.0614	25.1518	18.6145	29.2493	37.8774	46.5478	40.9827
HUMAN	Q6PII3	C3orf19	Uncharacterized protein C3orf19	0	1	0	1		1																	58.1944	81.6214	84.7027	100	71.4119	80.4595	79.8839	60.7224	0.378493											42.6266	49.0649	38.3359	51.4432	76.9418
HUMAN	Q8NBI6	C3orf21	Uncharacterized protein C3orf21	0	2	4	7		1	M						ShG										88.5683	70.0618	74.9696	78.188	91.3087	100	85.0992	95.1894	0.228264	32.7486	33.3073	31.3233	37.8029	55.0345	79.5229	60.6554	54.0242	69.3628	100	79.1616	77.1441	78.6384	80.4299	91.8688
HUMAN	Q9BQ75	C3orf26	Uncharacterized protein C3orf26	0	1	0	2		1																	25.2269	27.3079	53.332	64.2722	100	78.7534	75.0217	77.5583	0.0138069											42.6006	52.5202	53.3747	66.504	48.0183
HUMAN	Q96BW9	C3orf31	MMP37-like protein, mitochondrial	0	0	0	7		1	M																																			69.777	75.5593	78.6808	85.2435	73.8179
HUMAN	Q96FZ2	C3orf37	UPF0361 protein C3orf37	0	4	0	2		1																	64.1265	67.3336	100	90.6367	64.9186	65.5037	69.2768	72.4993	0.00842289											68.5921	92.326	93.9118	96.1476	93.3395
HUMAN	Q5JPI3-2	C3orf38	Isoform 2 of Uncharacterized protein C3orf38	0	5	0	4		1																	65.4308	65.5374	89.7745	94.2998	100	96.3083	87.0201	95.744	0.00820057											61.2986	66.937	59.4886	67.5397	80.4803
HUMAN	Q8NDZ4	C3orf58	UPF0672 protein C3orf58	0	1	1	4		1	M				XC												77.1164	76.6126	81.1976	100	78.2008	72.0997	75.2259	64.9271	0.224513	14.5886	21.698	16.809	34.2754	44.351	76.2622	63.5941	44.3488	77.76	100	51.7639	55.3325	55.9181	62.8973	61.0686
HUMAN	Q9UK61-3	C3orf63	Isoform 3 of Uncharacterized protein C3orf63	0	9	0	11		1																	70.7905	74.7085	96.2669	93.5597	100	93.9819	96.6118	96.6495	0.00627827											71.4878	76.513	75.3661	85.2037	79.0594
HUMAN	P0C0L4	C4A	Complement C4-A	1	1	1	4		1					XC			67.8476	60.9265	100	89.2132	66.2581	78.0517	72.3688	69.4888	0.0369781	95.8799	100	57.9482	42.2976	52.7123	33.3455	50.9002	41.7616	0.0216265	60.66	72.3755	72.211	69.5971	96.2463	80.3761	77.8862	66.1115	84.6072	100	100	88.988	87.6881	40.3361	41.1007
HUMAN	P04003	C4BPA	C4b-binding protein alpha chain	0	0	2	1		1					XC																					3.78474	1.92417	0	2.25308	3.68453	3.50499	3.91386	2.8416	6.30786	100	17.1092	13.1743	9.52799	12.6729	14.4859
HUMAN	Q8NC60	C4orf14	Uncharacterized protein C4orf14	0	0	0	9		1	M																																			63.226	77.8822	83.0784	85.1499	71.3781
HUMAN	Q9NWY4	C4orf27	UPF0609 protein C4orf27	0	4	0	11		1	M					Nuc											57.6076	61.4481	100	92.2129	68.3305	79.0647	74.0903	76.0592	0.0157692											57.2919	68.8612	67.8524	71.5967	69.2017
HUMAN	Q8N8J7	C4orf32	Uncharacterized protein C4orf32	0	0	0	2		1	M						ShG																													36.4484	40.2183	44.8706	43.3843	45.4164
HUMAN	Q7Z392-3	C4orf41	Isoform 3 of UPF0636 protein C4orf41	0	4	0	12		1																	43.2816	42.5266	51.6681	47.4487	83.2487	80.5566	100	98.7874	0.000598114											65.4889	68.6928	60.3791	60.9048	67.4146
HUMAN	Q96EY4	C4orf43	UPF0534 protein C4orf43	0	0	0	3		1																																				61.347	72.4194	64.9377	77.3943	68.761
HUMAN	Q8TDB4	C4orf49	Uncharacterized protein C4orf49	0	1	0	5		1	M						ShG										100	76.9798	57.5285	95.6308	1.35977	0.459551	0.979817	0	0.0163447											81.7817	81.6868	76.049	80.2675	100
HUMAN	Q8N5G0-2	C4orf52	Isoform 2 of Uncharacterized protein C4orf52	0	1	0	3		1	M						ShG										100	88.4967	74.3456	84.4454	77.474	98.8659	71.6149	82.701	0.427827											63.3979	70.1155	68.0866	76.5862	67.1918
HUMAN	Q49AR2	C5orf22	UPF0489 protein C5orf22	0	1	0	9		1																	57.9046	63.3012	100	67.0896	47.4619	37.8701	49.1119	40.1331	0.112052											55.5044	62.1746	66.8491	63.9888	68.6955
HUMAN	Q7Z6I8-2	C5orf24	Isoform 2 of UPF0461 protein C5orf24	0	0	0	1		1																																				93.35	99.6803	100	67.2511	69.8218
HUMAN	Q4G0N4	C5orf33	UPF0465 protein C5orf33	0	0	0	13		1	M																																			77.527	79.2509	75.0428	87.5924	89.0685
HUMAN	A5PLN9-2	C5orf44	Isoform 2 of UPF0533 protein C5orf44	0	1	0	7		1																	55.0842	59.8608	89.089	79.1067	100	91.6027	87.5494	43.1523	0.248567											83.8003	74.4515	82.7205	85.3756	77.9438
HUMAN	A6NDU8	C5orf51	UPF0600 protein C5orf51	0	1	0	0		1																	86.7396	100	75.0642	53.5169	51.2019	72.0669	78.0374	82.1169	0.168072
HUMAN	Q9H6K1-2	C6orf106	Isoform 2 of Uncharacterized protein C6orf106	0	1	0	1		1																	64.8781	100	40.7919	46.5428	40.3218	46.3761	60.5083	49.3771	0.137849											86.1185	94.3289	100	92.8305	92.1281
HUMAN	Q9P1F3	C6orf115	Costars family protein C6orf115	0	0	0	1		1																																				100	91.5019	77.6645	61.3557	52.3174
HUMAN	Q7Z4R8	C6orf120	UPF0669 protein C6orf120	0	1	0	0		1					XC												87.2387	80.6242	65.6167	83.058	74.8306	91.925	98.5268	100	0.207664
HUMAN	Q9BRT2	C6orf125	Uncharacterized protein C6orf125	0	2	0	5		1	M																53.1578	51.8725	60.3434	76.5069	70.8003	100	56.2306	57.5812	0.175715											52.8092	59.3948	61.5892	67.4057	64.1251
HUMAN	Q9Y530	C6orf130	Uncharacterized protein C6orf130	0	1	0	1		1																	51.709	65.8697	52.5658	41.8279	50.8062	56.5006	100	93.2051	0.0143276											51.1537	67.5044	51.5728	56.9585	51.6374
HUMAN	Q5T0Z8	C6orf132	Uncharacterized protein C6orf132	0	0	0	1		1																																				57.7085	61.5492	61.0615	48.8865	38.1206
HUMAN	Q5TGL8	C6orf145	PX domain-containing protein C6orf145	0	0	0	1		1																																				100	87.4968	74.7723	58.0798	48.5668
HUMAN	Q96KF7	C6orf162	UPF0708 protein C6orf162	0	0	0	1		1	M						ShG																													43.4883	56.7201	73.4935	60.7319	43.6829
HUMAN	Q9P0P8	C6orf203	Uncharacterized protein C6orf203	0	1	0	4		1	M																76.0405	94.1231	73.5479	98.745	59.4752	100	62.3762	70.4762	0.7166											72.613	79.6603	76.3501	88.0937	88.4398
HUMAN	Q5SZL2	C6orf204	Coiled-coil domain-containing protein C6orf204	0	1	0	0		1																	21.7717	21.2054	51.0426	45.4616	100	91.598	94.9863	99.6386	0.0012448
HUMAN	Q9H993	C6orf211	UPF0364 protein C6orf211	0	4	0	13		1																	86.0498	89.2621	100	67.2142	76.9426	65.7511	81.0979	84.488	0.6405											100	95.5069	88.9813	88.7252	81.2477
HUMAN	O95873	C6orf47	Uncharacterized protein C6orf47	0	2	0	4		1																	26.0698	24.776	34.7186	34.9744	66.6514	66.1757	88.9471	100	0.00170481											30.0219	29.2772	29.6938	32.1369	34.566
HUMAN	Q5VUM1	C6orf57	UPF0369 protein C6orf57	0	1	0	1		1	M				XC												77.9321	84.5211	45.9027	67.4783	61.229	84.1868	97.3941	100	0.104296											42.8496	52.9636	56.9287	50.4853	50.4094
HUMAN	Q9NPB0	C6orf64	Uncharacterized protein C6orf64	0	3	0	1		1	M						ShG										52.6488	77.1096	48.4621	59.9661	56.7646	100	87.7495	69.052	0.593993											49.9924	46.4951	45.4631	52.0423	74.6754
HUMAN	Q9NU53	C6orf72	Uncharacterized protein C6orf72	0	0	0	3		1	M						ShG																													31.97	27.2856	31.9222	36.9854	48.0458
HUMAN	Q6UWU4-2	C6orf89	Isoform 2 of Uncharacterized protein C6orf89	1	0	1	2		1	M						ShG	51.5445	51.335	100	92.4538	83.0497	77.675	87.1724	79.6541	0.00374402										100	50.5856	42.0756	66.2954	80.1836	78.0859	96.6589	77.7052	69.1513	78.5488	79.3136	80.1014	100	61.7663	53.0407
HUMAN	Q9BPX7	C7orf25	UPF0415 protein C7orf25	0	1	0	0		1																	52.1859	67.8101	39.8854	39.3219	52.4105	77.6095	95.7277	100	0.035301
HUMAN	P86790	C7orf28B	Vacuolar fusion protein CCZ1 homolog-like	0	1	0	8		1	M																49.9673	86.1229	100	62.2791	87.7559	82.5378	70.6663	62.4382	0.716707											83.2267	89.8051	92.4077	82.3648	78.326
HUMAN	Q96EH3	C7orf30	Uncharacterized protein C7orf30	0	0	0	1		1	M																																			56.3998	71.2525	65.4028	57.2421	66.1503
HUMAN	Q8N3F0-2	C7orf41	Isoform 2 of UPF0452 protein C7orf41	0	0	0	1		1																																				78.9536	80.2302	56.0718	66.6685	70.5779
HUMAN	Q9NWD8	C7orf42	UPF0458 protein C7orf42	3	0	1	0		1	M						ShG	100	99.5149	46.0636	45.3478	41.9436	42.8631	45.2122	45.4389	1.08126e-05										31.7914	100	97.389	73.2886	70.5335	50.692	27.0456	15.9528	18.9264	15.8719
HUMAN	Q9GZY4	C7orf44	Uncharacterized protein C7orf44	0	0	0	3		1	M						ShG																													47.1781	59.7347	60.5875	56.1969	52.2832
HUMAN	A4D161-2	C7orf46	Isoform 2 of Uncharacterized protein C7orf46	0	1	0	0		1																	48.4647	36.2278	67.4108	76.7018	81.921	84.5545	91.6171	100	0.00980034
HUMAN	Q9BRJ6	C7orf50	Uncharacterized protein C7orf50	0	1	0	5		1																	58.4244	56.4841	63.3469	66.1345	100	89.0162	84.3114	75.5468	0.0135386											60.5351	92.948	95.3908	90.1603	73.2322
HUMAN	Q96HJ9	C7orf55	UPF0562 protein C7orf55	0	0	0	1		1	M																																			24.5614	31.3826	30.4621	31.2638	24.6589
HUMAN	Q0VGL1	C7orf59	UPF0539 protein C7orf59	0	0	0	1		1																																				83.603	61.4654	69.2606	83.8971	100
HUMAN	Q86YL5	C8orf42	Uncharacterized protein C8orf42	0	1	0	2		1																	13.7902	16.0515	36.7134	29.2506	63.4855	76.2206	90.8708	100	0.00315672											24.1296	27.2292	25.8247	22.2067	24.3214
HUMAN	Q8WUY1	C8orf55	UPF0670 protein C8orf55	0	0	1	6		1					XC																					22.8409	48.7774	46.1468	37.9094	37.1563	49.43	49.0631	50.3499	85.7882	100	36.2837	42.3305	42.1689	42.2067	47.1284
HUMAN	Q8N0T1	C8orf59	Uncharacterized protein C8orf59	0	1	0	2		1																	29.3221	31.82	89.4878	100	72.0833	66.6141	40.3251	45.963	0.00296411											29.4901	34.5911	39.0995	49.448	62.5698
HUMAN	Q6P1X6-2	C8orf82	Isoform 2 of UPF0598 protein C8orf82	0	0	0	2		1																																				78.7516	74.3263	77.3337	79.3074	95.4654
HUMAN	Q629K1	C8orf83	Protein TRIQK	0	0	0	1		1	M																																			68.4631	77.9533	62.7434	81.055	100
HUMAN	Q5T280	C9orf114	Uncharacterized protein C9orf114	0	0	0	5		1																																				57.8301	73.2789	82.1864	77.1103	65.9763
HUMAN	Q9BRR3	C9orf125	Transmembrane protein C9orf125	0	0	2	2		1	M						ShG																			32.6028	21.3627	18.2968	22.4695	32.2361	36.0303	35.5126	75.4755	67.3625	100	38.1463	44.1079	44.0329	42.0114	46.6158
HUMAN	Q9BUH6	C9orf142	Uncharacterized protein C9orf142	0	1	0	2		1																	100	75.0419	53.3899	48.3166	33.6465	37.1622	41.5276	36.1611	0.0254267											90.3516	89.4282	88.6888	85.1102	83.3855
HUMAN	Q9BUW7	C9orf16	UPF0184 protein C9orf16	0	0	0	1		1																																				93.2593	96.3742	100	87.268	67.6091
HUMAN	Q9NXH8	C9orf167	Torsin family protein C9orf167	0	0	0	9		1	M						ShG																													92.0712	92.4311	100	94.8921	89.5448
HUMAN	Q7RTV5	C9orf21	UPF0308 protein C9orf21	0	1	0	0		1																	100	91.4106	60.4616	71.2666	88.5992	88.0484	61.8191	75.7666	0.0439881
HUMAN	Q8N5L8	C9orf23	Alba-like protein C9orf23	0	0	0	2		1																																				65.9343	59.9035	73.9626	68.4986	69.3445
HUMAN	Q8IW50-4	C9orf25	Isoform 4 of Uncharacterized protein C9orf25	0	1	0	4		1																	42.7689	42.5696	98.4616	100	85.552	98.4	65.9772	70.6205	0.00398016											35.8584	34.8741	38.6502	41.689	39.3112
HUMAN	Q8N4J0	C9orf41	UPF0586 protein C9orf41	0	0	0	1		1																																				86.63	88.6061	100	91.8951	94.3124
HUMAN	Q9HBL7	C9orf46	Transmembrane protein C9orf46	0	2	0	6		1	M																93.7731	100	95.6341	97.4431	86.4047	80.0476	73.964	59.9925	0.0306468											83.3513	91.3573	89.416	100	92.5835
HUMAN	Q9H330-2	C9orf5	Isoform 2 of Transmembrane protein C9orf5	2	0	3	6		1	M						ShG	40.1436	49.8309	86.5725	95.6483	92.4068	100	75.0909	79.3416	0.00485763										35.4067	25.818	30.0125	38.5383	59.6478	87.9564	75.3062	78.4359	64.3132	100	54.4691	61.0027	57.0863	61.6866	62.9086
HUMAN	Q5T6V5	C9orf64	UPF0553 protein C9orf64	0	0	0	6		1																																				97.0993	100	94.1704	85.5032	80.988
HUMAN	Q9NZ63	C9orf78	Uncharacterized protein C9orf78	0	3	0	12		1																	45.0487	39.9673	91.8016	100	67.2115	64.4636	49.5329	46.1821	0.00257385											39.615	48.8663	46.7731	58.7058	60.5538
HUMAN	Q9H8G2	C9orf82	Uncharacterized protein C9orf82	0	0	0	4		1																																				50.2593	57.3229	57.9411	57.4054	60.6162
HUMAN	Q96MD7-1	C9orf85	Isoform 2 of Uncharacterized protein C9orf85	0	1	0	0		1																	60.3683	61.1859	85.0278	100	94.7027	92.0563	74.3812	67.0744	0.0218287
HUMAN	Q96LW7-2	C9orf89	Isoform 2 of Bcl10-interacting CARD protein	0	0	0	3		1	M					Nuc																														59.618	72.6592	69.8383	64.5007	67.7679
HUMAN	P00915	CA1	Carbonic anhydrase 1	0	2	0	0		1	M																87.1805	100	51.3668	48.3988	51.5541	76.5836	67.2289	69.3955	0.0660684
HUMAN	O43570-2	CA12	Isoform 2 of Carbonic anhydrase 12	1	0	3	0		1	M						ShG	90.4753	100	21.4465	21.5232	43.2186	39.9103	29.0517	27.5541	0.000459356										100	95.4096	90.8706	65.3432	38.0579	19.2132	25.5071	28.3487	14.9237	9.34361
HUMAN	P00918	CA2	Carbonic anhydrase 2	0	1	0	0		1	M	PM			XC												42.5801	48.537	75.8864	1.40803	77.6444	2.64144	93.9299	100	0.462555
HUMAN	Q9Y2D0	CA5B	Carbonic anhydrase 5B, mitochondrial	0	0	0	1		1	M																																			63.3429	71.9564	69.4682	65.8682	72.3798
HUMAN	Q9Y376	CAB39	Calcium-binding protein 39	0	5	0	9		1																	71.8805	100	61.4122	50.703	25.6214	32.5739	31.8928	28.4186	0.029162											99.2459	100	84.5191	79.5718	75.0139
HUMAN	Q9H9S4	CAB39L	Calcium-binding protein 39-like	0	0	0	1		1																																				100	83.3431	77.613	70.6528	79.0167
HUMAN	Q9Y6J0	CABIN1	Calcineurin-binding protein cabin-1	0	2	0	4		1	M					Nuc											56.5543	60.3783	83.3909	79.2256	95.5639	90.5971	95.466	100	0.0034111											91.7007	91.1206	100	91.5714	81.4411
HUMAN	Q8TDN4-2	CABLES1	Isoform 2 of CDK5 and ABL1 enzyme substrate 1	0	2	0	0		1	M					Nuc											93.58	100	90.3001	88.7929	91.3169	80.1342	82.8692	89.6996	0.290613
HUMAN	Q5VU97	CACHD1	VWFA and cache domain-containing protein 1	36	2	34	3		1	M						ShG	64.4867	67.5652	63.8756	64.5373	75.541	78.4521	100	98.9375	0.000342848	72.1082	93.9074	89.9108	87.8495	94.7718	81.7404	97.7465	100	0.47374	55.4668	61.7361	62.3121	43.4064	42.6698	47.9813	53.1285	62.321	100	70.8557	58.4198	59.6039	61.8333	65.3711	79.0395
HUMAN	Q13936-10	CACNA1C	Isoform 10 of Voltage-dependent L-type calcium channel subunit alpha-1C	0	0	2	2		1	M	PM																								100	83.8625	83.9297	73.4617	60.7052	40.6416	37.7757	36.8884	31.0399	29.4267	100	89.5941	88.0463	87.5284	92.9196
HUMAN	P54289-5	CACNA2D1	Isoform 5 of Voltage-dependent calcium channel subunit alpha-2/delta-1	69	8	71	19		2	M	PM						91.875	96.3302	97.8172	100	72.5667	69.2853	82.7824	93.6602	0.0159924	100	99.0964	61.3284	78.4397	51.0135	59.4437	60.6567	62.6427	0.018558	74.4293	89.2789	100	91.9939	88.0145	66.5234	65.0625	44.8603	70.7464	73.499	90.866	85.45	87.7061	91.0793	100
HUMAN	P54289-3	CACNA2D1	Isoform 3 of Voltage-dependent calcium channel subunit alpha-2/delta-1	4	0	4	0		2	M	PM						80.5185	100	77.4577	75.6219	63.4629	69.0657	82.4742	80.7908	0.123305										100	69.9099	78.6322	69.113	69.4465	47.0832	52.87	38.637	53.4422	48.9299
HUMAN	Q9NY47-2	CACNA2D2	Isoform 2 of Voltage-dependent calcium channel subunit alpha-2/delta-2	1	0	2	0		1	M	PM						0	0	0	6.1996	34.837	32.1411	94.2502	100	0.000160663										4.74693	2.07015	1.11325	2.31713	1.89177	3.09269	5.63972	14.2786	56.313	100
HUMAN	P54284-2	CACNB3	Isoform 3B of Voltage-dependent L-type calcium channel subunit beta-3	0	0	0	2		1	M	PM																																		87.9888	89.3692	85.2133	88.8255	100
HUMAN	Q9HB71	CACYBP	Calcyclin-binding protein	0	9	3	13		1	M					Nuc											32.4877	31.0557	45.7994	37.725	81.7965	92.8677	100	91.003	0.00364154	29.0912	15.42	18.8215	21.9245	22.5829	38.2824	51.4038	100	59.1571	41.1103	66.5895	69.533	55.8199	60.7638	42.2498
HUMAN	P27708	CAD	CAD protein	0	5	0	32		1	M					Nuc											74.4493	82.603	53.1664	33.4779	66.0574	81.0316	100	94.7068	0.0312498											93.3268	100	96.6412	77.4549	65.9294
HUMAN	Q9BY67	CADM1	Cell adhesion molecule 1	14	0	17	0		1	M	PM						6.40645	5.9161	16.1472	16.1391	37.777	36.4081	100	99.6983	6.0124e-06										7.1298	4.63406	4.07235	4.11938	5.13003	10.2061	13.7953	33.9138	76.4269	100
HUMAN	Q8NFZ8	CADM4	Cell adhesion molecule 4	11	0	14	1		1	M						ShG	3.15966	3.63775	12.2743	10.3821	25.3788	28.2026	100	95.5934	6.2807e-05										9.84968	10.7319	12.9384	10.8824	12.2362	16.033	19.7836	31.6375	100	93.6431	5.67535	6.51157	8.35465	10.3216	21.9137
HUMAN	Q9P1Z2-2	CALCOCO1	Isoform 2 of Calcium-binding and coiled-coil domain-containing protein 1	0	5	0	5		1	M					Nuc											77.1976	72.1786	81.8412	72.13	81.0849	91.2079	96.4911	100	0.0521507											65.527	62.8077	60.1639	53.0304	56.4277
HUMAN	Q13137	CALCOCO2	Calcium-binding and coiled-coil domain-containing protein 2	0	4	0	7		1	M					Nuc											92.5627	97.4433	100	99.843	52.964	55.1948	54.8598	60.7145	0.00152625											56.2542	62.9822	58.9154	60.9186	87.2003
HUMAN	Q16602	CALCRL	Calcitonin gene-related peptide type 1 receptor	0	0	1	0		1	M	PM	IPM																							10.3225	3.92018	2.67326	4.91984	7.27247	6.25263	14.2846	13.7006	27.0751	100
HUMAN	Q05682-5	CALD1	Isoform 5 of Caldesmon	20	68	22	74		2	M	PM						58.1596	54.0813	89.8693	100	49.0026	45.5476	26.1218	30.7015	0.00126859	100	94.5585	47.1476	47.087	19.4519	22.877	13.892	13.7349	0.000558075	65.2486	34.5532	42.4957	54.6586	83.7473	100	81.6151	43.4285	24.7117	15.8335	100	82.6642	79.7246	77.528	78.5414
HUMAN	Q05682	CALD1	Caldesmon	0	1	0	1		2	M	PM															69.3748	100	50.0514	56.9001	28.1158	36.6094	25.629	21.7351	0.0325852											96.3551	83.0934	100	81.1334	62.0216
HUMAN	P62158	CALM1	Calmodulin	1	12	1	36		1	M	PM			XC			71.4965	60.3246	93.1829	100	63.6732	59.1058	51.7732	49.1539	0.0054024	100	95.0959	68.0237	60.1918	36.8524	48.0553	28.2352	27.5238	0.0031255	54.7283	27.0977	33.6484	37.379	54.0255	98.1801	100	86.3388	53.2142	34.5683	98.1544	100	99.5534	97.4471	84.7882
HUMAN	P27797	CALR	Calreticulin	12	70	24	91		1	M	PM		CS	XC	Nuc		32.7128	27.6426	82.8718	81.4959	98.9117	100	82.258	80.3805	0.000147996	71.545	62.2009	74.3143	77.7667	100	78.9652	80.9578	86.4804	0.20588	17.0407	11.3023	9.4459	17.848	26.1751	47.6446	43.9247	48.2879	35.5552	100	71.3367	65.1668	74.2729	74.049	77.8331
HUMAN	O43852	CALU	Calumenin	24	92	52	67		2	M				XC			43.0506	37.5394	92.211	100	92.4494	97.0797	64.3699	69.3928	0.00128663	94.7231	100	88.3735	93.5429	78.8238	75.9107	80.8786	88.2132	0.0368376	15.4531	6.81377	4.40623	10.0922	16.7389	33.8451	31.8697	35.107	29.3417	100	90.5677	86.9472	94.9951	93.2165	96.1034
HUMAN	O43852-2	CALU	Isoform 2 of Calumenin	1	7	3	3		2	M				XC			25.7356	18.5734	98.6112	94.2018	100	84.3055	77.0324	73.6831	0.00222181	85.817	95.8929	92.8124	100	81.6945	79.5642	81.5524	67.0509	0.117222	13.8568	5.92218	5.04201	11.1857	16.8762	37.0248	37.0139	40.024	41.4272	100	73.9736	80.9356	72.8865	79.9681	100
HUMAN	Q14012	CAMK1	Calcium/calmodulin-dependent protein kinase type 1	0	0	0	4		1	M					Nuc																														88.7649	100	79.2014	67.2713	67.424
HUMAN	Q8IU85-2	CAMK1D	Isoform 2 of Calcium/calmodulin-dependent protein kinase type 1D	0	2	0	0		1	M					Nuc											37.9963	47.7343	40.287	30.8437	64.8262	82.872	88.7558	100	0.0155048
HUMAN	Q13557-11	CAMK2D	Isoform Delta 11 of Calcium/calmodulin-dependent protein kinase type II subunit delta	0	7	1	19		1	M	PM															100	92.9857	94.5564	87.1351	55.4114	48.5301	60.5877	44.7183	0.0119976	87.3156	47.8894	54.0108	78.5611	59.8829	81.536	86.4623	100	53.5986	42.7371	88.5898	90.6912	89.4766	96.5712	100
HUMAN	Q13555-3	CAMK2G	Isoform 3 of Calcium/calmodulin-dependent protein kinase type II subunit gamma	0	3	0	12		3	M	PM															70.8073	88.6623	95.9927	84.8622	98.7726	92.1798	100	99.8981	0.22361											75.4518	80.5378	82.6143	84.2698	87.5287
HUMAN	Q13555-9	CAMK2G	Isoform 9 of Calcium/calmodulin-dependent protein kinase type II subunit gamma	0	1	0	0		3	M	PM															53.0696	74.4208	87.2713	60.9075	97.8081	85.8021	80.2689	100	0.324202
HUMAN	Q13555-6	CAMK2G	Isoform 6 of Calcium/calmodulin-dependent protein kinase type II subunit gamma	0	0	0	1		3	M	PM																																		65.2876	82.6934	80.1286	81.1357	100
HUMAN	Q16566	CAMK4	Calcium/calmodulin-dependent protein kinase type IV	0	0	0	1		1	M					Nuc																														87.3582	100	86.8956	87.7157	67.1922
HUMAN	Q96RR4-2	CAMKK2	Isoform 2 of Calcium/calmodulin-dependent protein kinase kinase 2	0	1	0	2		1																	74.4136	100	39.993	27.7294	33.832	31.7884	32.2116	41.3211	0.0273687											100	91.9905	83.5624	54.5714	57.1753
HUMAN	P49069	CAMLG	Calcium signal-modulating cyclophilin ligand	1	1	0	3		1	M							49.4922	56.5356	57.7753	52.4357	76.6284	72.3191	100	98.5766	0.00146255	74.1406	60.0344	74.0119	67.0571	82.3039	96.9944	100	93.0702	0.0679772											92.2721	82.5129	90.1456	89.9027	86.6673
HUMAN	Q5T5Y3-3	CAMSAP1	Isoform 3 of Calmodulin-regulated spectrin-associated protein 1	0	1	0	4		1	M																56.0582	60.5543	51.4524	46.6436	75.7819	83.2587	100	96.6924	0.0030443											95.317	100	87.6184	80.4867	78.4274
HUMAN	Q08AD1-2	CAMSAP1L1	Isoform 2 of Calmodulin-regulated spectrin-associated protein 2	0	0	0	3		1	M																																			100	97.6647	90.745	76.3315	66.9519
HUMAN	Q86VP6	CAND1	Cullin-associated NEDD8-dissociated protein 1	28	26	18	56		1	M					Nuc		59.7008	69.2851	56.7845	55.9911	64.1577	61.5903	97.0038	100	0.00241945	95.9999	97.8543	100	98.9751	72.4329	77.0347	69.8411	67.4629	0.00175409	98.4281	76.7382	85.1395	75.8875	86.0086	94.4965	100	97.7806	94.5382	91.9881	86.5272	84.261	77.7354	77.728	79.1151
HUMAN	O75155	CAND2	Cullin-associated NEDD8-dissociated protein 2	1	0	0	7		1	M					Nuc		55.2788	46.4852	44.065	51.6725	91.825	78.1797	79.5384	100	0.0287728																				78.3296	78.4555	75.4688	76.1531	69.4712
HUMAN	Q8WVQ1	CANT1	Soluble calcium-activated nucleotidase 1	0	2	5	8		1	M																36.0146	31.734	59.8873	59.5251	85.8569	82.2289	90.2783	100	0.00226464	18.8315	18.9981	17.8706	26.0763	33.4137	46.6034	42.9939	45.363	60.5495	100	41.2409	49.0234	55.6297	50.4411	52.6509
HUMAN	P27824	CANX	Calnexin	20	44	41	85		1	M							34.1316	29.49	83.1065	86.257	100	96.7301	74.9188	75.0194	0.000218071	65.6622	64.1378	92.1478	83.5468	94.5686	85.8757	93.3276	100	0.0201949	31.0347	19.1797	19.8067	27.8481	38.5957	63.7683	63.7357	65.7445	72.657	100	54.2903	54.8568	55.109	62.237	59.8438
HUMAN	Q01518-2	CAP1	Isoform 2 of Adenylyl cyclase-associated protein 1	0	24	2	29		1	M	PM															95.9629	100	47.9442	34.8468	31.0467	42.5213	41.9453	38.1286	0.00561028	37.801	36.6888	34.8194	35.7609	63.2632	94.9716	89.0553	90.168	59.9061	100	100	97.1821	88.5354	71.501	57.2168
HUMAN	P40123	CAP2	Adenylyl cyclase-associated protein 2	0	7	0	13		1	M	PM															83.5451	100	48.7672	31.4506	36.7044	45.4445	39.0714	34.0032	0.0187791											100	89.8917	79.6442	63.9432	59.993
HUMAN	P40121	CAPG	Macrophage-capping protein	0	6	0	14		1	M					Nuc											100	98.0697	70.1007	73.678	29.3898	34.7621	27.9254	16.7645	0.00178583											100	86.883	72.9341	76.3418	90.1952
HUMAN	P07384	CAPN1	Calpain-1 catalytic subunit	26	4	40	34		1	M	PM						100	94.4044	49.4594	45.5652	25.3964	25.857	22.0525	20.3231	0.000168975	100	94.5973	66.7334	65.5059	64.2163	69.1069	75.6822	68.6218	0.00731316	74.4984	100	93.9305	76.9008	61.7502	35.6126	24.4492	13.8542	13.1436	11.6442	100	93.9193	88.0518	82.1932	79.1982
HUMAN	P17655	CAPN2	Calpain-2 catalytic subunit	20	7	16	36		1	M	PM						94.8138	100	53.7452	54.2958	40.1078	42.9314	39.343	39.9559	0.000206692	100	92.2128	42.0851	33.0115	24.1488	24.7097	25.3147	25.5622	0.00169896	99.2714	100	92.38	79.8227	54.8584	46.122	40.7575	22.5119	16.9347	11.9852	99.2752	100	88.9761	76.3997	67.054
HUMAN	O15484	CAPN5	Calpain-5	0	1	3	9		1																	100	87.8796	73.5194	88.1661	63.0885	77.4197	59.6292	74.3072	0.179948	66.4405	64.9352	66.2176	100	62.5165	51.9272	53.7388	53.4967	61.7676	79.2712	97.4275	92.1785	100	98.7716	93.1699
HUMAN	Q9Y6W3	CAPN7	Calpain-7	0	0	0	1		1	M					Nuc																														25.0987	25.6725	20.1438	17.7993	16.9385
HUMAN	P04632	CAPNS1	Calpain small subunit 1	3	3	2	15		1	M	PM						87.6988	100	56.4602	58.406	46.8638	48.8334	48.7676	45.4388	0.00305527	81.6237	100	84.5775	58.1771	88.9494	80.5586	76.731	82.7997	0.515089	99.2842	97.8877	100	94.9423	69.2221	61.2515	53.0759	44.2059	25.8738	23.3125	99.3488	100	81.4279	76.3589	74.7962
HUMAN	Q14444-2	CAPRIN1	Isoform 2 of Caprin-1	1	16	1	26		1	M	PM	IPM					30.3599	37.4888	66.9692	71.2607	100	84.7144	63.9902	72.7468	0.00790662	57.8269	52.0381	82.4592	88.5453	96.8008	100	83.7296	83.5412	0.00327114	52.701	57.9371	71.6798	87.6934	62.1289	62.6595	94.7332	100	63.0888	24.6736	77.4922	84.6512	89.0309	92.8152	79.4576
HUMAN	Q6IMN6-2	CAPRIN2	Isoform 2 of Caprin-2	0	2	0	1		1	M																26.3845	27.1152	69.5191	82.8477	100	91.1892	92.7706	77.2478	0.00842289											26.9245	24.8788	31.3561	20.5815	27.4932
HUMAN	P52907	CAPZA1	F-actin-capping protein subunit alpha-1	2	3	1	19		1	M				XC			55.2586	50.978	100	97.2163	99.5557	90.1213	97.6648	81.3979	0.0122318	100	96.8853	85.0605	92.3201	32.0622	32.4909	26.0099	26.3463	0.000689708	55.3413	27.8915	22.1992	39.4332	47.8565	71.6751	73.9499	100	52.1716	48.0101	99.5958	100	90.2126	89.1815	90.7877
HUMAN	P47755	CAPZA2	F-actin-capping protein subunit alpha-2	2	3	1	11		1	M				XC			58.5222	51.1451	85.6166	86.2763	90.0045	82.3765	100	73.5364	0.0898003	96.3322	100	69.2566	68.1304	65.216	76.4962	71.4134	73.1647	0.0132028	69.6641	54.2845	46.1646	66.8014	87.943	100	66.2771	93.7716	71.5706	63.8126	100	92.3159	95.6524	82.3658	90.7782
HUMAN	P47756-2	CAPZB	Isoform 2 of F-actin-capping protein subunit beta	4	11	3	29		1	M							66.9344	68.8392	94.325	95.4474	93.6303	98.5747	96.1122	100	0.0015064	82.1784	100	92.3101	76.0545	82.2755	86.8383	77.1932	79.3131	0.602587	57.4735	55.9505	58.9233	76.6506	86.7367	100	71.6121	72.7234	69.9914	63.5008	100	94.7958	85.9315	86.6554	83.6329
HUMAN	Q9Y2V2	CARHSP1	Calcium-regulated heat stable protein 1	0	0	0	4		1	M																																			99.0161	100	87.1643	81.0363	68.1157
HUMAN	Q8IW45	CARKD	Carbohydrate kinase domain-containing protein	0	0	0	6		1																																				100	82.4179	87.3777	76.4272	87.4514
HUMAN	Q86X55-1	CARM1	Isoform 1 of Histone-arginine methyltransferase CARM1	0	6	0	5		1	M					Nuc											79.7101	92.6064	100	83.4215	74.4072	73.2292	48.0182	49.5079	0.0256453											97.2789	97.8688	100	87.4382	82.0635
HUMAN	P49589	CARS	Cysteinyl-tRNA synthetase, cytoplasmic	0	9	2	24		1																	86.5079	100	60.5068	52.5896	56.3398	68.493	72.0137	63.0393	0.044057	27.0455	25.1542	24.526	30.7599	42.3529	87.3303	79.5647	100	58.8286	74.0832	100	95.6687	82.1943	74.7555	82.8265
HUMAN	Q9HA77	CARS2	Probable cysteinyl-tRNA synthetase, mitochondrial	0	1	0	4		1	M																96.5939	100	67.3446	85.4793	54.7665	98.5997	46.5588	69.6156	0.35499											79.0074	88.9304	91.5807	96.4955	91.1242
HUMAN	O15234	CASC3	Protein CASC3	0	0	0	5		1	M					Nuc																														65.444	94.2659	100	68.9564	64.8072
HUMAN	Q6P4E1-2	CASC4	Isoform 2 of Protein CASC4	7	8	10	9		1	M						ShG	29.6334	25.4759	94.0312	100	96.7319	91.0488	57.355	60.0307	0.000420125	67.2927	65.0183	94.0692	100	90.1843	85.1549	98.7374	99.0158	0.00402075	40.7032	22.8218	24.3536	37.95	57.5432	81.332	82.0778	70.9929	72.5816	100	61.8566	60.1743	60.6155	69.7498	72.2694
HUMAN	Q8NG31-2	CASC5	Isoform 2 of Protein CASC5	0	1	0	5		1	M					Nuc											70.7457	49.8757	55.8855	42.2205	86.9102	78.8203	98.2613	100	0.0299375											74.3618	97.1554	97.1527	97.0637	80.0924
HUMAN	O14936-3	CASK	Isoform 3 of Peripheral plasma membrane protein CASK	4	6	2	12		1	M	PM				Nuc		60.7777	61.7881	67.3796	69.8609	87.3251	79.8248	100	99.2282	0.00155427	71.1305	79.9322	100	80.2275	66.6163	64.3112	45.1674	49.5013	0.0347983	59.6795	44.5534	47.9403	77.0569	68.7538	61.7596	82.599	100	61.5398	39.1671	87.828	76.2875	78.6249	83.9325	100
HUMAN	P29466-2	CASP1	Isoform Beta of Caspase-1	0	0	0	1		1																																				100	83.1107	72.4814	75.8688	83.8319
HUMAN	P31944	CASP14	Caspase-14	0	0	3	0		1	M					Nuc																				23.0683	32.0024	43.963	69.1173	44.0972	100	37.6231	26.4292	40.3194	29.0819
HUMAN	P42575-2	CASP2	Isoform 2 of Caspase-2	0	0	0	2		1	M					Nuc																														65.9033	84.4164	84.3931	75.6092	71.6995
HUMAN	P42574	CASP3	Caspase-3	0	1	0	6		1	M	PM				Nuc											65.0298	100	94.0654	64.4879	66.4132	76.8446	58.0934	61.8572	0.603524											99.4159	100	83.9954	80.637	79.2097
HUMAN	P49662	CASP4	Caspase-4	0	0	0	2		1																																				84.2614	100	82.496	72.3672	71.1181
HUMAN	P55212-2	CASP6	Isoform Beta of Caspase-6	0	0	0	1		1	M					Nuc																														84.173	89.8541	100	76.0814	67.6606
HUMAN	P55210-3	CASP7	Isoform Alpha' of Caspase-7	0	0	0	5		1	M																																			100	85.529	78.0788	72.5265	87.1746
HUMAN	Q14790-2	CASP8	Isoform 2 of Caspase-8	0	0	0	2		1	M	PM				Nuc																														81.6315	100	79.0063	71.7513	56.2607
HUMAN	Q9UKL3	CASP8AP2	CASP8-associated protein 2	0	0	0	1		1	M					Nuc																														25.5366	26.3224	39.3839	38.9667	31.0871
HUMAN	P20810-6	CAST	Isoform 6 of Calpastatin	1	15	6	30		1								57.6217	80.4818	93.9258	100	80.172	94.5606	48.5537	56.4671	0.0477982	90.6194	100	77.9061	45.6752	69.5544	64.5422	59.4165	59.1104	0.135462	68.872	36.8178	43.4085	45.5634	59.1398	81.2529	82.1082	100	58.5631	24.6391	100	94.626	81.8759	77.6586	60.9155
HUMAN	P04040	CAT	Catalase	0	11	1	17		1	M	PM															84.7552	79.1079	75.5734	74.1799	82.2057	71.7987	87.6035	100	0.133731	25.6258	44.4385	39.3899	47.5893	50.3775	63.2657	49.7321	30.8425	44.7129	100	84.1427	86.0859	87.7557	93.6727	100
HUMAN	Q03135	CAV1	Caveolin-1	2	7	14	18		1	M	PM	IPM	CS				77.4569	72.7022	67.1067	100	61.1546	68.9796	46.9984	53.6009	0.191612	94.3312	67.0057	77.5029	100	23.212	23.5656	13.4705	11.3702	0.0150341	100	73.3842	79.8217	92.6914	97.3352	68.6939	76.8729	73.0118	63.9926	44.1058	87.1832	87.87	86.0942	100	97.5876
HUMAN	P51636-2	CAV2	Isoform Beta of Caveolin-2	0	0	0	2		1	M	PM	IPM	CS		Nuc																														86.8155	61.2293	100	97.8359	70.7472
HUMAN	Q9BPX6-3	CBARA1	Isoform 3 of Calcium uptake protein 1, mitochondrial	0	6	1	6		1	M																43.9828	41.4257	50.4787	55.4952	70.3227	66.7724	99.5342	100	0.00102604	69.1548	32.5861	38.0686	52.9471	66.4701	81.0609	74.7552	100	71.4052	53.6665	62.9946	69.1068	69.3266	70.541	72.0717
HUMAN	Q13951-2	CBFB	Isoform 2 of Core-binding factor subunit beta	0	0	0	3		2	M					Nuc																														85.3689	97.8034	100	80.5733	89.1577
HUMAN	Q13951	CBFB	Core-binding factor subunit beta	0	0	0	1		2	M					Nuc																														96.8441	76.6495	100	93.679	95.3864
HUMAN	P22681	CBL	E3 ubiquitin-protein ligase CBL	0	0	0	3		1	M	PM				Nuc																														79.2453	93.3517	100	68.3462	68.2525
HUMAN	Q75N03	CBLL1	E3 ubiquitin-protein ligase Hakai	0	0	0	5		1																																				55.7785	57.1984	68.2242	65.5862	72.9313
HUMAN	P16152	CBR1	Carbonyl reductase [NADPH] 1	0	7	0	16		1																	85.003	96.7937	74.7298	70.3243	67.5025	82.2942	94.4669	100	0.0803729											94.1452	100	86.0279	81.6824	78.5619
HUMAN	O75828	CBR3	Carbonyl reductase [NADPH] 3	0	0	0	5		1	M					Nuc																														100	90.9998	91.6603	86.4551	77.7302
HUMAN	Q8N4T8-2	CBR4	Isoform 2 of Carbonyl reductase family member 4	0	0	0	1		1	M																																			78.2632	81.6415	71.9496	66.1078	63.6885
HUMAN	P35520-2	CBS	Isoform 2 of Cystathionine beta-synthase	0	0	0	7		1	M					Nuc																														61.89	70.8137	62.4715	55.4043	47.8033
HUMAN	A6NM15	CBWD7	Putative COBW domain-containing protein 7	0	0	0	1		1																																				100	68.4678	77.8672	70.0513	58.7587
HUMAN	P83916	CBX1	Chromobox protein homolog 1	0	5	0	7		1	M					Nuc											74.5799	69.5091	100	98.8471	50.4454	49.7635	38.4914	42.3353	0.000939844											62.7119	63.7371	59.5406	82.8445	70.1508
HUMAN	Q14781	CBX2	Chromobox protein homolog 2	0	1	0	2		1	M					Nuc											50.6847	48.0525	62.8948	72.2917	61.5292	100	85.311	83.1116	0.220004											16.2851	40.2803	41.1976	23.8612	41.2342
HUMAN	Q13185	CBX3	Chromobox protein homolog 3	0	8	0	22		1	M					Nuc											44.6669	49.2303	72.8158	69.8054	84.9598	99.3871	67.4992	100	0.101883											54.2954	63.0438	65.7927	68.6229	69.2732
HUMAN	O00257	CBX4	E3 SUMO-protein ligase CBX4	0	0	0	2		1	M					Nuc																														36.1714	50.4608	43.4294	57.0419	100
HUMAN	P45973	CBX5	Chromobox protein homolog 5	0	8	0	10		1	M					Nuc											76.6664	70.3448	90.3457	100	68.5931	59.2089	81.0476	80.6978	0.0272457											62.5506	80.1089	79.0425	92.4235	73.5137
HUMAN	O95503	CBX6	Chromobox protein homolog 6	0	0	0	1		1	M					Nuc																														76.1131	90.5075	100	61.4645	54.4303
HUMAN	Q9HC52	CBX8	Chromobox protein homolog 8	0	1	0	7		1	M					Nuc											46.5796	41.2712	67.4183	75.7146	80.1528	78.6139	100	95.8871	0.00313361											49.1465	51.887	56.7729	52.4797	56.3947
HUMAN	Q6P1N0-2	CC2D1A	Isoform 2 of Coiled-coil and C2 domain-containing protein 1A	0	6	0	8		1	M	PM				Nuc											40.7117	47.8265	48.7862	40.9967	89.6248	96.4113	100	92.9301	0.00336175											70.7353	77.1429	69.6429	67.6841	65.7713
HUMAN	Q5T0F9-2	CC2D1B	Isoform 2 of Coiled-coil and C2 domain-containing protein 1B	0	4	0	8		1																	99.3174	100	72.0796	67.5921	81.6236	86.4466	82.0485	73.9312	0.0117249											96.3704	99.865	100	94.077	73.3033
HUMAN	Q9P2K1-2	CC2D2A	Isoform 2 of Coiled-coil and C2 domain-containing protein 2A	0	0	0	1		1	M																																			56.4866	80.3627	89.1879	68.5065	69.1951
HUMAN	Q8IX12-2	CCAR1	Isoform 2 of Cell division cycle and apoptosis regulator protein 1	0	16	0	23		1																	75.3879	70.0596	81.6157	87.0784	100	94.6246	88.5107	82.7756	0.0246995											75.8552	78.4607	78.9725	84.7798	90.5668
HUMAN	Q6YP21	CCBL2	Kynurenine--oxoglutarate transaminase 3	0	5	0	11		1																	73.8394	85.6635	58.4729	58.1756	59.5165	81.3567	95.7473	100	0.060736											64.0793	60.8312	55.8169	55.6678	56.8307
HUMAN	Q96ES7	CCDC101	SAGA-associated factor 29 homolog	0	1	0	3		1	M					Nuc											72.1228	59.5085	81.3457	85.9845	98.1957	100	86.5233	85.9861	0.0190566											66.6388	88.6363	85.4117	75.1214	74.7025
HUMAN	Q8NE86	CCDC109A	Coiled-coil domain-containing protein 109A	3	1	2	10		1	M							70.5488	72.7257	73.316	68.3196	93.8221	81.9236	100	83.7973	0.103677	54.2394	71.3385	48.668	82.0757	82.412	100	82.5872	81.3011	0.324275	18.4835	45.3712	35.356	52.265	51.5427	64.4003	48.5279	42.338	72.079	100	69.1097	60.5318	62.7414	73.5595	65.7855
HUMAN	Q9NWR8	CCDC109B	Coiled-coil domain-containing protein 109B	0	0	1	4		1	M						ShG																			16.4473	28.9982	23.7132	34.6206	36.848	63.0589	50.7594	64.1	80.2716	100	45.2537	41.604	47.3487	54.8306	46.3243
HUMAN	Q96NT0	CCDC115	Coiled-coil domain-containing protein 115	0	0	0	1		1	M																																			30.7071	21.7912	43.3686	44.0582	36.6639
HUMAN	Q8IWD4-2	CCDC117	Isoform 2 of Coiled-coil domain-containing protein 117	0	0	0	2		1																																				46.3416	49.3939	49.6192	49.2545	62.2844
HUMAN	Q8WUD4	CCDC12	Coiled-coil domain-containing protein 12	0	0	0	1		1																																				44.5435	54.4732	51.0184	67.391	66.7502
HUMAN	Q96CT7	CCDC124	Coiled-coil domain-containing protein 124	0	4	0	10		1																	100	89.1594	79.076	97.8411	55.1567	57.6865	70.9147	65.5426	0.0375685											91.0286	95.7095	100	92.9699	85.0544
HUMAN	Q96EE4	CCDC126	Coiled-coil domain-containing protein 126	0	0	3	0		1					XC																					31.8562	27.2592	30.0724	28.4894	29.6976	30.5756	36.8448	44.8278	49.9941	100
HUMAN	Q96BQ5	CCDC127	Coiled-coil domain-containing protein 127	0	4	0	5		1																	44.4429	41.3857	62.401	62.9383	75.0714	68.6858	95.9845	100	0.00172637											56.2656	52.6275	56.1274	61.7312	70.6818
HUMAN	P13994	CCDC130	Coiled-coil domain-containing protein 130	0	2	0	3		1																	42.4048	41.7555	73.9084	78.0984	97.3335	100	94.4091	97.1893	0.000747897											46.322	46.6019	53.9675	54.8699	72.7045
HUMAN	Q96JG6	CCDC132	Coiled-coil domain-containing protein 132	0	4	0	3		1																	73.7748	87.3862	63.8996	48.0277	78.2392	92.7507	97.5386	100	0.0520317											98.4589	98.8689	100	82.9362	74.3252
HUMAN	Q9H6E4	CCDC134	Coiled-coil domain-containing protein 134	1	7	3	8		1					XC			10.8019	14.7266	41.4292	38.1033	73.2152	65.7499	84.1654	100	0.00218632	25.4978	22.171	49.3831	57.1978	69.289	65.4071	96.4568	100	0.00147811	16.3924	8.04502	5.79321	11.4566	16.5272	39.4596	35.9439	57.1359	42.3285	100	38.6672	40.8385	36.7487	44.2953	45.0265
HUMAN	Q6PK04	CCDC137	Coiled-coil domain-containing protein 137	0	4	0	8		1																	60.3111	56.5625	94.5289	100	67.0725	60.8251	34.0687	33.059	0.00167855											63.6821	72.1091	73.7355	67.1769	68.9281
HUMAN	Q49A88-2	CCDC14	Isoform 2 of Coiled-coil domain-containing protein 14	0	1	0	0		1																	61.604	43.223	62.1301	100	38.6603	36.913	66.4214	53.1236	0.207661
HUMAN	Q6ZUS6	CCDC149	Coiled-coil domain-containing protein 149	0	0	0	1		1																																				60.2076	52.9484	56.391	58.1054	61.1431
HUMAN	Q9Y4B5	CCDC165	Coiled-coil domain-containing protein 165	0	9	0	13		1																	89.6934	100	50.6351	44.6499	40.5512	41.8093	31.3496	31.1299	0.00238363											100	99.4503	97.6803	88.1162	79.3954
HUMAN	O60826	CCDC22	Coiled-coil domain-containing protein 22	0	3	0	7		1																	55.181	54.6838	50.5387	52.7905	87.5917	100	80.0443	79.0264	0.00572343											100	93.4429	89.0701	78.275	85.9488
HUMAN	Q86WR0	CCDC25	Coiled-coil domain-containing protein 25	0	3	0	4		1																	77.958	100	74.7558	60.0752	37.0165	43.1861	46.4268	32.1198	0.0388978											100	96.5915	84.8971	86.7482	65.1326
HUMAN	Q9BUN5	CCDC28B	Coiled-coil domain-containing protein 28B	0	1	0	0		1																	94.6076	100	68.2336	92.7307	59.6336	65.7986	79.2748	67.8049	0.12022
HUMAN	Q96MW1-2	CCDC43	Isoform 2 of Coiled-coil domain-containing protein 43	0	1	0	1		1																	75.2928	100	94.5556	56.2264	64.3001	69.5469	44.6131	68.2485	0.481214											100	86.4254	77.6633	70.4055	68.5529
HUMAN	Q96A33-2	CCDC47	Isoform 2 of Coiled-coil domain-containing protein 47	10	12	18	30		1	M							36.4659	32.3788	96.5198	100	98.6551	94.555	49.8628	58.7355	0.000677239	79.1867	55.9677	100	99.1966	66.419	63.8427	64.7151	68.592	0.0518735	20.6499	13.9822	14.517	25.0053	41.4383	92.1987	92.7054	100	49.8527	40.2746	52.5613	55.4298	59.3173	60.1348	65.6812
HUMAN	Q8IVM0-2	CCDC50	Isoform 2 of Coiled-coil domain-containing protein 50	0	1	0	4		1																	87.5945	100	44.027	41.4837	49.384	62.1768	89.472	81.7804	0.0109802											90.1585	95.306	100	82.7869	61.146
HUMAN	Q96ER9	CCDC51	Coiled-coil domain-containing protein 51	0	0	0	5		1	M																																			35.1011	39.8277	47.1455	43.8202	34.8748
HUMAN	Q9Y3C0	CCDC53	WASH complex subunit CCDC53	0	2	0	4		1																	92.7253	100	61.5782	68.318	84.0204	91.0539	73.4219	75.5987	0.014118											100	97.4269	96.3374	92.3058	78.8397
HUMAN	Q9Y2R0	CCDC56	Coiled-coil domain-containing protein 56	0	1	0	2		1	M																44.1337	33.9071	44.754	67.4374	64.1987	100	65.4992	96.3793	0.229218											31.6158	36.5811	35.3083	43.2017	42.4308
HUMAN	Q4VC31	CCDC58	Coiled-coil domain-containing protein 58	0	1	0	4		1	M																42.0288	47.4307	74.798	86.2814	88.6613	95.2614	100	97.2182	0.00529273											60.5149	68.3167	73.2461	87.8815	67.7046
HUMAN	Q9P031	CCDC59	Thyroid transcription factor 1-associated protein 26	0	4	0	2		1	M					Nuc											40.8604	38.5476	82.5028	90.9911	100	98.2017	74.757	83.4823	0.0032375											55.3035	69.2378	71.5229	72.2941	91.4556
HUMAN	Q16204	CCDC6	Coiled-coil domain-containing protein 6	0	4	1	8		1	M																88.112	100	66.3232	50.3141	58.8321	59.2094	62.2288	52.9538	0.0343847	62.3334	34.1471	29.5124	51.3101	68.4057	84.9655	87.2269	100	56.6337	26.0395	100	93.0242	86.1842	80.4359	75.4228
HUMAN	Q9Y6R9	CCDC61	Coiled-coil domain-containing protein 61	0	0	0	2		1																																				67.1888	64.4404	94.7821	100	56.7809
HUMAN	Q8N9Z2	CCDC71L	Coiled-coil domain-containing protein 71L	0	0	0	2		1																																				74.1232	79.836	100	65.1336	48.7757
HUMAN	Q9Y2S6	CCDC72	Coiled-coil domain-containing protein 72	0	0	0	2		1																																				100	81.5096	87.1877	84.6366	64.0338
HUMAN	Q8N954-2	CCDC75	Isoform 2 of Coiled-coil domain-containing protein 75	0	0	0	2		1																																				52.6612	54.7718	62.1915	64.0102	62.9114
HUMAN	Q9NUP7	CCDC76	tRNA guanosine-2'-O-methyltransferase TRM13 homolog	0	0	0	3		1																																				66.9023	72.0919	76.2613	86.7216	79.3782
HUMAN	Q9BR77	CCDC77	Coiled-coil domain-containing protein 77	0	0	0	1		1																																				29.3969	29.4989	36.9458	37.4741	34.0093
HUMAN	Q9H0W5	CCDC8	Coiled-coil domain-containing protein 8	0	0	0	5		1	M	PM																																		84.603	93.3941	100	76.7036	69.6627
HUMAN	Q76M96-2	CCDC80	Isoform 2 of Coiled-coil domain-containing protein 80	4	3	8	1		1	M				XC			92.7585	100	27.0575	29.064	18.9936	18.8583	17.119	15.8337	0.000166621	98.3548	100	29.1802	33.8825	16.7652	17.9747	17.2129	13.4183	0.000540413	86.5446	100	94.4673	74.7313	80.445	47.1109	41.2436	35.3014	30.5506	35.4357	96.5922	82.0331	100	99.7354	83.1967
HUMAN	Q86UT8	CCDC84	Coiled-coil domain-containing protein 84	0	1	0	0		1																	58.3223	59.2005	77.6819	69.7617	100	97.7554	82.7168	73.4564	0.008965
HUMAN	Q15834	CCDC85B	Coiled-coil domain-containing protein 85B	0	0	0	1		1	M					Nuc																														74.523	65.6204	77.9443	58.5795	61.8613
HUMAN	Q9H6F5	CCDC86	Coiled-coil domain-containing protein 86	0	6	0	7		1	M					Nuc											51.0955	43.7047	83.2337	100	56.8373	57.7034	28.5569	27.3536	0.00724233											58.4106	71.7271	74.4499	86.105	80.039
HUMAN	Q3V6T2-2	CCDC88A	Isoform 2 of Girdin	0	5	0	13		1	M	PM															78.9204	95.4802	70.8995	64.5171	74.2049	85.1054	96.2875	100	0.0777852											93.6916	100	89.8246	82.7797	68.8422
HUMAN	Q9Y3X0	CCDC9	Coiled-coil domain-containing protein 9	0	2	0	0		1																	94.5332	100	84.7195	67.8311	80.8512	84.8857	90.0879	86.8741	0.14149
HUMAN	Q96AQ8	CCDC90A	Coiled-coil domain-containing protein 90A, mitochondrial	0	1	0	9		1	M																76.6977	85.5467	100	87.6556	90.9217	93.2556	65.6163	50.1479	0.0417282											44.5512	50.1867	47.36	51.8282	54.0304
HUMAN	Q9GZT6-2	CCDC90B	Isoform 2 of Coiled-coil domain-containing protein 90B, mitochondrial	0	0	0	4		1	M																																			97.9271	85.4932	100	95.454	84.2759
HUMAN	Q7Z6B0-2	CCDC91	Isoform 2 of Coiled-coil domain-containing protein 91	0	1	0	2		1	M																75.9446	67.7777	56.464	63.545	77.8382	73.1929	92.2526	100	0.0163183											94.6778	90.3939	87.0063	100	70.4578
HUMAN	Q567U6	CCDC93	Coiled-coil domain-containing protein 93	0	4	0	12		1																	54.6145	56.3835	47.5365	48.9443	86.1989	100	85.1661	91.0885	0.00672648											100	95.8246	85.8339	82.281	89.307
HUMAN	Q9BW85	CCDC94	Coiled-coil domain-containing protein 94	0	1	0	6		1																	49.7585	50.9594	96.7245	100	32.7064	32.0087	10.4815	3.97477	0.000598114											58.7236	66.7778	67.5893	74.5698	74.1829
HUMAN	Q96F63	CCDC97	Coiled-coil domain-containing protein 97	0	0	0	1		1																																				42.4569	51.7481	49.911	51.7159	44.5505
HUMAN	Q96EA4	CCDC99	Protein Spindly	0	1	0	5		1	M					Nuc											100	61.1072	43.8265	62.7458	48.9491	43.8131	38.5501	39.9807	0.200985											90.9461	80.2498	83.8465	100	63.0573
HUMAN	Q8TD31-2	CCHCR1	Isoform 2 of Coiled-coil alpha-helical rod protein 1	0	1	0	0		1	M					Nuc											80.3477	100	45.3053	63.8154	53.8522	82.6254	69.4229	56.0893	0.261764
HUMAN	Q9BSQ5-2	CCM2	Isoform 2 of Malcavernin	0	0	0	4		1																																				95.1595	100	90.5048	94.3635	94.893
HUMAN	P20248	CCNA2	Cyclin-A2	0	0	0	3		1	M					Nuc																														59.1475	89.4824	93.1611	100	62.9477
HUMAN	P14635	CCNB1	G2/mitotic-specific cyclin-B1	0	2	0	7		1	M					Nuc											28.9084	15.2512	63.2595	56.4528	89.2182	100	92.6022	89.0075	0.00449518											62.3139	72.3718	66.6831	100	79.3628
HUMAN	O95067	CCNB2	G2/mitotic-specific cyclin-B2	0	0	0	2		1	M					Nuc																														59.2344	75.7372	82.8678	100	61.181
HUMAN	P24863	CCNC	Cyclin-C	0	1	0	1		1	M					Nuc											41.3447	37.3928	98.2203	98.9222	100	86.1425	84.985	84.3139	0.00395293											59.6295	63.5742	47.4794	67.3646	52.9852
HUMAN	P24385	CCND1	G1/S-specific cyclin-D1	0	1	0	7		1	M					Nuc											100	93.629	32.2073	30.5814	17.9498	15.2109	9.90569	5.89084	0.000630297											100	89.5743	98.6923	83.0376	50.652
HUMAN	P30281	CCND3	G1/S-specific cyclin-D3	0	0	0	1		1	M					Nuc																														78.6046	88.9211	100	97.9281	86.9607
HUMAN	P51946	CCNH	Cyclin-H	0	4	0	6		1	M					Nuc											57.9257	46.6023	67.2006	100	51.0029	48.4704	49.8234	54.9511	0.158825											40.9789	46.008	51.7435	55.0056	56.2693
HUMAN	O75909-4	CCNK	Isoform 4 of Cyclin-K	0	1	0	6		1																	68.239	60.0499	91.1578	100	94.1047	95.7931	81.8028	84.4455	0.012318											67.8144	65.6936	69.8022	81.84	72.4214
HUMAN	Q9UK58-4	CCNL1	Isoform 2 of Cyclin-L1	0	1	0	0		1	M					Nuc											52.0801	41.9892	81.9186	79.9173	100	94.2408	71.4365	82.3629	0.00962496
HUMAN	Q96S94	CCNL2	Cyclin-L2	0	4	0	2		1	M					Nuc											50.6646	44.6413	65.5429	84.7646	92.1987	100	84.138	90.8062	0.0234853											50.8343	58.8754	67.9603	54.5514	60.9958
HUMAN	O60563	CCNT1	Cyclin-T1	0	4	0	3		1	M					Nuc											36.7854	30.7293	83.4069	91.133	100	85.6023	90.8406	81.8448	0.00776927											39.0981	35.2353	45.469	54.1331	51.9534
HUMAN	O60583-2	CCNT2	Isoform 2 of Cyclin-T2	0	0	0	4		1	M					Nuc																														36.4158	39.3338	43.6008	44.3554	47.9293
HUMAN	Q8ND76-2	CCNY	Isoform 2 of Cyclin-Y	1	1	1	1		1	M	PM				Nuc		68.1836	65.8401	70.8851	83.256	100	92.9097	65.8449	66.5303	0.0165599	100	81.0938	41.6135	71.7884	44.3438	47.1565	67.5667	55.8605	0.123204	100	72.2312	57.887	79.5773	75.8593	60.4172	57.1384	77.6868	63.8141	50.8532	91.523	86.4208	91.9975	93.3705	97.1225
HUMAN	Q9ULG6-2	CCPG1	Isoform 2 of Cell cycle progression protein 1	0	8	0	9		1	M						ShG										34.8032	33.425	95.5403	89.6939	72.4981	75.3953	99.8744	100	0.000814435											22.2553	21.6043	24.346	25.3251	35.7681
HUMAN	Q9UK39	CCRN4L	Nocturnin	0	0	0	4		1	M					Nuc																														51.3403	54.3573	50.6979	100	83.6682
HUMAN	O14618	CCS	Copper chaperone for superoxide dismutase	0	0	0	6		1	M					Nuc																														63.2795	64.2684	59.896	60.7014	59.1399
HUMAN	P78371	CCT2	T-complex protein 1 subunit beta	2	39	5	53		1	M					Nuc		35.398	42.615	63.2354	75.4401	93.0363	76.4401	100	77.988	0.039502	66.0381	62.92	60.3551	54.4372	72.3931	79.4008	100	96.4926	0.00468777	31.8532	71.4731	81.7299	28.0975	64.874	85.0886	58.9349	96.6487	57.6837	100	88.5178	93.9317	97.3549	82.5611	70.4142
HUMAN	P49368	CCT3	T-complex protein 1 subunit gamma	9	12	15	44		1	M	PM						33.8428	35.2148	52.9986	52.5916	94.2877	79.6771	100	94.2739	0.00231366	58.6196	62.4949	58.5599	54.9329	68.6394	82.7311	100	97.6882	0.0105811	23.164	18.4231	18.7822	23.4802	26.8105	51.704	80.7197	100	62.6083	52.1511	94.0861	100	96.7455	91.4697	71.8921
HUMAN	P50991	CCT4	T-complex protein 1 subunit delta	7	27	4	40		1	M					Nuc		40.2526	38.0896	61.6789	59.7713	100	74.9979	99.7304	96.743	0.0131124	64.5069	57.6647	52.181	49.6272	73.3156	81.3761	100	99.9342	0.0035442	37.9161	35.8216	33.4635	41.9977	56.2054	96.0766	77.729	86.9592	66.1663	100	90.454	100	94.0068	85.5781	76.2867
HUMAN	P48643	CCT5	T-complex protein 1 subunit epsilon	1	24	7	55		1	M							38.7805	35.3889	59.5269	69.1684	100	78.1154	81.0205	80.5281	0.0178433	68.3611	69.2532	71.0288	61.2876	77.8545	88.499	100	98.261	0.0174101	23.787	26.5999	29.4918	32.7683	45.5402	85.9897	73.2665	91.8534	68.4954	100	78.7381	87.557	77.1834	76.6564	64.5042
HUMAN	P40227	CCT6A	T-complex protein 1 subunit zeta	1	20	6	35		1								23.2641	24.6723	61.1	52.8367	100	79.2877	68.5256	86.734	0.0154305	54.6227	53.1797	63.8186	51.8542	72.9929	80.1729	100	93.3557	0.0103644	15.1343	16.8749	14.3556	21.9359	32.3911	67.8112	62.9034	83.3198	59.0743	100	89.9597	100	95.293	84.9123	75.7543
HUMAN	Q99832	CCT7	T-complex protein 1 subunit eta	0	13	4	45		1	M																61.6724	64.6317	69.1586	60.7498	84.6638	89.8127	100	88.4505	0.0188892	18.7058	16.5384	14.9717	17.6355	26.6802	62.7286	62.8754	100	57.8793	85.8059	87.3164	97.1243	91.2736	86.2223	71.1125
HUMAN	P50990	CCT8	T-complex protein 1 subunit theta	6	52	13	55		1	M							47.3846	48.2454	66.7092	68.5008	100	92.1784	99.8248	94.2337	0.00107578	57.3872	59.711	62.0401	51.7572	71.223	80.4616	100	90.449	0.0168093	26.6646	20.5132	18.2488	22.0689	33.9455	60.4746	60.3003	100	65.647	89.919	88.1283	100	94.3256	85.408	73.3209
HUMAN	Q6YHK3	CD109	CD109 antigen	89	1	129	39		1	M	PM			XC			97.7675	94.3799	100	98.7961	69.7584	72.752	73.2741	72.8138	0.000515806	80.9532	75.7054	87.5737	100	75.8854	79.4667	66.3663	71.2681	0.051753	70.7775	95.4453	93.7691	100	96.331	75.1439	64.2525	36.9015	31.6548	27.0136	84.3944	82.264	80.6823	89.7516	100
HUMAN	P08571	CD14	Monocyte differentiation antigen CD14	0	0	3	0		1	M	PM			XC																					66.9021	95.6694	100	99.937	84.1899	66.4261	70.065	51.6648	72.4967	88.079
HUMAN	P48509	CD151	CD151 antigen	14	0	16	6		1	M	PM	IPM					49.3679	52.1548	52.462	48.0116	55.9986	67.0248	100	98.0305	0.00229632										100	97.8065	87.7891	98.5752	79.5713	70.9867	88.168	69.3156	88.5416	61.4106	81.3415	90.3408	85.7414	100	87.7622
HUMAN	P41217-2	CD200	Isoform 2 of OX-2 membrane glycoprotein	1	0	0	1		1	M	PM	IPM					14.6338	13.2711	7.68341	7.89969	36.3391	31.2052	100	92.3622	0.000230577																				56.3217	74.8757	100	99.4719	80.312
HUMAN	Q9HCU0	CD248	Endosialin	20	2	22	10		1	M				XC			100	98.4668	67.2361	62.8762	28.9607	32.829	16.6706	16.3274	0.000107823	100	84.0941	44.6309	47.0211	10.6405	8.90875	2.21291	0.953693	0.00204206	49.2303	100	88.8585	96.3396	79.1749	47.5741	34.5832	18.3838	12.9231	10.6364	99.0672	100	98.3274	96.9009	87.8274
HUMAN	Q9NZQ7	CD274	Programmed cell death 1 ligand 1	8	0	8	2		1	M	PM						66.8492	71.411	77.0226	74.1725	66.4606	73.0276	100	94.403	0.00681734										100	55.0868	52.1959	47.739	91.3553	57.4202	52.4261	42.0193	71.8383	94.1693	47.4088	46.0069	55.5166	82.3281	85.3172
HUMAN	Q5ZPR3	CD276	CD276 antigen	25	2	29	9		1	M	PM						73.047	72.4985	96.6462	94.2473	98.759	100	51.7191	53.7869	0.000103763	55.8243	38.4609	100	60.0833	6.99317	2.33266	0.524529	1.43459	0.0295644	100	97.9252	94.6786	96.9255	88.3617	82.8842	93.1637	87.8177	51.7843	31.7568	75.5747	63.6148	68.2171	70.8949	79.4604
HUMAN	Q9Y5K6	CD2AP	CD2-associated protein	0	6	0	14		1	M	PM															29.4064	33.1944	52.774	60.9643	84.4539	87.0147	100	85.6957	0.00526951											47.4885	46.4941	43.0612	58.5486	59.8588
HUMAN	O95400	CD2BP2	CD2 antigen cytoplasmic tail-binding protein 2	0	3	0	12		1	M					Nuc											49.6564	42.3148	80.0878	76.8203	99.4869	100	90.8782	86.3751	0.00210623											40.5	49.2854	48.229	51.0837	56.0548
HUMAN	Q9NPF0	CD320	CD320 antigen	9	1	12	2		1	M							22.3222	25.3413	33.6712	29.4174	63.8988	71.703	100	95.656	0.000448179	23.2349	17.6573	67.2796	70.7108	97.432	90.6081	100	75.6971	0.0100592	33.1661	41.9837	39.9682	38.1643	32.5208	35.2476	40.2742	100	82.2556	40.8515	21.9646	22.6217	34.7407	39.8473	34.9379
HUMAN	P20138	CD33	Myeloid cell surface antigen CD33	0	0	1	0		1	M	PM	IPM																							69.1706	48.83	61.585	48.1331	47.9108	36.8074	100	86.0272	81.103	73.3603
HUMAN	P28906	CD34	Hematopoietic progenitor cell antigen CD34	1	0	1	0		1	M	PM		CS	XC			95.3116	100	78.5727	89.0277	40.0026	46.0221	28.9	29.1085	0.000979415										100	47.6247	62.879	63.3935	49.7311	49.6736	51.2842	69.119	26.5922	19.4346
HUMAN	P28907	CD38	ADP-ribosyl cyclase 1	1	0	0	0		1	M	PM		CS		Nuc		48.5642	43.9155	80.5995	87.6858	98.4912	95.767	72.5927	100	0.0334394
HUMAN	O15446-2	CD3EAP	Isoform 2 of DNA-directed RNA polymerase I subunit RPA34	0	3	0	7		1	M					Nuc											76.0271	91.4297	62.2633	67.5378	90.9343	100	84.7067	97.8896	0.0821641											48.9761	56.8022	62.2848	65.2779	50.0494
HUMAN	P25942	CD40	Tumor necrosis factor receptor superfamily member 5	4	0	9	2		1	M	PM	IPM		XC			22.8665	25.7071	29.5762	31.5337	59.3858	62.9715	99.9263	100	8.11022e-05										45.22	54.8277	52.6433	49.9987	38.9808	38.5259	62.7442	94.3576	100	98.011	42.9569	51.1426	50.1561	51.5786	54.6539
HUMAN	P16070-10	CD44	Isoform 10 of CD44 antigen	93	13	165	42		1	M	PM	IPM	CS				78.0854	77.5291	89.5305	84.1824	91.6433	100	77.4524	85.3481	0.064676	100	93.0802	81.619	99.343	46.5213	48.4004	27.2956	25.3836	0.0045192	100	82.6139	88.6245	89.0419	85.0125	72.2794	71.0675	56.8612	42.6766	23.2394	86.2006	89.3575	88.3672	100	99.2303
HUMAN	P15529-2	CD46	Isoform B of Membrane cofactor protein	12	0	18	6		2	M	PM	IPM	CS				56.7289	56.8047	61.7281	56.7951	46.9677	54.5452	100	98.0688	0.00114128										49.9084	100	89.0111	95.7544	73.5662	57.4469	56.8545	41.3545	88.6143	67.7109	67.7865	70.4767	69.9083	76.8786	72.7511
HUMAN	P15529-10	CD46	Isoform 2 of Membrane cofactor protein	2	0	3	0		2	M	PM	IPM	CS				67.2678	79.2703	67.7976	73.7145	51.4366	51.8099	100	89.5757	0.0135041										18.9341	100	92.916	86.1033	74.7757	65.1578	36.3628	16.6883	58.6848	45.7775
HUMAN	Q08722	CD47	Leukocyte surface antigen CD47	17	2	15	3		1	M	PM	IPM					29.0752	29.3785	33.2376	33.4563	45.008	50.3425	96.3685	100	0.000172039	53.2314	60.5458	61.1699	76.4736	68.9776	75.6981	99.8487	100	0.0197078	25.1058	36.69	31.973	30.685	29.066	27.4285	29.4182	36.5942	79.5681	100	39.7905	41.2015	35.7697	37.4023	47.9178
HUMAN	P08174-2	CD55	Isoform 1 of Complement decay-accelerating factor	33	0	36	13		1	M	PM	IPM		XC			5.56105	6.23638	14.433	13.5506	34.4097	36.9208	87.2864	100	0.000564736										9.37225	9.78324	9.43751	9.50668	9.82271	13.3153	21.1752	40.951	86.4667	100	11.3729	11.1324	13.2248	12.5277	14.1885
HUMAN	P19256-2	CD58	Isoform 2 of Lymphocyte function-associated antigen 3	11	1	19	3		1	M	PM	IPM					92.5782	100	83.859	87.1495	66.8623	78.2093	68.7971	74.3103	0.0319422	27.9462	25.1341	59.0379	57.1462	87.4317	74.8996	91.6878	100	0.00357204	92.6719	100	96.3279	91.2193	73.0154	51.6092	68.4438	61.1777	57.8478	46.971	41.4747	35.7204	43.2074	41.3603	52.2425
HUMAN	P13987	CD59	CD59 glycoprotein	16	0	17	8		1	M	PM			XC			69.121	65.4624	86.4818	72.0848	49.9711	48.5761	85.2398	100	0.0226134										100	97.3978	91.7105	94.9535	89.1141	65.1539	60.0357	41.8093	42.6332	42.417	84.8972	95.4657	82.8843	89.1614	100
HUMAN	P08962	CD63	CD63 antigen	14	2	15	18		1	M	PM	IPM					100	97.3827	61.417	62.7669	54.2444	59.6063	85.3245	87.6197	0.00056783	77.75	73.0667	100	99.7431	94.9507	93.9524	64.1361	67.4749	0.00178532	56.1233	100	98.6603	56.5592	57.7705	47.0236	42.1066	38.1971	53.42	58.1542	75.4002	78.7628	73.1867	82.9114	93.204
HUMAN	P34810-2	CD68	Isoform Short of Macrosialin	2	0	2	0		1	M	PM						26.47	31.0899	84.7846	79.2752	82.1479	100	70.6168	60.2539	0.00747139										100	59.4588	53.2321	63.5165	84.9644	75.8213	73.4995	72.2864	59.7652	48.6616
HUMAN	P60033	CD81	CD81 antigen	3	5	4	8		1	M	PM	IPM					68.2168	52.5614	100	81.3084	56.4222	47.5635	45.3494	46.2456	0.0340713	100	99.7142	42.9028	50.8259	33.1887	36.334	34.4115	41.2165	0.00174442	100	65.0394	62.4926	85.198	73.291	54.9126	62.2727	31.9783	37.5732	31.7419	91.3318	71.9896	84.1128	70.0028	100
HUMAN	P27701	CD82	CD82 antigen	22	0	25	1		1	M	PM	IPM					58.6853	69.0156	41.1551	42.9642	56.8284	65.9373	100	90.5173	0.00662977										87.2164	100	89.2677	87.772	79.4893	57.751	56.3633	54.8611	86.5473	68.4083	75.2541	73.4324	77.7298	72.2227	75.7123
HUMAN	P21926	CD9	CD9 antigen	4	2	6	18		1	M	PM	IPM	CS				24.8301	23.5471	33.6514	32.4675	40.1445	44.8218	93.296	100	0.000297475	100	92.3019	82.221	99.6493	66.0996	62.5625	78.2775	74.9925	0.0460107	86.1416	48.44	42.5004	54.544	52.7307	38.655	59.4555	65.0052	97.4027	100	90.7413	78.8078	82.734	85.7103	93.641
HUMAN	P48960-2	CD97	Isoform 2 of CD97 antigen	34	3	41	9		1	M	PM	IPM		XC			22.6987	23.2132	41.4871	41.118	78.2073	81.9675	100	93.0423	0.000236649	53.9072	44.908	61.5479	71.057	89.0391	92.3023	97.5949	100	0.0052746	37.0635	36.9587	41.0508	28.9981	28.5426	34.2656	53.0259	98.7046	100	57.6997	37.3801	39.5491	45.853	44.2335	40.6768
HUMAN	P14209	CD99	CD99 antigen	10	1	19	9		1	M	PM	IPM					100	89.2524	69.9229	67.8588	29.2373	31.9155	29.9902	29.6021	0.000708901	100	48.3873	25.3199	31.4618	32.659	26.993	37.9182	39.5962	0.20581	100	73.9254	77.2838	72.9374	60.1571	38.3959	28.4603	11.005	12.3024	8.62228	90.2027	98.3414	89.4905	96.8696	100
HUMAN	Q8TCZ2	CD99L2	CD99 antigen-like protein 2	9	3	11	1		1	M	PM						94.7791	100	73.3893	73.2509	31.6952	35.255	21.3571	19.941	0.000134011	94.2471	100	45.2865	63.0508	24.3995	25.1915	17.5926	17.2712	0.00367891	100	58.4103	56.2759	67.1755	55.6728	40.2732	50.5414	25.7795	16.5357	10.5687	21.9859	29.7383	10.6484	25.7099	28.1879
HUMAN	P32320	CDA	Cytidine deaminase	0	0	0	1		1					XC																															100	88.7997	86.6489	64.174	93.0723
HUMAN	Q13042-2	CDC16	Isoform 2 of Cell division cycle protein 16 homolog	0	13	0	6		1	M					Nuc											65.0723	76.3072	71.3165	68.6089	93.1578	100	90.6776	92.1907	0.018376											98.2737	95.318	100	97.4855	80.1476
HUMAN	Q12834	CDC20	Cell division cycle protein 20 homolog	0	0	0	3		1	M																																			57.8422	80.6022	78.5727	100	72.8411
HUMAN	Q9UJX2-3	CDC23	Isoform 3 of Cell division cycle protein 23 homolog	0	2	0	10		1																	59.2818	64.5302	78.9628	65.3178	100	94.0165	90.0374	85.4515	0.0222256											93.2056	95.5804	99.9276	98.8265	87.2
HUMAN	Q8NHZ8	CDC26	Anaphase-promoting complex subunit CDC26	0	2	0	1		1	M					Nuc											60.6882	54.0889	85.3219	63.6147	100	64.3858	55.2805	64.9407	0.440559											95.8445	79.7505	87.971	90.9218	59.4185
HUMAN	P30260	CDC27	Cell division cycle protein 27 homolog	0	7	0	14		1	M					Nuc											57.772	57.319	87.5028	83.533	100	95.1488	80.5925	81.8268	0.00192004											75.183	82.5595	85.6631	87.8271	86.1017
HUMAN	P49427	CDC34	Ubiquitin-conjugating enzyme E2 R1	0	0	0	3		1	M					Nuc																														89.4409	93.6613	98.2284	92.6397	66.0234
HUMAN	Q16543	CDC37	Hsp90 co-chaperone Cdc37	1	14	3	13		1								78.0366	65.408	84.3288	100	74.755	67.3242	48.3016	46.3122	0.0249545	89.4476	100	53.2671	48.1514	45.1356	53.5268	51.5055	49.9659	0.00625995	82.9791	71.5	81.5598	71.7098	78.0677	100	90.7044	81.1633	32.7933	23.7416	87.4283	100	83.8309	77.0688	73.574
HUMAN	Q7L3B6	CDC37L1	Hsp90 co-chaperone Cdc37-like 1	0	1	0	1		1																	77.6354	79.4362	90.631	80.9447	94.5127	91.0082	83.3703	100	0.314557											99.2726	100	96.5042	66.9346	68.906
HUMAN	O60508	CDC40	Pre-mRNA-processing factor 17	0	2	0	16		1	M					Nuc											37.9201	44.5516	100	87.069	92.0644	81.5747	84.1055	92.297	0.0110105											55.0936	62.8294	67.6833	67.4723	69.1206
HUMAN	P60953	CDC42	Cell division control protein 42 homolog	3	3	5	19		1	M	PM						97.6579	100	76.7223	69.034	63.9024	58.0186	52.1389	42.5394	0.00377319	86.8474	100	63.7137	60.2695	53.8569	56.9434	37.624	40.8344	0.00575014	83.2648	68.6353	66.7846	100	91.9055	87.5333	79.9994	96.206	59.5127	62.2903	98.5581	100	87.9154	89.9395	89.9261
HUMAN	Q5VT25-2	CDC42BPA	Isoform 2 of Serine/threonine-protein kinase MRCK alpha	0	17	0	17		1	M	PM															100	94.7958	69.1471	77.4338	50.297	50.5645	45.1342	44.1548	0.00222782											100	90.8779	94.7471	91.5937	96.5474
HUMAN	Q9Y5S2	CDC42BPB	Serine/threonine-protein kinase MRCK beta	0	24	0	25		1	M	PM															94.0825	100	59.7737	56.3624	45.1133	46.4281	43.6351	40.3349	0.00129968											100	93.8853	91.8312	88.7898	90.3025
HUMAN	Q00587-2	CDC42EP1	Isoform 2 of Cdc42 effector protein 1	0	0	0	4		1	M	PM																																		100	79.3156	79.7258	91.1596	73.3228
HUMAN	O14613	CDC42EP2	Cdc42 effector protein 2	0	0	0	5		1	M	PM																																		100	78.6998	71.9676	67.4516	75.8215
HUMAN	Q9UKI2	CDC42EP3	Cdc42 effector protein 3	0	0	0	3		1	M																																			93.6517	96.6911	100	58.9711	32.1623
HUMAN	Q9H3Q1	CDC42EP4	Cdc42 effector protein 4	0	1	0	2		1	M																100	74.6809	51.8115	55.7274	2.25325	1.88107	1.30622	0.89238	0.00531902											92.6047	100	78.2951	76.418	93.4466
HUMAN	Q9NRR3	CDC42SE2	CDC42 small effector protein 2	0	0	0	1		1	M	PM																																		40.9864	78.4302	83.6305	52.5313	98.1887
HUMAN	Q99459	CDC5L	Cell division cycle 5-like protein	0	19	0	29		1	M					Nuc											51.7535	52.4837	88.5944	82.2333	100	90.8058	85.6924	85.0944	0.00503449											53.2942	55.7874	60.0627	64.3286	68.4188
HUMAN	Q99741	CDC6	Cell division control protein 6 homolog	0	0	0	2		1	M					Nuc																														19.5789	20.2997	42.5723	28.6045	47.148
HUMAN	Q6P1J9	CDC73	Parafibromin	0	7	0	19		1	M					Nuc											71.8735	66.6082	89.5025	87.1539	99.5281	92.238	95.12	100	0.0109665											54.1883	60.4491	61.3498	68.9052	69.1207
HUMAN	Q69YH5	CDCA2	Cell division cycle-associated protein 2	0	0	0	5		1	M					Nuc																														49.2735	64.7489	70.3764	86.6778	53.7276
HUMAN	Q99618	CDCA3	Cell division cycle-associated protein 3	0	0	0	3		1																																				61.2184	84.0516	78.0053	100	62.2647
HUMAN	Q96FF9	CDCA5	Sororin	0	0	0	1		1	M	PM				Nuc																														39.4886	61.0775	69.1607	69.524	58.8514
HUMAN	Q9BWT1-2	CDCA7	Isoform 2 of Cell division cycle-associated protein 7	0	0	0	1		1	M					Nuc																														87.3966	92.7203	100	82.4706	80.557
HUMAN	Q96GN5-2	CDCA7L	Isoform 2 of Cell division cycle-associated 7-like protein	0	3	0	1		1	M					Nuc											53.036	40.9505	75.4205	73.0966	100	90.545	85.5858	65.0096	0.0401225											42.2196	86.894	86.2417	68.3864	50.4348
HUMAN	Q53HL2	CDCA8	Borealin	0	0	0	1		1	M					Nuc																														38.0198	47.4519	50.0254	57.6867	37.6581
HUMAN	Q9H5V8	CDCP1	CUB domain-containing protein 1	30	1	36	6		1	M	PM			XC			12.4491	12.168	34.0877	30.9307	94.569	100	76.4377	72.0686	0.000161504	9.33005	8.88035	30.5348	32.1211	96.1041	100	74.2071	76.6979	0.000366157	40.8861	40.3106	40.1892	41.1347	36.0784	43.1593	67.2243	98.9534	100	61.1092	28.3058	45.2766	51.8055	47.1893	29.315
HUMAN	P12830	CDH1	Cadherin-1	2	0	3	0		1	M	PM						1.30283	1.85756	2.92914	1.78719	33.5325	31.5906	95.7345	100	4.32777e-05										3.35657	2.83784	4.32321	2.35361	3.61984	3.50592	5.87544	19.6563	77.201	100
HUMAN	P55287	CDH11	Cadherin-11	18	4	30	9		1	M	PM						100	98.6016	61.0321	63.6649	42.4039	46.9287	41.1114	39.3492	0.000186847	100	98.6545	40.8289	47.3961	24.2226	24.0386	22.6969	22.1886	0.000579498	84.2179	98.5295	99.5645	100	76.2832	54.1311	61.3946	30.69	42.1873	31.9716	92.9825	90.8191	87.3647	94.9724	100
HUMAN	P55290	CDH13	Cadherin-13	51	7	45	11		1	M	PM			XC			97.8402	100	62.7652	67.1902	45.1166	45.0809	30.137	32.4103	0.000137073	100	88.825	76.5699	64.3508	44.2895	31.2723	19.6081	21.8388	0.00602298	100	86.665	89.6466	87.7519	81.9064	56.5105	63.2605	51.2687	41.6687	38.3028	91.3098	79.7763	80.7209	83.2317	100
HUMAN	P19022	CDH2	Cadherin-2	62	6	67	18		1	M	PM						89.5858	89.4221	44.1626	45.4483	72.6624	71.6739	100	98.6659	3.29664e-05	100	91.9431	57.9123	65.5684	68.5004	77.7113	79.6579	86.5439	0.0251926	72.6546	66.8627	66.6209	58.3202	57.4309	43.7553	54.5361	59.9559	100	91.3985	95.288	84.2387	88.2369	89.5632	99.0821
HUMAN	P22223-2	CDH3	Isoform 2 of Cadherin-3	5	0	3	0		1	M	PM						98.5214	100	35.5723	33.4485	56.2506	55.1919	46.219	43.7767	6.34743e-05										100	75.4069	82.5038	87.1383	73.2179	48.4214	60.0033	64.8184	75.2549	72.3702
HUMAN	P55283	CDH4	Cadherin-4	7	0	4	0		1	M	PM	IPM					100	88.6079	58.623	55.9406	71.4877	73.014	99.2116	96.4772	0.00378168										97.4022	93.6314	100	79.9044	53.5071	28.8709	32.6836	28.333	57.7725	66.4313
HUMAN	P55285	CDH6	Cadherin-6	5	1	1	0		1	M	PM				Nuc		94.3398	100	61.8041	59.2001	62.1153	60.3971	70.2215	62.9035	0.00258181	100	94.7549	36.2423	45.6175	28.1295	33.0534	31.1335	40.0693	0.00305468	14.1869	100	99.3518	63.4089	42.3019	25.1983	12.9946	2.7796	14.4952	32.5239
HUMAN	Q96JP9-2	CDHR1	Isoform 2 of Cadherin-related family member 1	0	1	0	0		1	M	PM	IPM														12.9508	12.4969	10.9209	17.4089	10.1181	41.1464	91.3943	100	0.0117286
HUMAN	O14735	CDIPT	CDP-diacylglycerol--inositol 3-phosphatidyltransferase	2	0	2	2		1	M	PM						64.5008	72.5325	73.7076	74.4529	86.2196	100	84.0953	89.9491	0.0516955										66.1447	63.3933	56.3243	64.7475	67.7628	66.3351	70.6344	63.6213	78.5913	100	56.6273	59.1353	73.5228	54.4416	87.1922
HUMAN	P06493-2	CDK1	Isoform 2 of Cyclin-dependent kinase 1	0	1	0	8		1	M					Nuc											21.602	22.385	57.7598	54.5275	85.6727	90.4501	100	99.576	0.000555687											59.8093	100	91.2105	95.1009	58.0874
HUMAN	Q15131-2	CDK10	Isoform 2 of Cyclin-dependent kinase 10	0	0	0	1		1																																				66.7537	57.1499	84.0521	72.4286	82.1239
HUMAN	Q9UQ88-2	CDK11A	Isoform SV1 of Cyclin-dependent kinase 11A	0	23	0	23		1	M					Nuc											62.4336	59.3391	92.5454	100	92.941	82.5993	86.0654	88.0068	0.0130546											53.618	51.7344	55.0668	59.0098	55.7847
HUMAN	P21127-2	CDK11B	Isoform SV1 of Cyclin-dependent kinase 11B	0	0	0	2		1	M					Nuc																														71.4218	79.3996	75.4109	89.0334	80.1115
HUMAN	Q9NYV4-2	CDK12	Isoform 2 of Cyclin-dependent kinase 12	0	3	0	9		1	M					Nuc											58.3878	52.4706	74.227	73.5264	85.8549	74.0168	100	76.5225	0.118027											73.174	84.679	80.1064	86.299	80.1178
HUMAN	Q14004-2	CDK13	Isoform 2 of Cyclin-dependent kinase 13	0	11	0	12		1	M					Nuc											66.8159	72.1008	96.0288	100	71.3948	65.1883	57.2996	58.1839	0.00384258											60.9388	69.0559	72.631	72.0637	85.3938
HUMAN	Q00536	CDK16	Cyclin-dependent kinase 16	0	0	0	2		1																																				100	93.8715	80.0642	71.6901	62.0382
HUMAN	Q00537	CDK17	Cyclin-dependent kinase 17	0	0	0	1		1																																				93.1969	100	78.9028	79.9662	58.4981
HUMAN	P24941	CDK2	Cyclin-dependent kinase 2	0	0	0	7		1	M					Nuc																														65.1313	97.2523	100	92.539	75.4903
HUMAN	O14519	CDK2AP1	Cyclin-dependent kinase 2-associated protein 1	0	0	0	2		1	M					Nuc																														68.9686	64.0875	77.3828	74.5917	67.9713
HUMAN	P11802	CDK4	Cyclin-dependent kinase 4	0	2	0	3		1	M					Nuc											99.7002	100	68.0869	62.9792	53.9503	56.6724	52.4866	51.0181	0.00106148											80.2608	80.9773	100	80.9596	59.023
HUMAN	Q00535	CDK5	Cyclin-dependent kinase 5	0	4	0	11		1	M					Nuc											73.6977	79.61	81.7707	81.074	82.7604	81.7634	100	98.6054	0.00566081											99.5928	89.4851	86.3363	84.9724	81.2784
HUMAN	Q96SZ6-3	CDK5RAP1	Isoform 3 of CDK5 regulatory subunit-associated protein 1	0	0	0	6		1																																				35.1094	35.6694	46.0171	45.3732	35.0458
HUMAN	Q96SN8-3	CDK5RAP2	Isoform 3 of CDK5 regulatory subunit-associated protein 2	0	5	0	10		1	M																31.4418	28.7345	54.7631	52.3335	86.9388	86.7332	100	98.3788	0.000372162											42.581	46.3646	50.829	46.1739	48.4588
HUMAN	Q96JB5	CDK5RAP3	CDK5 regulatory subunit-associated protein 3	0	5	1	19		1																	63.7225	57.849	100	89.1005	56.7104	48.7733	43.3889	40.083	0.00648936	21.4672	59.4207	55.0551	64.4176	66.8214	100	57.4839	43.8554	85.5751	88.7378	73.1176	81.4723	81.2225	86.0093	90.2397
HUMAN	Q00534	CDK6	Cyclin-dependent kinase 6	0	1	0	6		1	M					Nuc											95.2817	100	76.9616	64.0086	62.9997	65.8046	74.3117	76.065	0.0184377											100	96.8481	87.6795	88.8675	81.1265
HUMAN	P50613	CDK7	Cyclin-dependent kinase 7	0	4	0	7		1	M					Nuc											43.4291	43.3698	100	89.82	59.0339	37.4691	19.321	9.70567	0.00973371											54.4909	55.9839	61.634	63.2725	62.3737
HUMAN	P49336-2	CDK8	Isoform 2 of Cyclin-dependent kinase 8	0	0	0	3		1	M					Nuc																														38.8559	41.9893	50.6728	48.2509	47.5887
HUMAN	P50750-2	CDK9	Isoform 2 of Cyclin-dependent kinase 9	0	3	0	8		1	M					Nuc											27.897	25.1557	54.6931	58.567	82.6116	76.6414	97.5032	100	0.000969429											38.6494	42.1845	51.3155	45.0427	56.348
HUMAN	Q5VV42	CDKAL1	CDK5 regulatory subunit-associated protein 1-like 1	0	2	0	9		1	M						ShG										50.2935	49.5497	100	98.1819	78.2197	65.58	48.5712	34.7308	0.00847519											61.8646	62.6311	77.4907	71.1645	63.2966
HUMAN	P38936	CDKN1A	Cyclin-dependent kinase inhibitor 1	0	0	0	4		1	M					Nuc																														66.4571	79.8225	100	84.4701	55.5736
HUMAN	P46527	CDKN1B	Cyclin-dependent kinase inhibitor 1B	0	1	0	1		1	M					Nuc											90.4274	100	55.3821	45.4204	54.9922	50.3504	22.0437	13.5112	0.00391521											83.7069	74.9646	80.5708	73.2383	61.0403
HUMAN	Q9NXV6	CDKN2AIP	CDKN2A-interacting protein	0	7	0	19		1	M					Nuc											56.5815	52.2774	88.745	100	63.4254	61.3748	66.719	64.5358	0.00787418											51.9773	53.7557	54.5798	58.3063	66.003
HUMAN	Q96HQ2	CDKN2AIPNL	CDKN2AIP N-terminal-like protein	0	0	0	3		1																																				64.334	67.7991	66.2774	79.1026	65.6963
HUMAN	P42772	CDKN2B	Cyclin-dependent kinase 4 inhibitor B	0	1	0	0		1	M					Nuc											72.5405	68.9777	53.7513	56.9416	75.2878	82.2096	94.8762	100	0.0044604
HUMAN	Q01850	CDR2	Cerebellar degeneration-related protein 2	0	2	0	6		1	M					Nuc											100	92.4548	63.0267	54.0652	79.2189	69.1002	73.8928	88.2171	0.0444756											68.958	68.5609	73.7207	66.4249	76.4984
HUMAN	Q86X02	CDR2L	Cerebellar degeneration-related protein 2-like	0	0	0	1		1																																				95.5421	100	95.514	88.0943	95.7615
HUMAN	O95674	CDS2	Phosphatidate cytidylyltransferase 2	0	0	2	7		1	M																									44.0649	13.4148	25.4349	40.2564	37.4839	50.4621	69.3728	100	51.6135	55.0347	42.1211	46.65	53.4002	55.7733	58.7579
HUMAN	Q9H211	CDT1	DNA replication factor Cdt1	0	0	0	4		1	M					Nuc																														29.7504	36.8677	39.639	35.5757	44.8059
HUMAN	Q9UKY7-2	CDV3	Isoform 2 of Protein CDV3 homolog	0	12	0	8		1																	92.4642	100	75.0196	60.4842	81.7539	97.6029	91.0677	72.062	0.201783											100	95.7697	78.931	76.3927	73.4889
HUMAN	Q9Y232-2	CDYL	Isoform 2 of Chromodomain Y-like protein	0	4	0	8		1	M					Nuc											77.41	100	56.922	81.4982	63.8693	82.0356	88.3185	69.8569	0.636909											47.2524	55.0958	56.2172	58.2982	52.7802
HUMAN	Q8N8U2	CDYL2	Chromodomain Y-like protein 2	0	0	0	2		1	M					Nuc																														50.6845	60.1958	68.0333	62.726	68.9035
HUMAN	P13688-10	CEACAM1	Isoform 10 of Carcinoembryonic antigen-related cell adhesion molecule 1	3	0	2	0		1	M	PM	IPM		XC			4.6778	5.18203	32.8475	27.0227	67.9116	69.645	100	98.092	9.82249e-05										11.0592	5.09416	4.76989	5.34758	12.2807	11.919	16.741	57.8162	100	81.3124
HUMAN	P17676	CEBPB	CCAAT/enhancer-binding protein beta	0	2	0	1		1	M					Nuc											64.9626	55.6053	89.8219	100	78.9051	67.5997	43.9238	54.034	0.0218287											46.9826	56.8712	45.1883	61.9499	70.8595
HUMAN	P49716	CEBPD	CCAAT/enhancer-binding protein delta	0	1	0	3		1	M					Nuc											98.8147	100	33.9781	40.9527	12.6459	9.98332	4.94422	1.91307	0.000579498											41.2895	95.52	100	49.6424	70.8781
HUMAN	P53567	CEBPG	CCAAT/enhancer-binding protein gamma	0	1	0	1		1	M					Nuc											31.7207	30.7933	61.7779	52.6412	100	77.7033	79.2706	72.4836	0.0196881											28.3554	38.0975	36.5979	41.4415	58.0979
HUMAN	Q03701	CEBPZ	CCAAT/enhancer-binding protein zeta	0	13	0	21		1	M					Nuc											55.2655	49.8639	90.448	100	95.6706	92.0406	86.9215	81.4475	0.0060401											50.3511	57.9062	62.2975	60.8877	60.8636
HUMAN	Q9BXW7-2	CECR5	Isoform 1 of Cat eye syndrome critical region protein 5	0	0	0	5		1	M																																			57.0208	56.6808	68.3109	65.8271	71.0845
HUMAN	Q92879-2	CELF1	Isoform 2 of CUGBP Elav-like family member 1	0	8	1	20		1	M					Nuc											46.1147	44.5511	70.1138	61.3898	100	87.5005	95.0523	96.9134	0.00592763	17.2813	28.2406	29.1733	41.2109	38.2016	66.8847	76.3059	82.1305	100	42.6621	58.0567	58.3907	66.9107	63.3896	59.274
HUMAN	O95319-2	CELF2	Isoform 2 of CUGBP Elav-like family member 2	0	0	0	2		1	M					Nuc																														42.5904	43.0507	53.262	42.9002	48.2431
HUMAN	Q9NYQ6	CELSR1	Cadherin EGF LAG seven-pass G-type receptor 1	4	0	1	0		1	M	PM	IPM					64.367	58.6773	86.8775	76.7774	84.4421	85.3711	100	97.2055	0.0070956										46.3992	35.0486	37.2266	29.0424	22.1664	20.3561	41.8663	68.6939	100	45.1456
HUMAN	Q9HCU4	CELSR2	Cadherin EGF LAG seven-pass G-type receptor 2	7	0	5	0		1	M	PM						26.7363	28.1632	63.2483	59.562	87.0825	78.7464	82.6731	100	0.00485763										26.3802	15.9832	23.4364	16.3181	15.1723	25.0927	51.8312	75.181	100	39.3243
HUMAN	Q8N111	CEND1	Cell cycle exit and neuronal differentiation protein 1	0	0	0	1		1	M						ShG																													75.5715	69.8003	78.934	91.4673	78.2271
HUMAN	P07199	CENPB	Major centromere autoantigen B	0	1	0	5		1	M					Nuc											94.7818	81.4067	100	96.101	83.2302	65.5715	46.5083	27.5749	0.0253554											82.7178	90.123	98.7888	91.1423	79.3545
HUMAN	Q03188	CENPC1	Centromere protein C 1	0	4	0	5		1	M					Nuc											39.8278	37.709	52.9275	51.6526	72.3606	67.9875	100	87.1374	0.00481085											67.1161	74.5998	77.2027	74.7875	78.4723
HUMAN	Q02224-2	CENPE	Isoform 2 of Centromere-associated protein E	0	4	0	3		1	M					Nuc											53.927	49.1656	72.949	60.9092	100	93.8069	99.7307	95.1735	0.00646247											68.928	84.4804	98.4758	100	81.6231
HUMAN	P49454	CENPF	Centromere protein F	1	12	1	24		1	M					Nuc		65.2626	69.495	66.8044	75.7851	81.157	100	71.7859	63.2974	0.128879	47.6979	45.5527	58.3508	56.0386	84.6614	71.8355	100	95.0953	0.00560949	69.7743	49.5996	52.9886	90.1234	100	49.6346	28.5944	10.8405	9.82398	12.3832	60.7522	81.613	83.5857	96.9127	71.3448
HUMAN	Q92674-2	CENPI	Isoform 2 of Centromere protein I	0	0	0	3		1	M					Nuc																														100	86.8277	87.4078	83.659	80.0051
HUMAN	Q9BS16	CENPK	Centromere protein K	0	1	0	1		1	M					Nuc											31.7466	24.6602	43.4417	46.1657	76.0243	74.8298	88.343	100	0.00297299											53.3694	89.4354	85.1269	95.5486	48.9959
HUMAN	Q7L2Z9	CENPQ	Centromere protein Q	0	0	0	2		1	M					Nuc																														31.431	52.6711	63.6134	70.073	58.8635
HUMAN	Q96BT3-2	CENPT	Isoform 2 of Centromere protein T	0	0	0	1		1	M					Nuc																														53.2311	70.4977	82.7564	100	63.8672
HUMAN	Q7Z7K6-3	CENPV	Isoform 3 of Centromere protein V	0	2	0	5		2	M					Nuc											60.0424	66.8713	68.2946	81.9044	100	87.9731	99.5407	99.094	0.0296768											57.866	58.9114	60.9302	61.0271	60.8751
HUMAN	Q7Z7K6	CENPV	Centromere protein V	0	0	0	1		2	M					Nuc																														68.4488	52.5465	65.843	72.3286	73.122
HUMAN	Q8N8E3-2	CEP112	Isoform 2 of Centrosomal protein of 112 kDa	0	0	1	0		1																										29.8575	100	83.35	97.3762	58.0495	17.8844	12.634	6.00685	14.8054	11.0278
HUMAN	Q8N960-2	CEP120	Isoform 2 of Centrosomal protein of 120 kDa	0	0	0	1		1	M																																			85.9246	78.8203	100	82.984	60.5467
HUMAN	Q6ZU80-1	CEP128	Isoform 1 of Centrosomal protein of 128 kDa	0	0	0	3		1																																				83.2809	76.3847	77.141	79.065	83.7292
HUMAN	Q66GS9	CEP135	Centrosomal protein of 135 kDa	0	1	0	4		1	M																97.8916	100	94.6128	96.7042	84.6519	86.4398	77.2244	72.9655	0.00356629											80.9929	88.8813	92.1785	100	88.7795
HUMAN	O94986	CEP152	Centrosomal protein of 152 kDa	0	2	0	2		1	M																38.0628	37.3192	81.8126	68.2652	92.2033	80.2522	94.3732	100	0.00844193											60.2566	69.9102	78.2225	84.2933	64.1892
HUMAN	Q5SW79	CEP170	Centrosomal protein of 170 kDa	0	16	0	35		1	M																62.4993	66.0086	92.288	72.2266	100	94.0874	96.9181	96.9951	0.0457575											90.6512	98.2823	98.1421	90.8094	83.3651
HUMAN	Q8TEP8-2	CEP192	Isoform 2 of Centrosomal protein of 192 kDa	0	1	0	3		1	M																29.1388	28.2178	58.2891	44.0114	77.2534	66.5684	85.0413	100	0.0124185											81.7054	83.3764	92.9427	74.1071	89.8305
HUMAN	Q9BV73-2	CEP250	Isoform 2 of Centrosome-associated protein CEP250	0	3	0	2		1	M																100	91.6058	83.5948	75.1089	71.6578	75.7391	63.1237	56.3941	0.0173949											91.4796	80.7093	97.2366	98.9798	97.9603
HUMAN	O15078	CEP290	Centrosomal protein of 290 kDa	0	4	0	4		1	M			CS		Nuc											87.8981	95.0396	96.1947	94.5405	100	97.5589	85.6506	84.6419	0.0430952											81.4197	93.2358	100	86.6853	76.7167
HUMAN	Q5VT06	CEP350	Centrosome-associated protein 350	0	11	0	10		1	M					Nuc											26.3448	26.2616	61.962	61.7293	83.0163	74.3159	98.3111	100	0.00113351											35.6718	37.0533	37.9284	41.136	50.9667
HUMAN	Q9C0F1-2	CEP44	Isoform 2 of Centrosomal protein of 44 kDa	0	0	0	4		1																																				85.9119	93.8404	100	74.346	93.3106
HUMAN	Q53EZ4	CEP55	Centrosomal protein of 55 kDa	0	0	0	4		1	M																																			57.9335	96.4305	100	96.7194	52.9829
HUMAN	Q86XR8-2	CEP57	Isoform 2 of Centrosomal protein of 57 kDa	0	0	0	1		1	M					Nuc																														64.5902	91.3277	76.7518	66.7211	81.742
HUMAN	Q6P2H3-2	CEP85	Isoform 2 of Centrosomal protein of 85 kDa	0	1	0	1		1																	24.7183	20.7158	15.6152	35.3293	44.1122	66.0945	85.8139	100	0.0200708											40.69	60.3719	44.9976	47.1218	40.2645
HUMAN	Q96ST8-2	CEP89	Isoform 2 of Centrosomal protein of 89 kDa	0	1	0	1		1	M																100	81.8201	70.2332	56.8027	38.6436	38.1635	37.1236	40.6186	0.0153906											78.2035	97.8839	100	95.7816	68.2781
HUMAN	Q8IW35-2	CEP97	Isoform 2 of Centrosomal protein of 97 kDa	0	0	0	1		1	M					Nuc																														66.739	100	93.2005	84.2161	62.0367
HUMAN	Q9Y6K0	CEPT1	Choline/ethanolaminephosphotransferase 1	0	0	1	1		1	M					Nuc																				45.019	70.3868	61.5295	79.8216	75.608	87.4986	74.8722	65.6023	83.5485	100	60.7953	54.8167	53.3448	57.1506	85.9724
HUMAN	Q5T4B2	CERCAM	Glycosyltransferase 25 family member 3	0	0	1	9		1	M	PM																								100	11.2257	15.4451	29.9111	45.0615	92.9232	80.7256	77.2744	31.8	13.7202	84.7039	77.7082	69.1759	80.4467	100
HUMAN	P23141-2	CES1	Isoform 2 of Liver carboxylesterase 1	2	8	0	11		1	M							47.8659	36.4084	83.2993	76.3433	94.6697	100	98.97	83.2118	0.00974332	85.7486	88.4268	85.6579	100	72.9752	65.8295	58.3015	52.5482	0.0201331											84.3604	75.0675	75.9697	79.481	99.7451
HUMAN	Q9UKY3	CES1P1	Putative inactive carboxylesterase 4	0	0	0	1		1	M				XC																															77.5016	75.3076	72.2551	87.9359	100
HUMAN	O00748-2	CES2	Isoform 2 of Cocaine esterase	0	0	0	3		1	M																																			85.6226	77.3651	89.8957	81.1993	100
HUMAN	P41208	CETN2	Centrin-2	0	1	0	6		1	M					Nuc											100	88.0357	83.5154	94.8743	83.7969	82.2457	79.8503	93.5372	0.596933											88.3482	86.0213	87.7845	100	85.0354
HUMAN	Q9UEE9	CFDP1	Craniofacial development protein 1	0	6	0	3		1																	80.6454	74.1923	90.5721	94.3916	94.6148	92.4206	87.6874	100	0.102798											54.4385	68.4323	69.0861	75.5159	75.3885
HUMAN	P23528	CFL1	Cofilin-1	4	22	7	58		1	M					Nuc		80.7302	69.2069	100	90.7761	76.3956	54.2155	89.1283	79.1069	0.15321	76.3433	100	57.7416	49.9822	31.9142	36.0359	30.5156	28.7477	0.0168629	100	95.6073	88.8655	94.2092	96.7631	99.3936	90.5808	75.389	71.4078	89.1408	100	93.8355	84.047	77.6022	68.9799
HUMAN	Q9Y281	CFL2	Cofilin-2	0	5	0	10		1	M					Nuc											84.989	100	53.5988	50.7842	57.9572	69.8643	73.2261	69.9947	0.0291154											97.2621	100	86.9894	80.9074	69.5996
HUMAN	Q9UFW8	CGGBP1	CGG triplet repeat-binding protein 1	0	0	0	8		1	M					Nuc																														51.1458	56.9056	58.3831	64.4977	79.2967
HUMAN	Q9P2M7	CGN	Cingulin	0	6	0	5		1	M	PM															12.7589	13.9241	24.704	25.2396	62.0497	67.0836	100	91.1926	0.00106148											10.7055	10.8919	20.2827	8.29306	12.062
HUMAN	Q0VF96	CGNL1	Cingulin-like protein 1	0	1	0	1		1	M	PM															22.7258	20.885	65.3069	81.6057	100	68.8633	97.2709	93.882	0.0243337											15.9972	13.9064	26.6103	14.9814	20.8266
HUMAN	Q99674	CGREF1	Cell growth regulator with EF hand domain protein 1	0	1	0	1		1					XC												97.7281	100	82.1666	95.162	36.9512	31.9028	9.38213	5.95786	0.00157132											31.9582	24.3629	28.2884	25.6841	34.5501
HUMAN	Q99675	CGRRF1	Cell growth regulator with RING finger domain protein 1	0	1	0	2		1																	28.5537	27.1102	59.4366	65.8555	69.1041	79.6385	100	94.8338	0.00290308											30.8162	37.4863	39.1342	38.5025	50.6948
HUMAN	Q13111	CHAF1A	Chromatin assembly factor 1 subunit A	0	4	0	5		1	M					Nuc											32.953	26.0678	84.438	100	60.7892	67.628	54.9862	47.9387	0.0089678											51.9475	78.2999	87.358	90.9822	63.048
HUMAN	Q13112	CHAF1B	Chromatin assembly factor 1 subunit B	0	1	0	6		1	M					Nuc											19.5792	13.2464	57.4525	53.8242	100	67.731	47.9752	36.5923	0.0356595											47.7384	70.5647	69.7329	83.0815	56.3388
HUMAN	Q96BP2	CHCHD1	Coiled-coil-helix-coiled-coil-helix domain-containing protein 1	0	0	0	3		1	M					Nuc																														50.929	63.1968	59.0887	67.4589	61.251
HUMAN	Q9Y6H1	CHCHD2	Coiled-coil-helix-coiled-coil-helix domain-containing protein 2, mitochondrial	0	0	0	4		1	M																																			41.639	42.7361	38.879	52.5113	63.0054
HUMAN	Q9NX63	CHCHD3	Coiled-coil-helix-coiled-coil-helix domain-containing protein 3, mitochondrial	0	12	0	15		1	M																43.8414	45.9308	68.7465	68.7846	92.6278	89.47	96.4869	100	0.000713994											67.377	66.2135	71.5278	72.6047	74.0999
HUMAN	Q8N4Q1-2	CHCHD4	Isoform 2 of Mitochondrial intermembrane space import and assembly protein 40	1	3	1	10		1	M							78.6452	79.2988	77.2644	90.3735	79.7317	100	71.7802	61.8803	0.236646	38.8606	34.5351	50.0147	58.7	83.1336	78.9162	100	98.2679	0.00196922	31.8096	100	88.0539	50.8154	60.2158	70.7543	72.5313	44.2563	86.5902	14.9356	40.1271	44.107	46.0999	46.3781	44.918
HUMAN	Q9BSY4	CHCHD5	Coiled-coil-helix-coiled-coil-helix domain-containing protein 5	0	0	0	3		1																																				69.5918	85.7197	91.4543	88.4074	70.5774
HUMAN	Q9BRQ6	CHCHD6	Coiled-coil-helix-coiled-coil-helix domain-containing protein 6	0	4	0	5		1																	100	46.297	41.1211	87.1567	7.66695	8.63445	12.9616	10.4751	0.140818											94.1801	85.3178	87.0329	90.9993	99.1676
HUMAN	Q9NYJ1-2	CHCHD8	Isoform 2 of Coiled-coil-helix-coiled-coil-helix domain-containing protein 8	0	0	0	3		1																																				55.6318	65.2378	64.4729	66.9648	50.4441
HUMAN	O14646-2	CHD1	Isoform 2 of Chromodomain-helicase-DNA-binding protein 1	0	18	1	30		1	M					Nuc											28.3875	27.8327	53.5718	62.274	98.8967	92.985	95.6245	100	0.00161012	100	77.2089	75.3466	72.6728	49.1448	24.5042	24.5592	15.6353	17.3198	15.7383	25.8681	30.9122	32.6396	35.0088	34.9792
HUMAN	Q86WJ1-2	CHD1L	Isoform 2 of Chromodomain-helicase-DNA-binding protein 1-like	0	1	0	9		1	M	PM				Nuc											90.7437	94.2871	77.2521	83.2918	94.1931	96.4491	100	93.0979	0.0448289											79.3272	87.6548	99.5644	100	81.7273
HUMAN	O14647	CHD2	Chromodomain-helicase-DNA-binding protein 2	0	9	0	17		1	M					Nuc											42.5002	38.4257	78.0973	70.6105	90.2806	81.6553	89.4105	100	0.00687702											58.6011	61.4095	67.2902	68.1653	68.9889
HUMAN	Q12873-2	CHD3	Isoform 2 of Chromodomain-helicase-DNA-binding protein 3	0	5	0	15		1	M					Nuc											100	94.8435	97.2321	96.3441	75.312	65.7784	42.8293	35.877	0.00297299											89.6666	92.3844	96.3865	100	95.9964
HUMAN	Q14839-2	CHD4	Isoform 2 of Chromodomain-helicase-DNA-binding protein 4	0	27	0	73		1	M					Nuc											54.7826	49.33	85.0912	100	66.8767	62.147	54.0648	53.2333	0.0138984											53.6143	59.0949	61.8017	66.5671	59.9806
HUMAN	Q8TD26	CHD6	Chromodomain-helicase-DNA-binding protein 6	0	4	0	3		1	M					Nuc											85.498	95.399	100	93.2274	96.5612	87.8232	95.6498	91.3608	0.736768											68.1347	75.6662	81.0177	75.6144	83.1164
HUMAN	Q9P2D1	CHD7	Chromodomain-helicase-DNA-binding protein 7	0	1	0	1		1	M					Nuc											21.0229	23.7226	47.3246	40.9543	97.2362	89.9306	100	96.6291	0.00111889											17.0313	24.5689	24.6483	23.8254	28.6159
HUMAN	Q9HCK8	CHD8	Chromodomain-helicase-DNA-binding protein 8	0	13	0	17		1	M					Nuc											30.7999	30.1824	85.4434	75.9249	100	87.4569	81.1734	83.6789	0.00451472											49.601	55.5458	58.2925	60.0664	61.8924
HUMAN	Q3L8U1-2	CHD9	Isoform 2 of Chromodomain-helicase-DNA-binding protein 9	0	1	0	7		1	M					Nuc											73.3636	63.5854	93.3969	100	94.6148	84.2402	83.2575	75.7422	0.0511967											69.2143	78.297	85.8326	83.8183	77.9962
HUMAN	O14757	CHEK1	Serine/threonine-protein kinase Chk1	0	2	0	2		1	M					Nuc											63.1226	51.6623	100	77.1399	54.7877	69.4517	63.7935	72.2682	0.167948											63.2947	100	97.5179	90.4771	63.8758
HUMAN	O96017-12	CHEK2	Isoform 12 of Serine/threonine-protein kinase Chk2	0	1	0	1		1	M					Nuc											78.7733	81.4144	84.6405	100	66.4682	84.2472	58.8085	75.0764	0.256924											58.289	72.7687	65.515	78.6119	83.6266
HUMAN	Q8IWX8	CHERP	Calcium homeostasis endoplasmic reticulum protein	0	5	0	14		1	M																51.7545	52.4774	93.1448	91.1298	100	88.2162	72.7469	70.119	0.00556187											57.5379	61.6374	68.8437	72.5953	74.9653
HUMAN	Q96EP1-2	CHFR	Isoform 2 of E3 ubiquitin-protein ligase CHFR	0	1	1	2		1	M					Nuc											86.8956	83.1779	78.63	100	67.9855	61.638	44.0856	39.8669	0.0229075	100	47.1075	45.5409	52.7183	33.9878	28.7107	68.7094	87.5248	46.582	26.4902	78.0377	80.9904	81.5744	76.1573	81.7744
HUMAN	Q9BWS9-3	CHID1	Isoform 3 of Chitinase domain-containing protein 1	1	4	2	10		1	M				XC			100	85.3195	77.7302	66.3512	73.3102	71.0864	55.2947	58.1413	0.0323517	67.3563	59.5108	55.7544	62.5936	66.3992	67.5067	92.0866	100	0.0101161	39.6452	25.1556	25.8769	36.8245	43.5399	68.5968	63.1094	56.1405	47.3594	100	80.3219	70.2533	67.3465	77.2567	95.7695
HUMAN	P35790-2	CHKA	Isoform 2 of Choline kinase alpha	0	0	0	1		1																																				83.9628	80.2818	70.1459	73.5663	75.7271
HUMAN	Q9HD42	CHMP1A	Charged multivesicular body protein 1a	0	2	0	8		1	M					Nuc											57.5755	56.7251	100	77.3614	94.4814	81.3447	66.4169	64.4968	0.0769506											100	93.7257	90.3854	96.3081	88.1229
HUMAN	Q7LBR1	CHMP1B	Charged multivesicular body protein 1b	0	2	0	1		1	M																100	98.6737	81.5299	85.6163	56.2269	74.0021	90.7227	83.7976	0.0473233											88.6259	81.2617	81.9647	72.6153	81.1522
HUMAN	O43633	CHMP2A	Charged multivesicular body protein 2a	0	3	0	5		1	M																94.6046	100	71.7128	56.643	56.09	58.6355	56.6213	60.7437	0.0140237											87.7971	100	77.5226	81.8992	79.8819
HUMAN	Q9UQN3	CHMP2B	Charged multivesicular body protein 2b	0	2	0	7		1	M					Nuc											73.8887	95.2086	82.698	76.2418	75.723	88.342	100	94.1016	0.384781											100	96.4757	80.2397	75.2187	74.6607
HUMAN	Q9BY43	CHMP4A	Charged multivesicular body protein 4a	0	0	0	4		1	M																																			94.9231	100	94.0672	95.916	82.9662
HUMAN	Q9H444	CHMP4B	Charged multivesicular body protein 4b	0	1	0	6		1	M																92.4842	100	81.338	68.0409	81.6406	91.0081	81.4166	82.7123	0.127979											98.4727	100	92.17	93.3936	91.5215
HUMAN	Q9NZZ3	CHMP5	Charged multivesicular body protein 5	0	0	0	5		1	M					Nuc																														98.9686	100	85.2467	81.6006	82.5263
HUMAN	Q96FZ7	CHMP6	Charged multivesicular body protein 6	0	1	0	4		1	M																60.0392	52.0108	82.3269	100	24.8773	18.1666	7.16696	4.29726	0.00411844											56.7815	62.155	61.2284	54.9384	68.896
HUMAN	Q9UHD1	CHORDC1	Cysteine and histidine-rich domain-containing protein 1	0	6	0	10		1																	69.5297	71.6142	100	81.1633	77.0324	84.1202	90.735	89.6664	0.151173											87.515	100	85.2174	78.7089	76.5791
HUMAN	Q99653	CHP	Calcium-binding protein p22	0	0	3	9		1																										100	31.4175	33.3516	55.0935	45.5604	36.6141	61.5768	56.8343	54.8202	31.5732	66.3214	71.7127	74.0222	76.5209	78.4083
HUMAN	Q8IZ52	CHPF	Chondroitin sulfate synthase 2	2	0	3	4		1	M							25.2942	25.6433	80.208	100	83.012	67.5334	52.868	49.1361	0.0108854										28.6968	23.1737	25.5767	33.3032	54.3658	100	79.7638	46.4289	41.1351	42.1786	56.7695	68.3942	72.6588	67.4812	74.1506
HUMAN	Q9P2E5	CHPF2	Chondroitin sulfate glucuronyltransferase	1	0	0	5		1	M							87.4507	71.5972	93.5753	100	92.8864	81.7091	52.9884	64.972	0.0491901																				64.5948	70.48	74.8665	73.2584	70.6329
HUMAN	Q8WUD6	CHPT1	Cholinephosphotransferase 1	0	0	0	2		1	M																																			66.5135	69.3608	70.1168	73.0256	77.1694
HUMAN	Q9NRG0	CHRAC1	Chromatin accessibility complex protein 1	0	1	0	2		1	M					Nuc											63.6416	57.7956	72.5165	83.0892	100	76.2952	77.3192	85.4651	0.194962											55.8034	66.503	87.4339	74.2601	64.7298
HUMAN	P08172	CHRM2	Muscarinic acetylcholine receptor M2	5	0	12	0		1	M	PM	IPM					94.6088	100	20.8389	18.0732	14.1504	16.6417	18.2179	18.2197	0.000108048										100	64.1955	59.4737	59.2006	37.1283	11.4351	14.8009	6.07228	6.85584	5.57873
HUMAN	Q9NPF2-2	CHST11	Isoform 2 of Carbohydrate sulfotransferase 11	0	0	1	0		1	M																									7.19943	0	3.49943	0	8.69589	32.3431	37.1717	38.9943	57.9414	100
HUMAN	Q8NCH0	CHST14	Carbohydrate sulfotransferase 14	1	0	4	4		1	M							100	88.3248	78.612	62.9658	30.4569	32.1003	27.3925	24.8407	0.00331389										61.4448	50.259	54.3656	93.6855	100	55.0336	44.1904	31.6504	31.5037	23.4511	78.611	85.7005	100	86.8848	57.8489
HUMAN	Q7LGC8	CHST3	Carbohydrate sulfotransferase 3	0	0	0	2		1	M																																			83.6273	92.0327	83.8359	100	81.5913
HUMAN	Q9NS84	CHST7	Carbohydrate sulfotransferase 7	0	0	0	2		1	M																																			67.1096	79.3527	100	69.565	68.9428
HUMAN	Q86X52	CHSY1	Chondroitin sulfate synthase 1	0	0	1	3		1	M																									35.0627	23.34	28.0958	47.028	65.666	97.6266	96.7234	79.0478	79.6113	100	76.0173	75.6603	85.4474	87.2845	83.5493
HUMAN	Q70JA7	CHSY3	Chondroitin sulfate synthase 3	0	1	1	0		1	M																33.1143	33.6157	83.9799	48.1692	100	32.9765	51.1685	56.8309	0.629731	5.55079	29.2843	21.3891	31.7811	66.3029	100	23.038	6.6206	31.4248	84.0444
HUMAN	Q8WVB6-2	CHTF18	Isoform 2 of Chromosome transmission fidelity protein 18 homolog	0	1	0	3		1	M					Nuc											47.0442	25.2284	27.1358	43.1955	52.5248	66.7488	100	88.0992	0.031321											37.556	48.5485	56.546	57.6263	48.4532
HUMAN	P0CG12	CHTF8	Chromosome transmission fidelity protein 8 homolog isoform 2	0	0	0	3		1	M					Nuc																														63.1844	80.2154	83.7903	72.0391	70.7815
HUMAN	Q9Y3Y2-3	CHTOP	Isoform 2 of Chromatin target of PRMT1 protein	0	2	0	4		1	M					Nuc											56.9094	58.2123	61.3296	79.7604	87.5552	89.3148	100	96.1613	0.0221334											47.7844	51.9212	52.4358	55.6304	64.111
HUMAN	O15111	CHUK	Inhibitor of nuclear factor kappa-B kinase subunit alpha	0	2	0	3		1	M	PM				Nuc											79.3251	100	61.9267	43.9448	51.6141	72.5516	70.3347	59.3982	0.180689											99.3974	100	81.9127	76.5841	58.0763
HUMAN	B4DL54	CHURC1-FNTB	cDNA FLJ59570, highly similar to Protein farnesyltransferase subunit beta (EC 2.5.1.58)	0	0	0	3		1																																				100	87.3306	82.3425	75.8988	72.4607
HUMAN	O76071	CIAO1	Probable cytosolic iron-sulfur protein assembly protein CIAO1	0	0	0	7		1																																				100	91.5129	80.6299	88.8274	83.4
HUMAN	Q6FI81-3	CIAPIN1	Isoform 3 of Anamorsin	0	4	0	14		1	M					Nuc											44.1711	44.1342	62.5725	57.079	77.7781	78.0969	100	88.8287	0.00457962											64.9468	67.4229	62.75	63.621	57.6171
HUMAN	Q96RK0	CIC	Protein capicua homolog	0	2	0	9		1	M					Nuc											60.5465	54.4589	78.1445	78.4791	82.3792	80.5066	100	97.4949	0.00219354											68.9918	73.6344	72.0221	81.3051	74.0917
HUMAN	Q9BW66	CINP	Cyclin-dependent kinase 2-interacting protein	0	0	0	1		1	M					Nuc																														81.2813	76.8108	92.2812	100	46.8632
HUMAN	Q86X95-2	CIR1	Isoform 2 of Corepressor interacting with RBPJ 1	0	1	0	2		1	M					Nuc											55.9639	62.6521	85.0424	100	82.9948	76.0671	79.2753	75.0814	0.0435325											61.3221	57.2212	68.0975	71.6495	81.785
HUMAN	Q14011	CIRBP	Cold-inducible RNA-binding protein	0	5	0	16		1	M					Nuc											100	63.1982	61.4748	82.2831	40.9265	40.3694	45.2881	43.3459	0.143643											90.8	88.9556	91.9348	100	89.1873
HUMAN	Q969X6	CIRH1A	Cirhin	0	2	0	13		1	M					Nuc											46.012	39.7343	100	99.297	86.8988	65.8843	48.6218	35.4631	0.0152516											57.4389	68.5976	66.2661	68.5441	66.9721
HUMAN	Q9NZ45	CISD1	CDGSH iron-sulfur domain-containing protein 1	0	3	0	3		1	M																44.5152	40.1148	58.9207	64.6924	82.0394	100	81.8741	89.4035	0.0156698											38.2157	40.0827	49.55	53.5058	42.3356
HUMAN	Q8N5K1	CISD2	CDGSH iron-sulfur domain-containing protein 2	0	2	3	6		1	M																34.3052	32.9871	59.2698	66.5708	79.9223	97.2355	100	95.9389	0.0066529	45.3951	36.5501	44.6138	54.2713	43.921	67.4624	66.2566	100	73.5528	72.0162	36.5311	41.7775	40.1487	45.0964	47.9579
HUMAN	O14578	CIT	Citron Rho-interacting kinase	0	0	0	13		1	M																																			61.6141	88.9044	91.7679	100	64.6968
HUMAN	Q99967-2	CITED2	Isoform 2 of Cbp/p300-interacting transactivator 2	0	0	0	1		1	M					Nuc																														79.0171	100	82.9081	28.9305	48.724
HUMAN	Q9ULV3-2	CIZ1	Isoform 2 of Cip1-interacting zinc finger protein	0	3	0	9		1	M					Nuc											90.3518	97.8407	100	93.543	85.2071	70.9257	83.5792	62.859	0.183664											74.9104	87.4595	88.5604	96.5565	75.4005
HUMAN	Q8WWK9	CKAP2	Cytoskeleton-associated protein 2	0	9	0	10		1	M																12.3449	9.1968	60.7152	59.2671	100	94.2422	96.7441	89.081	0.000964946											30.0985	35.1262	34.1089	40.7086	45.4862
HUMAN	Q8IYA6	CKAP2L	Cytoskeleton-associated protein 2-like	0	1	0	4		1																	33.4295	36.3271	30.0479	25.603	31.0253	30.0571	98.7054	100	0.000540413											68.3639	89.8088	87.947	100	70.5905
HUMAN	Q07065	CKAP4	Cytoskeleton-associated protein 4	23	29	38	95		1	M							61.6598	61.5864	97.9835	100	70.7312	56.4979	45.5767	40.1157	0.00420623	100	87.4548	77.3485	83.8875	57.7883	64.0716	58.053	60.8901	0.017214	44.7367	32.961	32.8874	47.1474	65.984	100	94.0411	64.2082	38.4604	31.6712	83.1034	85.6046	85.545	87.2069	100
HUMAN	Q14008-2	CKAP5	Isoform 2 of Cytoskeleton-associated protein 5	11	38	17	70		1	M							33.3788	42.8536	65.3815	59.5007	100	88.745	87.4565	88.3262	0.00346688	46.1332	46.7349	76.4006	75.6076	100	99.0458	90.7922	90.7264	0.000114851	35.8151	49.1378	51.7463	47.9781	51.2757	67.1393	77.2247	100	74.334	45.5679	66.9934	76.6022	73.2585	74.1632	70.8159
HUMAN	P12277	CKB	Creatine kinase B-type	0	4	0	11		1	M																11.8814	12.2137	14.6462	15.6178	39.8656	49.3804	100	93.0421	0.00128974											4.97344	4.41571	1.57209	3.99463	3.57235
HUMAN	Q9UBR5-2	CKLF	Isoform 1 of Chemokine-like factor	0	0	0	1		1	M				XC																															72.463	81.3419	85.5718	84.3185	81.4563
HUMAN	P61024	CKS1B	Cyclin-dependent kinases regulatory subunit 1	0	0	0	2		1																																				66.7321	100	94.8139	90.8191	57.9825
HUMAN	Q7Z460-2	CLASP1	Isoform 2 of CLIP-associating protein 1	0	2	0	17		1	M																75.8223	100	56.9796	38.2151	34.402	38.3928	28.9451	22.2641	0.0292797											87.9368	100	90.3806	78.5643	60.9004
HUMAN	O75122	CLASP2	CLIP-associating protein 2	0	1	0	8		1	M																82.4584	100	47.0598	34.8561	44.5341	64.8804	67.6285	64.9584	0.0483516											95.8362	100	94.7328	81.5351	66.235
HUMAN	Q9UQC9	CLCA2	Calcium-activated chloride channel regulator 2	0	0	1	0		1	M	PM	IPM		XC																					100	57.8246	68.3911	53.9013	42.1954	27.8062	38.1535	48.7598	8.59178	3.48123
HUMAN	Q96S66	CLCC1	Chloride channel CLIC-like protein 1	0	5	3	13		1	M					Nuc											63.9166	62.2151	100	88.5928	62.3432	56.6138	48.0699	41.0589	0.0075673	45.1389	22.2114	24.7436	35.6456	43.0907	99.4036	100	95.6081	54.2459	41.4488	52.4407	57.1481	59.1331	61.0633	63.2574
HUMAN	P51790	CLCN3	H(+)/Cl(-) exchange transporter 3	2	0	2	4		1	M			CS				41.4196	38.3771	41.0206	39.6179	49.0794	50.0719	89.7613	100	0.00108577										71.7204	46.7116	47.6985	42.8	48.0473	57.4609	71.7794	100	73.4595	36.7874	98.3317	95.8183	92.5185	95.1245	92.2625
HUMAN	P51795	CLCN5	H(+)/Cl(-) exchange transporter 5	0	1	0	0		1	M	PM	IPM														32.9947	51.7864	95.8997	90.7013	90.1993	84.705	77.1895	100	0.0384893
HUMAN	P51798	CLCN7	H(+)/Cl(-) exchange transporter 7	0	1	0	5		1	M																43.4702	42.1974	88.7324	80.6771	91.9675	100	77.6224	86.6015	0.00572343											56.0433	47.4707	56.8034	61.1922	62.2138
HUMAN	P56749	CLDN12	Claudin-12	0	0	0	1		1	M	PM																																		51.4335	40.0939	49.9206	34.5561	75.86
HUMAN	Q9NY35-2	CLDND1	Isoform 2 of Claudin domain-containing protein 1	6	0	9	3		1	M						ShG	87.7087	85.4049	100	96.6033	94.5973	99.3887	95.7119	95.1661	0.0260416										100	68.7706	71.1011	73.1142	68.4798	58.2865	66.827	71.8941	62.9399	55.7387	63.4729	74.315	62.3977	78.3177	100
HUMAN	Q9Y240	CLEC11A	C-type lectin domain family 11 member A	0	0	0	2		1					XC																															52.445	63.0924	63.9543	85.338	73.5857
HUMAN	Q2KHT3-2	CLEC16A	Isoform 2 of Protein CLEC16A	0	2	0	4		1																	78.7701	87.0872	67.9566	60.6352	83.9909	100	94.6003	95.7156	0.0498294											100	91.7194	93.7689	85.1045	82.492
HUMAN	Q8NC01	CLEC1A	C-type lectin domain family 1 member A	2	0	5	0		1	M	PM	IPM					97.23	100	59.6268	61.2429	31.3737	39.9085	26.0422	25.1045	0.000378108										90.0119	98.3427	100	88.6331	71.9741	46.2145	40.8339	26.8814	19.686	14.2305
HUMAN	P05452	CLEC3B	Tetranectin	0	1	0	0		1					XC												50.6339	63.3533	100	70.3931	76.0533	58.3643	51.6729	60.7945	0.276356
HUMAN	O14967	CLGN	Calmegin	0	0	0	2		1	M																																			5.98831	5.29752	5.35601	6.95598	5.83998
HUMAN	O00299	CLIC1	Chloride intracellular channel protein 1	1	6	3	21		1	M	PM				Nuc		75.9473	53.6125	100	93.1859	89.6154	59.2453	70.636	66.4908	0.243453	73.3236	100	82.7128	64.7151	33.6222	34.6083	29.2119	24.7705	0.0260273	100	57.955	54.7536	64.7928	70.6868	73.9158	81.24	96.0524	49.1177	49.1176	100	98.4041	90.0827	85.5175	76.4466
HUMAN	Q9Y696	CLIC4	Chloride intracellular channel protein 4	1	12	3	38		1	M	PM		CS		Nuc		99.6288	100	74.6941	77.5572	58.3479	64.0008	60.6093	68.3392	0.00275041	96.3152	100	50.9779	48.1751	39.3422	44.4664	49.9851	50.0857	0.00102604	94.0773	51.5334	50.608	67.7474	89.4424	100	91.2393	72.8317	47.5034	57.543	100	89.7002	82.4462	81.9255	77.9294
HUMAN	Q96NY7-2	CLIC6	Isoform A of Chloride intracellular channel protein 6	0	1	0	2		1	M	PM															7.46574	11.1654	25.7792	21.9805	59.9604	75.2144	100	88.5922	0.00347051											32.9991	37.5398	29.2174	27.1946	27.805
HUMAN	Q14677	CLINT1	Clathrin interactor 1	0	8	1	17		1	M																44.9127	48.9611	84.9212	86.0292	97.276	100	92.1498	83.7536	0.00249581	23.1252	13.5111	16.3834	22.614	27.8303	64.7849	72.3686	100	51.9478	21.8285	63.082	67.4569	59.86	66.6475	72.0667
HUMAN	P30622-2	CLIP1	Isoform 3 of CAP-Gly domain-containing linker protein 1	0	23	1	22		1	M																84.1629	100	54.5225	40.4124	49.0256	62.9142	60.5159	58.9016	0.040164	100	1.52319	5.68437	3.40912	3.9338	0.867407	39.3916	90.5457	12.2333	1.4649	98.5638	100	91.2809	77.5269	68.816
HUMAN	Q9UDT6-2	CLIP2	Isoform 2 of CAP-Gly domain-containing linker protein 2	0	8	0	19		1	M																100	89.4129	63.4963	66.516	46.1741	51.0101	59.9557	59.3358	0.00538946											97.9998	100	96.255	85.5781	68.9476
HUMAN	P49759	CLK1	Dual specificity protein kinase CLK1	0	2	0	2		1	M					Nuc											18.7209	20.9009	37.7005	35.1274	86.626	72.9305	95.4514	100	0.00220825											25.7938	22.4031	27.9503	39.771	49.4509
HUMAN	P49760-3	CLK2	Isoform 3 of Dual specificity protein kinase CLK2	0	0	0	1		1	M					Nuc																														62.7169	64.4362	64.4833	75.1132	71.8199
HUMAN	P49761-1	CLK3	Isoform 1 of Dual specificity protein kinase CLK3	0	1	0	5		1	M					Nuc											38.0412	49.509	100	72.4748	88.8897	89.426	58.1284	80.8551	0.0981179											56.43	60.574	59.3627	66.2161	74.6101
HUMAN	Q9H6B4	CLMP	CXADR-like membrane protein	15	0	28	4		1	M	PM						97.8345	100	35.9955	35.043	16.162	20.9091	8.65661	9.21984	6.46464e-05										100	90.2811	89.5572	77.6935	64.5108	33.4238	25.7779	11.2949	10.6881	6.85525	90.4617	93.9682	100	87.2979	91.9491
HUMAN	Q13286-2	CLN3	Isoform 2 of Battenin	1	0	3	2		1	M	PM				Nuc		15.429	10.555	27.6096	21.1489	50.4735	38.3606	100	99.1189	0.000845104										4.3484	4.72618	4.97936	8.48705	13.0621	10.458	15.3908	16.1326	45.8516	100	16.4941	15.6243	21.2834	19.5054	25.8992
HUMAN	O75503	CLN5	Ceroid-lipofuscinosis neuronal protein 5	0	1	2	6		1	M																24.3252	31.3318	28.3677	33.7209	58.277	45.599	87.1147	100	0.00656644	5.45371	4.22696	2.44943	7.04504	10.8413	18.0732	11.2756	11.0827	22.0604	100	26.9914	24.7026	23.9848	26.0025	30.4278
HUMAN	P54105	CLNS1A	Methylosome subunit pICln	0	1	0	2		1	M	PM				Nuc											67.3292	62.9703	75.2079	65.1307	82.5454	95.2071	86.8969	100	0.0635729											100	91.1511	89.4155	85.8453	71.4078
HUMAN	Q92989-2	CLP1	Isoform 2 of Polyribonucleotide 5'-hydroxyl-kinase Clp1	0	1	0	3		1	M					Nuc											38.2383	40.1207	59.813	70.0479	100	87.1785	96.2608	90.0358	0.00687702											55.4982	54.1151	58.7801	64.0934	72.3634
HUMAN	Q9H078-2	CLPB	Isoform 2 of Caseinolytic peptidase B protein homolog	0	8	0	11		1	M																64.3637	58.3831	75.6978	83.7005	100	87.7517	98.2778	85.9864	0.0434029											76.1729	77.708	87.9451	92.7324	83.8335
HUMAN	Q16740	CLPP	Putative ATP-dependent Clp protease proteolytic subunit, mitochondrial	0	5	0	12		1	M																69.0128	56.304	54.9449	68.7334	70.1413	100	80.1709	91.6377	0.267001											26.8463	32.2785	35.1952	32.5305	33.2855
HUMAN	O96005-2	CLPTM1	Isoform 2 of Cleft lip and palate transmembrane protein 1	5	6	13	14		1	M	PM	IPM					39.6989	32.1475	70.8585	61.7271	100	88.1614	69.9107	71.8591	0.0052238	39.1759	36.234	67.0471	57.5152	89.9435	87.9153	98.1248	100	0.00185492	26.7252	18.4305	17.8156	27.5563	39.4367	61.8528	58.878	77.1861	69.1182	100	40.6793	45.1021	48.7238	47.0045	47.3345
HUMAN	Q96KA5-2	CLPTM1L	Isoform 2 of Cleft lip and palate transmembrane protein 1-like protein	5	2	10	13		1	M						ShG	35.3525	35.9152	69.3185	68.5634	100	93.5644	98.1403	97.3278	0.000212185	85.2418	51.4376	34.9446	76.0683	56.972	78.6493	96.9418	100	0.342014	27.0411	18.9842	17.1068	25.8274	32.9679	51.058	48.7215	58.3132	52.7887	100	65.7143	62.6826	71.5447	66.4362	68.7219
HUMAN	O76031	CLPX	ATP-dependent Clp protease ATP-binding subunit clpX-like, mitochondrial	1	4	0	16		1	M							38.7843	38.2513	53.7328	64.2229	95.8591	76.6492	100	63.3026	0.107815	48.3726	46.3741	52.309	70.333	64.0031	100	61.5091	70.5804	0.292647											44.8006	50.5892	52.8523	50.5514	53.768
HUMAN	Q9HAW4-3	CLSPN	Isoform 3 of Claspin	0	3	0	5		1	M					Nuc											19.6632	11.9776	89.2139	44.4256	100	46.3773	25.3967	32.4978	0.219017											35.077	43.5532	50.8827	54.7906	51.2599
HUMAN	O94985-2	CLSTN1	Isoform 2 of Calsyntenin-1	0	0	0	1		1	M	PM			XC	Nuc																														90.9716	48.9946	100	66.3533	62.2101
HUMAN	Q9BQT9	CLSTN3	Calsyntenin-3	0	0	0	1		1	M	PM																																		29.1644	26.6071	24.5765	25.1148	37.9325
HUMAN	P09496-2	CLTA	Isoform Non-brain of Clathrin light chain A	1	8	2	9		1	M	PM						45.7987	61.6692	74.2873	94.9805	93.4134	100	85.8236	72.0587	0.0709648	54.6699	56.2265	55.0367	56.9857	86.3328	90.5189	88.88	100	0.00485961	32.0469	31.8992	34.263	45.0606	60.7278	100	86.877	77.401	83.2999	79.1489	85.4107	92.3524	83.4677	80.1817	88.6175
HUMAN	P09497-2	CLTB	Isoform Non-brain of Clathrin light chain B	0	6	1	11		1	M	PM															74.9802	78.4198	81.8938	100	39.4341	39.463	26.4096	20.795	0.00542286	25.4538	12.3765	16.5298	25.9129	39.8042	80.6321	92.4639	100	68.0691	48.4578	65.0035	69.334	63.4961	69.351	67.8756
HUMAN	Q00610-2	CLTC	Isoform 2 of Clathrin heavy chain 1	31	39	30	177		1	M	PM						40.9158	46.5413	72.3181	74.6869	100	88.1767	73.4807	85.4577	0.00907506	65.8287	60.1511	74.6842	76.0917	90.5599	91.9867	99.2045	100	0.00183254	48.0664	41.9563	45.9364	55.8964	66.203	95.5228	91.9657	100	79.6517	57.1433	76.083	79.1623	78.1757	76.2362	79.3778
HUMAN	P53675-2	CLTCL1	Isoform 2 of Clathrin heavy chain 2	0	0	0	3		1	M	PM																																		81.3079	81.2652	78.635	72.8273	64.7332
HUMAN	P10909-2	CLU	Isoform 2 of Clusterin	6	2	6	13		1	M				XC			47.9662	50.493	100	87.3255	41.479	41.9779	30.9241	33.5631	0.00168831	63.1029	65.3107	93.8718	100	70.5817	73.0227	72.3696	74.8086	0.00375223	72.452	69.2202	70.4245	69.2407	87.8448	100	88.1099	69.0719	77.9364	64.2374	51.0608	41.7118	36.6204	51.1277	100
HUMAN	Q96AJ1-2	CLUAP1	Isoform 2 of Clusterin-associated protein 1	0	1	0	0		1	M					Nuc											82.228	100	78.4443	66.0985	45.5779	47.9314	33.5574	25.0114	0.0126911
HUMAN	Q8NFW8	CMAS	N-acylneuraminate cytidylyltransferase	0	2	0	20		1	M					Nuc											73.7871	72.1479	100	92.2668	92.8144	85.5166	91.5877	94.648	0.0243209											58.6869	59.8401	62.164	65.0151	71.3189
HUMAN	Q96DG6	CMBL	Carboxymethylenebutenolidase homolog	0	3	0	1		1																	78.0117	100	56.4238	46.1266	23.7422	26.8917	21.2486	16.7805	0.010071											100	84.3739	65.674	80.9256	64.1234
HUMAN	Q7Z7K0	CMC1	COX assembly mitochondrial protein homolog	0	0	0	1		1	M																																			30.8399	33.4801	30.4498	35.3298	42.5902
HUMAN	P30085	CMPK1	UMP-CMP kinase	0	5	1	10		1	M					Nuc											87.9195	100	66.1316	62.8897	53.089	67.0093	72.0419	72.4942	0.0355382	98.6166	67.2032	67.3673	61.0948	75.3073	77.7369	73.5372	100	63.5614	49.9068	100	90.305	73.4197	79.2159	73.6952
HUMAN	Q5EBM0-2	CMPK2	Isoform 2 of UMP-CMP kinase 2, mitochondrial	0	0	0	2		1	M																																			28.6127	17.105	14.0571	24.2895	78.8841
HUMAN	Q9NX76	CMTM6	CKLF-like MARVEL transmembrane domain-containing protein 6	0	0	1	0		1	M				XC																					45.9153	100	70.4451	86.9108	84.2099	56.4552	42.9592	26.9117	44.3679	65.4973
HUMAN	P62633-2	CNBP	Isoform 2 of Cellular nucleic acid-binding protein	0	0	1	5		1	M																									78.8288	79.9992	83.149	44.6339	65.7368	78.8347	80.2323	100	51.4039	39.1015	86.6044	97.0661	100	91.1482	80.1495
HUMAN	Q96KP4	CNDP2	Cytosolic non-specific dipeptidase	0	9	0	16		1																	81.6284	97.4197	58.1612	52.8548	65.9504	73.5124	100	85.6952	0.0423519											100	90.3927	76.1534	73.162	66.4373
HUMAN	Q9P003	CNIH4	Protein cornichon homolog 4	6	0	3	0		1	M							64.5187	79.2296	67.8326	79.1775	98.5446	88.197	99.7731	100	0.0528381										50.0296	47.7529	43.1397	45.267	39.3567	43.1997	44.3421	63.7491	76.4707	100
HUMAN	P51911	CNN1	Calponin-1	1	20	1	36		1	M							49.0833	45.9168	96.6329	100	49.5968	44.8747	25.5523	30.8917	0.000380442	97.1009	100	39.6289	45.0575	29.8461	33.9458	25.1586	24.337	0.000770172	38.531	60.3471	70.2766	70.4712	84.9976	100	73.9322	46.6432	39.1509	32.2859	100	69.081	73.7139	75.8125	95.7626
HUMAN	Q99439	CNN2	Calponin-2	8	6	3	27		1	M	PM						76.9431	82.116	100	95.6358	54.9217	48.6498	31.793	34.2577	0.000578672	90.6594	100	37.6775	33.8737	22.5026	30.869	21.6677	22.1861	0.00194839	44.0684	59.1949	61.1854	75.0966	84.9297	100	81.7481	56.0819	41.1774	22.0558	100	75.2382	64.5929	58.9723	70.105
HUMAN	Q15417	CNN3	Calponin-3	1	25	3	31		1								72.8396	73.6035	86.3377	100	53.2345	44.3718	26.1725	34.9742	0.00453694	97.6769	100	42.4386	38.3108	30.7827	37.2082	29.7962	28.5698	0.000939844	55.9104	40.6783	49.7029	60.9719	80.4762	98.7504	100	73.9807	51.3573	34.2921	100	74.7996	72.7154	67.8867	74.7516
HUMAN	Q9NRU3-2	CNNM1	Isoform 2 of Metal transporter CNNM1	0	0	4	0		1	M	PM																								50.7552	85.9937	90.9724	95.5625	79.5902	66.5179	79.5726	58.5654	100	74.7294
HUMAN	Q9H8M5-2	CNNM2	Isoform 2 of Metal transporter CNNM2	5	0	10	2		1	M						ShG	27.5393	27.904	37.6427	36.5671	63.6228	64.0627	100	85.7403	0.00171707										43.1233	43.6359	44.3332	42.2755	42.6021	38.8568	43.2096	56.4672	100	99.3978	32.3053	35.8875	42.0246	35.5411	34.6297
HUMAN	Q8NE01	CNNM3	Metal transporter CNNM3	25	1	21	5		1	M	PM						21.3845	23.6248	26.8515	26.5086	50.4971	50.2113	100	93.5243	0.000167759	28.7307	30.8936	59.6196	62.1546	81.2621	82.7608	90.4983	100	0.00172637	24.2705	20.4786	22.5291	20.0001	16.8624	14.8415	27.1686	38.8917	100	84.5078	27.2425	27.9825	30.8236	26.838	30.2627
HUMAN	Q6P4Q7	CNNM4	Metal transporter CNNM4	35	1	33	7		1	M	PM						27.5793	27.4735	46.3896	48.4811	74.3466	71.2586	100	95.2428	0.000162033	30.292	27.9915	49.0015	64.7712	66.7603	67.5059	91.9447	100	0.00615179	21.3151	24.7901	26.6814	22.5756	23.4141	23.0984	32.8296	49.7476	100	65.8738	27.8374	29.2194	29.9741	34.6937	39.1518
HUMAN	Q9NUP1	CNO	Protein cappuccino homolog	0	2	0	1		1																	100	85.7373	84.1064	71.9612	72.2765	80.3746	71.6788	72.9495	0.175715											92.888	100	93.4736	68.9927	67.0128
HUMAN	A5YKK6	CNOT1	CCR4-NOT transcription complex subunit 1	1	16	1	44		1								31.6719	35.1601	49.4395	45.9847	100	80.7802	98.5156	84.2571	0.00837589	36.64	39.3472	67.1707	62.4235	95.3263	88.4121	95.8976	100	0.00170273	30.8587	17.5222	28.3423	24.6931	31.5376	61.9781	69.505	100	63.341	67.287	57.975	62.0148	60.6874	59.4961	65.6807
HUMAN	Q9H9A5-2	CNOT10	Isoform 2 of CCR4-NOT transcription complex subunit 10	0	6	0	8		1																	55.7392	57.7075	100	96.8853	90.8374	78.7881	70.4061	61.5743	0.0114265											58.2787	62.9347	62.6233	63.6076	64.7844
HUMAN	Q9NZN8	CNOT2	CCR4-NOT transcription complex subunit 2	0	6	0	7		1	M					Nuc											54.0986	51.9095	65.5141	77.3017	95.7302	94.3776	100	96.6895	0.00489636											52.4661	54.5266	57.8173	56.3578	61.2968
HUMAN	O75175-2	CNOT3	Isoform 2 of CCR4-NOT transcription complex subunit 3	0	5	0	6		1	M					Nuc											37.0276	39.8452	69.1567	65.6377	100	94.094	94.9301	93.8214	0.00106351											55.1323	63.0287	55.8626	54.8071	66.3397
HUMAN	O95628-2	CNOT4	Isoform 2 of CCR4-NOT transcription complex subunit 4	0	1	0	2		1	M					Nuc											38.4724	42.154	47.6442	61.144	79.9284	100	93.9865	78.2035	0.0322927											84.8155	100	89.1837	77.8103	72.3639
HUMAN	Q9ULM6	CNOT6	CCR4-NOT transcription complex subunit 6	0	1	0	0		1	M					Nuc											84.1731	100	79.1662	81.7629	70.6695	79.3605	85.3243	87.2172	0.21531
HUMAN	Q96LI5	CNOT6L	CCR4-NOT transcription complex subunit 6-like	0	2	0	4		1																	18.1938	20.0443	37.7359	39.2464	80.2575	75.4546	100	98.1345	0.000533691											37.3192	32.965	38.2039	37.0713	34.7263
HUMAN	Q9UIV1	CNOT7	CCR4-NOT transcription complex subunit 7	0	0	0	3		1	M					Nuc																														53.4401	57.0199	61.9063	51.6732	60.5332
HUMAN	Q9UFF9	CNOT8	CCR4-NOT transcription complex subunit 8	0	2	0	2		1	M					Nuc											37.1195	39.0642	75.0548	67.1884	100	97.1409	88.145	99.8329	0.0037872											63.1184	49.8101	64.0642	63.6397	62.153
HUMAN	P09543-2	CNP	Isoform CNPI of 2',3'-cyclic-nucleotide 3'-phosphodiesterase	7	10	3	18		1	M				XC			62.8928	63.2867	75.3904	83.6316	94.6756	100	78.9345	76.3109	0.00567358	59.1797	62.295	98.3656	95.557	99.5753	98.8324	96.8961	100	0.00110243	79.4548	45.6305	56.5752	58.293	62.5511	71.8007	66.2264	100	77.3978	70.5551	68.2013	64.7012	60.1129	71.2299	99.9038
HUMAN	Q9Y2B0	CNPY2	Protein canopy homolog 2	0	0	0	7		1	M	PM	IPM																																	77.7875	88.101	88.2967	75.7506	98.0128
HUMAN	Q9BT09	CNPY3	Protein canopy homolog 3	1	3	3	6		1	M							27.1643	21.0458	93.3982	100	82.1665	77.1017	57.8782	56.4911	0.000579865	93.8237	100	98.0872	84.4009	70.3143	51.8203	86.7677	80.1648	0.0676949	37.509	23.7379	21.9336	30.0619	35.8282	54.0574	60.0208	66.5441	43.2037	100	85.0576	77.5473	77.5206	79.3823	98.4307
HUMAN	Q8N129	CNPY4	Protein canopy homolog 4	0	0	1	4		1					XC																					25.974	13.4626	12.3856	18.4787	20.9855	46.4087	42.51	52.708	33.433	100	73.0562	68.0377	75.1693	70.4349	100
HUMAN	Q96F85-2	CNRIP1	Isoform 2 of CB1 cannabinoid receptor-interacting protein 1	0	1	0	5		1																	90.2619	100	54.2073	36.4697	33.7997	41.417	38.8798	42.0819	0.0108148											100	94.2032	78.2898	78.9835	67.8346
HUMAN	Q6PJW8-2	CNST	Isoform 2 of Consortin	0	1	0	6		1	M	PM															82.6202	76.1248	84.4409	98.4239	86.2758	89.9237	91.8103	100	0.226124											71.8065	73.3934	81.0566	84.887	75.8042
HUMAN	P26992	CNTFR	Ciliary neurotrophic factor receptor subunit alpha	8	0	6	0		1	M	PM						3.7724	4.4813	13.006	10.4796	32.7774	30.9316	92.9889	100	0.000135675										5.34955	2.81458	3.42697	2.66956	3.8356	11.455	14.8389	29.5783	99.0828	100
HUMAN	P78357	CNTNAP1	Contactin-associated protein 1	0	0	1	13		1	M	PM	IPM																							100	47.2338	61.9417	72.654	89.2455	95.5856	78.0989	51.1211	37.0103	19.6142	93.4862	96.9786	100	77.2222	64.2911
HUMAN	Q13057-2	COASY	Isoform 2 of Bifunctional coenzyme A synthase	0	0	0	2		1	M																																			99.11	98.5593	99.5005	92.0461	86.7875
HUMAN	Q53SF7-2	COBLL1	Isoform 2 of Cordon-bleu protein-like 1	0	13	0	13		1																	85.3605	100	59.3756	46.2642	45.8728	48.8815	53.7454	50.452	0.0172181											100	84.8749	70.9989	70.0922	84.7839
HUMAN	Q8WX92	COBRA1	Negative elongation factor B	0	6	0	5		1	M					Nuc											56.3981	55.7908	82.64	78.5262	100	91.8639	89.789	85.017	0.00521115											65.2539	68.3871	69.6946	77.9762	73.2687
HUMAN	Q8WTW3	COG1	Conserved oligomeric Golgi complex subunit 1	4	3	1	17		1	M							54.1414	57.1377	59.966	47.3621	73.7412	65.3613	100	90.422	0.0130041	96.2854	100	90.0756	93.8342	55.965	48.924	48.2477	38.0783	0.00321747	9.55955	49.1375	47.5619	47.637	50.3834	48.4428	17.9627	9.82554	100	98.4162	76.134	64.7985	69.118	74.4121	73.0826
HUMAN	Q14746	COG2	Conserved oligomeric Golgi complex subunit 2	0	4	1	12		1	M																55.3981	68.585	57.3141	54.3092	84.7853	83.846	100	91.8674	0.0120799	80.795	45.2959	38.6577	35.9865	40.7665	47.1237	52.2466	86.857	100	72.4799	62.4288	58.6743	59.0065	62.9546	67.5595
HUMAN	Q96JB2	COG3	Conserved oligomeric Golgi complex subunit 3	0	8	2	14		1	M																71.2279	52.9752	46.5437	46.1937	79.8093	81.6975	95.27	100	0.0124699	49.4544	46.6867	46.5683	42.1731	52.1588	53.6518	52.6597	75.424	100	77.6337	64.4437	60.9297	60.4208	63.6466	67.8622
HUMAN	Q9H9E3	COG4	Conserved oligomeric Golgi complex subunit 4	2	2	1	6		1	M							75.2411	75.9826	75.6797	74.1027	95.2079	93.3918	97.1059	100	0.000486949	50.0882	58.4268	60.2403	51.3214	83.021	78.9664	100	75.2255	0.0747709	15.0898	30.324	43.2326	34.154	32.2832	45.6223	37.4766	46.6279	100	74.8844	64.9501	62.5272	63.1395	62.2323	74.3031
HUMAN	Q9UP83-2	COG5	Isoform 2 of Conserved oligomeric Golgi complex subunit 5	1	2	0	9		1	M					Nuc		39.7245	45.8276	86.5618	69.9835	97.3763	99.8366	91.8745	100	0.00658836	42.9653	54.14	49.1133	41.7164	74.151	75.7221	96.3536	100	0.0044686											74.7048	78.4239	80.0809	70.5929	84.598
HUMAN	Q9Y2V7	COG6	Conserved oligomeric Golgi complex subunit 6	0	3	0	10		1	M																86.3073	100	81.145	80.1746	77.2881	79.055	85.0881	72.3966	0.247459											77.7864	68.3783	73.1454	82.4357	100
HUMAN	P83436	COG7	Conserved oligomeric Golgi complex subunit 7	0	7	2	7		1	M																54.2694	61.4422	64.2596	50.7376	92.9303	90.5986	100	97.3267	0.00807454	29.5839	35.1481	45.415	35.0811	35.3165	37.8658	34.8984	46.6423	100	68.8638	76.8113	71.7979	66.6051	71.8136	72.9794
HUMAN	Q96MW5	COG8	Conserved oligomeric Golgi complex subunit 8	0	0	1	8		1	M																									21.2458	50.9539	50.2671	37.3908	48.2317	55.9335	42.3773	48.4173	100	68.1993	79.5926	83.8366	88.7119	78.0567	88.1939
HUMAN	P38432	COIL	Coilin	0	4	0	14		1	M					Nuc											16.9898	20.9752	50.1379	46.2264	100	76.404	95.9241	97.7451	0.00673848											25.3628	27.3843	32.4864	31.2348	31.2595
HUMAN	Q03692	COL10A1	Collagen alpha-1(X) chain	0	0	0	1		1					XC																															79.2095	81.9373	100	89.0213	88.8884
HUMAN	Q99715	COL12A1	Collagen alpha-1(XII) chain	15	34	16	87		1					XC			96.5157	100	65.3196	69.6681	42.1501	38.4285	37.3299	43.1721	0.000538106	88.8399	100	19.838	25.1938	15.3701	18.8842	25.7602	25.638	0.00169896	42.4631	47.9479	52.3001	45.8958	54.4688	59.9295	57.6827	72.9833	63.2718	100	100	82.6403	80.3234	81.7517	99.9551
HUMAN	Q05707	COL14A1	Collagen alpha-1(XIV) chain	0	7	1	18		1					XC												89.8835	100	62.6192	60.4713	34.8469	36.6637	37.3218	37.5282	0.00189908	70.5564	45.1192	59.6594	54.3368	65.015	87.9116	94.6348	100	57.4829	86.6666	85.148	40.4187	38.37	47.5847	100
HUMAN	P39059	COL15A1	Collagen alpha-1(XV) chain	0	0	0	4		1	M				XC																															82.4163	61.3097	55.5494	54.6231	100
HUMAN	Q07092	COL16A1	Collagen alpha-1(XVI) chain	4	3	3	8		1					XC			80.3858	81.8163	95.6124	100	66.805	57.2304	39.9612	42.4439	0.00132297	100	90.3976	18.3626	21.0442	11.6213	13.7741	10.8794	12.6097	0.000965244	100	86.7906	94.3859	70.9587	85.2367	89.7331	89.0073	93.353	80.9945	69.2763	93.7017	66.1243	71.4849	72.1464	100
HUMAN	P39060-1	COL18A1	Isoform 2 of Collagen alpha-1(XVIII) chain	5	1	7	19		1					XC			45.746	50.0876	59.0127	58.3154	69.3937	57.4112	76.9065	100	0.0557475	95.9077	100	78.3571	79.1417	58.6882	61.34	71.6019	77.482	0.00328092	63.8476	98.9702	97.637	66.6099	77.309	78.7453	69.6499	71.364	65.4996	100	87.8465	100	94.2357	84.1219	94.1928
HUMAN	P02452	COL1A1	Collagen alpha-1(I) chain	35	37	31	127		1	M	PM			XC			91.4365	100	76.6146	75.8874	33.2163	30.496	15.5259	17.4174	0.000273661	99.8874	100	14.3205	15.4726	7.64819	8.57411	4.93098	4.53721	4.47195e-05	72.1309	88.9384	100	69.5257	68.0345	48.0681	41.3652	37.7286	31.9602	15.6424	100	76.2221	81.2589	50.3868	63.6594
HUMAN	P08123	COL1A2	Collagen alpha-2(I) chain	25	23	23	116		1	M	PM			XC			92.7892	100	68.7571	70.1424	39.2856	37.7622	31.5667	31.6598	0.000281821	100	92.3717	18.4752	19.953	8.85123	9.0858	6.10527	6.58706	0.000558075	91.5445	87.7832	100	82.9124	97.5847	82.042	68.5305	55.5748	49.8964	41.225	100	79.3129	84.9025	63.6293	74.9637
HUMAN	P02458	COL2A1	Collagen alpha-1(II) chain	0	0	1	7		1	M				XC																					52.3095	62.453	84.9222	57.4867	64.4062	100	64.213	79.1818	71.6745	77.9978	91.291	61.7961	58.9286	98.1859	100
HUMAN	P02461	COL3A1	Collagen alpha-1(III) chain	2	24	4	59		1					XC			92.2344	100	42.3647	45.6669	20.0369	19.3311	12.349	12.1935	0.000212185	97.5512	100	30.0731	34.4277	13.3712	14.631	9.28887	8.34654	0.000372162	94.753	85.9027	100	72.1979	67.114	49.1665	41.1284	44.8549	31.4432	12.1498	100	80.5298	75.5246	57.8571	93.6736
HUMAN	P02462-2	COL4A1	Isoform 2 of Collagen alpha-1(IV) chain	1	1	5	8		1	M				XC			100	94.628	69.0929	63.0247	51.2464	48.9565	37.0578	38.6787	0.000585586	100	79.0089	24.6633	23.9137	5.96121	6.95236	9.24076	6.74273	0.00403042	63.1849	48.8936	55.7123	60.9545	81.9584	100	86.5953	68.7394	41.2992	46.4372	71.8098	80.6311	86.3342	85.588	100
HUMAN	P08572	COL4A2	Collagen alpha-2(IV) chain	4	9	2	23		1	M				XC			49.4679	52.8936	77.3952	90.6744	100	95.2689	76.8959	89.781	0.0146058	100	88.5766	48.8921	58.5497	31.6578	34.5652	24.0552	28.0683	0.00363441	100	13.4961	13.6231	14.7564	28.1026	43.9788	55.5978	65.0171	39.2958	59.8843	58.0148	66.0745	68.8095	74.7472	94.128
HUMAN	Q9Y5P4-2	COL4A3BP	Isoform 2 of Collagen type IV alpha-3-binding protein	0	1	0	6		1	M				XC												16.0168	23.8961	17.0409	18.264	40.6673	39.2702	88.4328	100	0.00208125											58.6162	58.6284	55.129	48.6421	39.9559
HUMAN	P20908	COL5A1	Collagen alpha-1(V) chain	8	18	10	37		1	M				XC			67.2882	70.293	100	93.9243	50.7345	48.3286	47.9984	56.7606	0.00210628	100	91.9583	22.9867	24.5685	13.8269	12.862	12.3773	11.5145	0.000658124	100	61.1277	65.1764	60.047	79.6041	64.0883	69.2324	47.1563	29.9828	26.6283	100	85.9724	94.2872	77.4134	89.2696
HUMAN	P05997	COL5A2	Collagen alpha-2(V) chain	0	5	2	31		1					XC												100	67.4584	7.55086	10.1231	2.91357	5.24779	2.18029	2.47144	0.0117071	63.1725	80.7857	86.6159	77.2467	94.7984	100	69.9065	27.5938	34.0017	59.1077	100	82.6155	93.9374	81.1544	83.4123
HUMAN	P25940	COL5A3	Collagen alpha-3(V) chain	0	0	0	2		1					XC																															69.6505	78.0633	77.7514	73.4963	100
HUMAN	P12109	COL6A1	Collagen alpha-1(VI) chain	22	12	32	84		1	M	PM			XC			68.049	61.78	99.723	100	48.769	50.7526	28.4959	31.8462	0.000281821	100	78.7786	37.3726	43.7883	24.7226	27.8358	22.5242	23.428	0.00839402	44.6296	30.6335	32.2484	46.4374	63.2145	100	91.9838	77.967	45.2008	39.2376	85.9638	77.7572	78.5202	85.5141	100
HUMAN	P12110	COL6A2	Collagen alpha-2(VI) chain	15	12	21	55		2	M				XC			41.4997	34.5678	99.8126	100	64.7655	61.1262	29.8473	38.1859	0.000834216	100	88.2796	36.809	43.399	22.9353	27.1018	19.7039	21.1588	0.00231603	32.8492	25.2462	28.9492	38.8215	66.101	100	93.1912	75.2999	46.3716	41.2132	80.799	79.4682	79.6003	74.2417	100
HUMAN	P12110-2	COL6A2	Isoform 2C2A of Collagen alpha-2(VI) chain	0	0	0	2		2	M				XC																															60.5101	63.3893	68.2071	66.7708	100
HUMAN	P12111	COL6A3	Collagen alpha-3(VI) chain	135	68	181	376		1					XC			47.8747	50.1887	94.514	100	92.7347	78.5614	59.167	82.3997	0.0368843	100	81.322	41.3486	59.2845	30.2864	43.5356	32.5116	37.0028	0.0276415	57.8161	55.5552	62.3097	61.8071	91.9856	100	90.8983	83.5438	72.4396	80.0303	86.6258	81.8186	80.046	86.4476	100
HUMAN	Q02388-2	COL7A1	Isoform 2 of Collagen alpha-1(VII) chain	0	0	0	6		1	M				XC																															84.2937	83.9481	87.6138	76.6523	100
HUMAN	P27658	COL8A1	Collagen alpha-1(VIII) chain	1	1	3	4		1	M				XC			50.0258	54.8951	84.6454	100	50.3252	50.8771	18.4942	20.4022	0.00235627	96.0491	100	19.0228	23.0657	9.42897	10.1893	7.43326	6.46486	0.000402702	88.1133	73.488	85.8511	74.437	100	94.6574	78.917	62.819	54.0116	52.9627	75.3172	77.4926	82.2974	82.7017	100
HUMAN	Q5KU26	COLEC12	Collectin-12	5	7	6	6		1	M				XC			91.4453	83.3721	100	88.3836	45.363	41.7105	25.7858	24.145	0.00124821	85.4224	100	42.0508	41.9643	36.8071	37.2398	41.4495	43.7528	0.0044686	76.6758	87.0979	100	86.9891	78.0913	76.1371	95.0521	50.1048	85.8192	37.2251	100	84.3435	92.0455	78.7327	91.7961
HUMAN	Q8N668	COMMD1	COMM domain-containing protein 1	0	2	0	3		1	M	PM				Nuc											83.9493	100	76.96	77.0241	79.1551	72.498	59.6822	37.3784	0.0666644											91.2118	84.0718	100	83.0483	68.8944
HUMAN	Q9Y6G5	COMMD10	COMM domain-containing protein 10	0	2	0	7		1																	59.8586	65.2213	48.6616	55.8913	79.2223	100	88.6119	77.9713	0.0522651											95.8151	90.4057	88.3824	79.8937	85.6476
HUMAN	Q86X83	COMMD2	COMM domain-containing protein 2	0	0	0	2		1																																				100	84.1714	92.5565	81.0408	77.134
HUMAN	Q9UBI1	COMMD3	COMM domain-containing protein 3	0	0	0	2		1																																				100	90.7585	78.6584	84.4639	83.9007
HUMAN	Q9H0A8	COMMD4	COMM domain-containing protein 4	0	3	0	3		1																	85.4867	85.0938	73.0928	70.5163	84.4761	100	96.0913	91.6916	0.0744399											95.3233	95.6319	100	77.729	74.8875
HUMAN	Q9GZQ3	COMMD5	COMM domain-containing protein 5	0	0	0	3		1	M					Nuc																														85.8534	86.6876	100	85.714	77.8547
HUMAN	Q7Z4G1-2	COMMD6	Isoform 2 of COMM domain-containing protein 6	0	1	0	3		1	M					Nuc											57.3137	67.7115	54.2079	57.74	79.6665	100	85.952	79.4301	0.058602											100	99.8292	91.0744	92.7245	86.4126
HUMAN	Q86VX2-2	COMMD7	Isoform 2 of COMM domain-containing protein 7	0	3	0	3		1																	54.7049	67.2863	58.6801	53.1933	85.3251	100	73.3259	75.4101	0.0344675											100	97.4752	99.2483	78.0115	80.818
HUMAN	Q9NX08	COMMD8	COMM domain-containing protein 8	0	0	0	5		1																																				100	95.7179	98.0774	82.3152	67.9311
HUMAN	Q9P000	COMMD9	COMM domain-containing protein 9	0	0	0	4		1																																				100	96.2205	87.72	83.6453	79.5963
HUMAN	P49747	COMP	Cartilage oligomeric matrix protein	0	0	0	2		1					XC																															56.8424	76.9396	49.3418	77.1625	100
HUMAN	P21964-2	COMT	Isoform Soluble of Catechol O-methyltransferase	8	9	12	22		1	M	PM						82.9279	86.5164	96.9761	95.597	100	93.9295	81.6076	65.846	0.0595656	94.9762	90.1726	90.6704	100	76.1675	72.9546	65.9566	58.6203	0.012251	73.9559	59.4645	55.4627	97.5848	81.3086	99.9421	93.3757	100	74.4988	65.054	89.4498	86.0078	88.5195	89.1256	98.9371
HUMAN	P53621-2	COPA	Isoform 2 of Coatomer subunit alpha	4	30	7	71		1	M				XC			62.9965	67.1974	95.2675	98.5572	100	81.8635	82.7068	88.8472	0.0456648	68.5378	69.6667	68.0362	67.0263	94.133	91.5288	100	96.3582	0.0012421	46.1907	43.2472	50.8636	67.8514	74.1889	97.9754	93.2146	100	74.4212	89.4537	100	96.3251	89.451	87.9986	90.4695
HUMAN	P53618	COPB1	Coatomer subunit beta	9	25	17	35		1	M							49.0694	53.5992	64.561	63.7554	87.2727	78.1535	100	92.4155	0.00394547	60.9686	61.79	62.8734	51.887	100	88.7805	92.2336	99.1286	0.0117286	61.0276	46.9396	51.3826	61.7455	67.1159	75.8878	79.9471	100	89.8396	71.5848	100	94.9577	87.3094	87.5303	87.5287
HUMAN	P35606	COPB2	Coatomer subunit beta'	3	56	4	59		1	M							53.9993	55.0147	95.5611	96.7836	100	87.7813	79.9539	81.0335	0.00403163	77.8162	80.0301	85.9682	77.3551	100	94.8453	98.5222	87.4539	0.0843369	38.7296	24.4864	27.5765	48.6248	53.6719	100	84.1633	77.0796	70.7265	45.851	100	92.7234	85.1722	87.0055	87.4567
HUMAN	O14579	COPE	Coatomer subunit epsilon	0	4	1	18		1	M																84.7949	87.3983	84.1837	83.9487	92.2526	93.7703	93.7957	100	0.0289694	51.1389	27.8399	33.925	43.2024	44.788	76.19	66.2387	100	56.3037	42.4978	100	98.2819	84.1511	87.6976	94.1926
HUMAN	Q9Y678	COPG	Coatomer subunit gamma	7	17	4	51		1	M							44.3486	46.7766	59.39	60.2548	97.9773	81.6803	100	95.3178	0.00502054	76.8274	74.5097	59.738	59.8394	83.6462	89.8047	100	95.2514	0.00342326	40.5427	54.9541	55.4305	59.7137	67.1577	83.1063	68.6339	86.4861	100	74.1642	100	94.4209	87.8449	84.0947	88.6376
HUMAN	Q9UBF2	COPG2	Coatomer subunit gamma-2	1	13	1	23		1	M							26.7541	39.6176	42.6222	44.2904	82.2252	74.8586	97.6081	100	0.00179293	40.8443	42.7695	50.2416	49.6557	86.2355	84.9946	100	82.7959	0.00739809	34.9496	30.0694	34.7295	34.2224	31.6754	35.8462	36.411	63.9867	100	72.1527	66.6966	62.1387	59.9794	62.217	59.2312
HUMAN	Q9NQ92	COPR5	Cooperator of PRMT5	0	2	0	2		1	M					Nuc											86.1362	100	83.1145	81.5184	88.1151	80.803	95.1703	84.1147	0.486327											96.2253	95.9098	90.1842	91.3352	79.1138
HUMAN	P61201-2	COPS2	Isoform 2 of COP9 signalosome complex subunit 2	0	8	1	17		1	M					Nuc											69.7868	75.5105	89.3616	85.54	100	80.6328	77.4638	83.1096	0.254631	28.0261	57.2323	60.7049	58.2968	85.1692	95.2047	86.8408	100	69.731	47.7846	95.9866	100	89.6319	88.0258	89.0665
HUMAN	Q9UNS2	COPS3	COP9 signalosome complex subunit 3	0	12	0	13		1	M					Nuc											77.2565	77.3064	67.9282	72.4081	88.0803	91.8071	100	96.4176	0.00409696											100	87.6769	84.4209	94.1802	78.7591
HUMAN	Q9BT78	COPS4	COP9 signalosome complex subunit 4	0	9	0	22		1	M					Nuc											82.7967	75.9391	62.5388	73.1066	84.9559	91.7865	94.1103	100	0.0350743											100	99.6588	99.6385	94.2866	90.983
HUMAN	Q92905	COPS5	COP9 signalosome complex subunit 5	0	6	0	17		1	M					Nuc											84.8893	83.6476	83.7785	76.1282	96.2581	95.1217	93.9442	100	0.0304602											100	98.8058	95.9376	99.7712	89.8687
HUMAN	Q7L5N1	COPS6	COP9 signalosome complex subunit 6	0	5	0	11		1	M					Nuc											94.9744	96.1048	76.8403	73.7099	91.4904	100	92.4379	97.2523	0.020996											92.7499	100	92.7423	94.1298	87.3968
HUMAN	Q9UBW8	COPS7A	COP9 signalosome complex subunit 7a	0	2	1	5		1	M					Nuc											87.9491	96.1336	100	84.0621	90.2676	89.6147	81.5925	76.6229	0.31412	96.6825	62.8746	60.9087	73.3016	89.9752	88.7807	100	98.0267	85.293	47.6521	95.16	100	87.5454	88.3218	83.2528
HUMAN	Q9H9Q2	COPS7B	COP9 signalosome complex subunit 7b	0	3	0	3		1	M					Nuc											72.1807	75.1744	70.1066	68.851	90.9785	84.8692	100	90.5907	0.0178317											76.3734	92.5661	74.2415	69.7128	66.5421
HUMAN	Q99627	COPS8	COP9 signalosome complex subunit 8	0	0	0	7		1	M					Nuc																														93.6634	98.1239	91.4457	97.2268	87.6483
HUMAN	P61923	COPZ1	Coatomer subunit zeta-1	0	3	0	7		1	M																42.6233	38.3575	62.0574	48.7489	87.4227	90.6541	100	88.3608	0.00780211											98.954	100	82.4571	87.6865	84.3899
HUMAN	Q9P299	COPZ2	Coatomer subunit zeta-2	0	3	0	5		1	M																87.7101	100	74.3954	50.9955	80.8331	81.021	70.3778	69.1193	0.119331											100	90.994	82.6239	72.2121	72.666
HUMAN	Q9H8M1	COQ10B	Coenzyme Q-binding protein COQ10 homolog B, mitochondrial	0	0	0	1		1	M																																			32.564	33.1261	47.5491	44.3095	79.8946
HUMAN	Q9NZJ6	COQ3	Hexaprenyldihydroxybenzoate methyltransferase, mitochondrial	0	0	0	4		1	M																																			49.5612	48.8851	56.5073	58.7392	48.3184
HUMAN	Q5HYK3	COQ5	2-methoxy-6-polyprenyl-1,4-benzoquinol methylase, mitochondrial	0	0	0	1		1	M																																			40.807	49.1814	44.8931	59.1433	54.9853
HUMAN	Q9Y2Z9	COQ6	Ubiquinone biosynthesis monooxygenase COQ6	0	0	0	1		1	M																																			46.7662	48.3072	41.8251	49.9404	52.3473
HUMAN	Q99807-2	COQ7	Isoform 2 of Ubiquinone biosynthesis protein COQ7 homolog	0	0	0	2		1	M					Nuc																														49.3966	46.608	46.164	48.7941	63.5568
HUMAN	O75208	COQ9	Ubiquinone biosynthesis protein COQ9, mitochondrial	0	0	0	5		1	M																																			50.9159	55.3273	53.509	56.3728	58.9927
HUMAN	Q9Y5Q5	CORIN	Atrial natriuretic peptide-converting enzyme	3	0	4	0		1	M	PM		CS				100	98.1104	52.652	51.1418	28.0266	29.2524	17.1193	15.6089	3.23199e-05										51.61	99.7454	100	92.9212	67.5271	17.6054	17.6993	15.3681	9.38335	8.07789
HUMAN	P31146	CORO1A	Coronin-1A	0	0	0	2		1	M	PM				Nuc																														81.6004	74.5159	76.2478	73.8629	47.461
HUMAN	Q9BR76	CORO1B	Coronin-1B	0	2	0	7		1	M																87.7524	100	70.3999	60.6753	71.8492	89.8871	98.7051	86.5684	0.133956											97.0406	100	83.2514	75.9361	77.3289
HUMAN	Q9ULV4	CORO1C	Coronin-1C	3	8	2	33		1	M							59.6978	66.3617	91.0282	97.9907	100	86.0318	70.2052	65.9543	0.0183721	89.29	100	91.0203	87.0022	61.5058	61.5675	54.3704	53.3093	0.0045919	61.2324	47.08	56.2618	61.0717	70.4191	100	86.0463	74.497	55.5886	33.5047	98.8119	98.4381	100	96.6028	92.6305
HUMAN	Q92828	CORO2A	Coronin-2A	0	0	0	2		1	M																																			34.6028	35.4743	35.6546	40.2005	40.3042
HUMAN	Q9UQ03-2	CORO2B	Isoform 2 of Coronin-2B	0	2	0	9		1	M																98.8416	100	81.8584	91.9725	86.783	78.5373	99.0857	96.5905	0.0743785											96.8113	95.8029	100	98.1002	89.1724
HUMAN	P57737-2	CORO7	Isoform 2 of Coronin-7	0	0	0	2		1	M																																			53.0436	55.687	47.4707	41.9204	39.817
HUMAN	Q14019	COTL1	Coactosin-like protein	0	2	0	12		1	M																100	77.4608	28.3366	35.5065	1.19394	0.564699	0	0.635968	0.00456392											100	99.3262	79.0273	77.7797	74.1986
HUMAN	Q9Y6N1	COX11	Cytochrome c oxidase assembly protein COX11, mitochondrial	0	0	0	1		1	M																																			38.0404	41.3405	45.7264	46.6147	45.8197
HUMAN	Q7KZN9-2	COX15	Isoform 2 of Cytochrome c oxidase assembly protein COX15 homolog	0	0	1	3		1	M																									62.3371	55.7611	51.6329	61.9922	49.6134	57.5061	50.6252	100	76.0191	93.4542	37.8498	45.7066	56.2859	54.7235	34.7098
HUMAN	Q14061	COX17	Cytochrome c oxidase copper chaperone	0	0	0	3		1	M																																			58.9665	57.4118	57.4293	67.4444	55.4087
HUMAN	Q49B96	COX19	Cytochrome c oxidase assembly protein COX19	0	0	0	1		1																																				43.4541	47.943	51.8105	40.0852	57.9693
HUMAN	P13073	COX4I1	Cytochrome c oxidase subunit 4 isoform 1, mitochondrial	0	2	3	10		1	M					Nuc											34.9878	33.9195	95.6595	81.857	94.4438	100	57.796	50.9965	0.00436553	40.3116	23.0406	23.179	33.815	47.3735	90.624	89.51	100	85.2517	88.9084	37.9816	42.0436	42.8375	45.0155	40.8086
HUMAN	O43402	COX4NB	Neighbor of COX4	0	2	0	11		1	M					Nuc											58.4409	51.377	64.9498	63.4657	92.8942	85.8539	81.7183	100	0.0290279											45.8576	50.2412	56.6357	50.3094	54.8181
HUMAN	P20674	COX5A	Cytochrome c oxidase subunit 5A, mitochondrial	0	2	3	8		1	M																40.6201	31.708	49.3574	75.5773	72.5213	100	52.0498	47.3889	0.104177	9.33048	11.9024	11.5666	17.29	26.6506	51.629	45.2809	51.7258	56.2671	100	37.3963	41.4325	39.7739	44.568	45.5725
HUMAN	P10606	COX5B	Cytochrome c oxidase subunit 5B, mitochondrial	0	3	1	17		1	M																79.0172	61.9894	53.8901	79.0571	64.7483	99.8289	95.8973	100	0.371109	29.5964	40.9576	31.4489	42.0131	54.2587	82.8628	63.408	44.3933	80.9732	100	43.4736	45.1015	45.764	49.0581	52.4422
HUMAN	P12074	COX6A1	Cytochrome c oxidase subunit 6A1, mitochondrial	0	1	0	3		1	M																63.072	42.2445	74.0939	43.2196	100	45.2017	38.1326	47.9601	0.688271											61.2221	36.4938	41.233	57.973	33.7614
HUMAN	P14854	COX6B1	Cytochrome c oxidase subunit 6B1	0	0	0	13		1	M																																			39.7856	39.9921	43.9242	46.9977	49.3948
HUMAN	P09669	COX6C	Cytochrome c oxidase subunit 6C	0	0	0	6		1	M																																			41.7906	44.1894	44.7459	49.0215	49.3166
HUMAN	P24310	COX7A1	Cytochrome c oxidase subunit 7A1, mitochondrial	0	0	0	1		1	M																																			71.3317	57.0428	63.5285	66.052	81.6911
HUMAN	P14406	COX7A2	Cytochrome c oxidase subunit 7A2, mitochondrial	0	0	1	4		1	M																									28.0392	63.6583	56.021	69.3236	60.2486	61.2607	67.0228	64.4961	59.6214	100	40.3269	45.3679	44.4385	47.6489	51.8471
HUMAN	O14548	COX7A2L	Cytochrome c oxidase subunit 7A-related protein, mitochondrial	0	1	0	7		1	M																41.1045	34.9911	49.3203	71.2643	62.9341	100	81.7504	88.492	0.132519											31.5629	35.4182	38.4421	40.7451	36.4985
HUMAN	P15954	COX7C	Cytochrome c oxidase subunit 7C, mitochondrial	0	1	2	4		1	M																41.1419	44.7246	74.9007	80.5346	71.3149	100	62.2176	61.6866	0.0665533	34.6886	27.1786	23.3709	22.8423	26.4722	50.7568	50.5919	65.9635	54.9567	100	45.5903	49.7395	49.7471	56.1993	49.7415
HUMAN	O75976	CPD	Carboxypeptidase D	12	3	22	15		1	M					Nuc		45.1549	42.2798	56.0572	55.707	43.2909	43.0232	100	98.5911	5.38402e-05	100	95.2413	75.3711	73.2777	70.1817	66.1193	80.4106	80.9969	0.00375536	30.8888	24.4659	23.6592	45.296	42.4087	37.2183	28.5075	22.2504	41.6477	100	85.0049	82.2912	87.4474	90.6662	98.4737
HUMAN	Q7Z5Q1-3	CPEB2	Isoform 2 of Cytoplasmic polyadenylation element-binding protein 2	0	1	0	2		1																	23.2591	20.6521	29.7863	34.3912	71.9277	71.2727	84.0264	100	0.00358487											34.5446	34.0834	29.0158	33.1509	36.1229
HUMAN	Q17RY0-2	CPEB4	Isoform 2 of Cytoplasmic polyadenylation element-binding protein 4	0	1	0	5		1																	19.5363	16.6267	27.7847	37.9449	72.9303	82.5584	88.0223	100	0.00369082											33.1046	31.1993	35.1333	36.1138	36.4895
HUMAN	P14384	CPM	Carboxypeptidase M	24	0	20	2		1	M	PM				Nuc		16.5896	16.1134	18.9021	19.6781	34.0651	30.8978	94.8896	100	0.000105407										12.819	23.6897	21.9758	20.269	17.135	11.288	13.8915	18.4265	67.2443	100	8.86475	11.8437	9.6933	10.5461	11.0082
HUMAN	Q99829	CPNE1	Copine-1	2	14	4	21		1								78.5693	71.1858	88.0761	100	84.9313	80.0052	81.3054	81.1521	0.0966959	72.3052	81.5668	93.8161	93.2094	100	89.7655	96.9045	99.4879	0.0572544	57.0209	66.9417	66.816	86.7796	79.7566	100	99.6649	98.2281	90.6775	83.5782	78.0601	77.8016	76.7366	80.5705	93.0797
HUMAN	Q96FN4	CPNE2	Copine-2	0	1	0	10		1																	37.9929	48.4057	78.7916	78.9003	100	87.6754	64.6406	67.8292	0.00956509											67.3237	77.9124	81.5392	83.5094	74.6915
HUMAN	O75131	CPNE3	Copine-3	3	8	1	29		1								100	99.8166	93.9421	87.476	64.8753	64.2389	53.5062	47.9916	0.000811335	60.4806	59.749	95.228	100	81.453	83.4295	56.2645	52.2455	0.00150813	79.2891	55.8266	60.4113	81.3479	79.4469	97.684	100	81.0694	65.0125	44.8099	74.3772	81.6779	79.2035	89.5148	89.752
HUMAN	P36551	CPOX	Coproporphyrinogen-III oxidase, mitochondrial	0	2	1	17		1	M																60.2395	65.963	74.0886	90.8261	80.5684	86.7944	100	87.3818	0.0932521	15.7683	29.3031	29.1587	51.9611	71.5261	100	78.8615	60.8818	54.5008	49.8099	76.8744	78.8843	84.4706	85.785	88.8544
HUMAN	Q9BRF8	CPPED1	Calcineurin-like phosphoesterase domain-containing protein 1	0	0	0	7		1																																				94.7021	100	93.8329	86.6581	74.277
HUMAN	P31327	CPS1	Carbamoyl-phosphate synthase [ammonia], mitochondrial	0	0	1	3		1	M																									100	0.914091	3.61517	2.1595	3.07188	1.7929	28.0636	43.001	20.5391	2.15977	81.6868	71.6229	75.2388	76.5139	96.0339
HUMAN	Q10570	CPSF1	Cleavage and polyadenylation specificity factor subunit 1	0	9	0	12		1	M					Nuc											59.9671	58.0681	91.9114	100	94.983	83.8575	76.4643	71.1669	0.0145034											49.2626	55.2119	61.2515	59.5181	58.7976
HUMAN	Q9P2I0	CPSF2	Cleavage and polyadenylation specificity factor subunit 2	0	6	0	17		1	M					Nuc											52.1761	51.1113	77.2761	70.2583	100	91.425	90.2895	95.7021	0.00528949											55.6614	61.0957	61.1739	62.0536	63.178
HUMAN	Q9UKF6	CPSF3	Cleavage and polyadenylation specificity factor subunit 3	0	7	0	10		1	M					Nuc											49.9218	59.9122	63.5725	62.7448	84.9507	84.1034	98.7512	100	0.0034111											52.7845	57.0289	66.4885	63.9443	60.9798
HUMAN	Q5TA45-3	CPSF3L	Isoform 3 of Integrator complex subunit 11	0	2	0	7		1	M					Nuc											37.9265	40.8631	66.498	68.0546	92.3557	82.4609	94.1884	100	0.00296564											50.7223	56.7902	58.1313	65.1469	60.4105
HUMAN	O95639-2	CPSF4	Isoform 2 of Cleavage and polyadenylation specificity factor subunit 4	0	0	0	5		1	M					Nuc																														48.8516	51.182	55.4654	56.3014	51.885
HUMAN	Q16630-2	CPSF6	Isoform 2 of Cleavage and polyadenylation specificity factor subunit 6	0	7	1	10		1	M					Nuc											46.8594	40.6777	85.187	75.6028	100	85.8432	89.0044	84.8373	0.0122097	24.4276	24.1896	23.1094	43.805	48.7332	100	96.2715	82.0428	60.7228	29.1479	68.0174	71.6041	75.051	79.3386	76.0091
HUMAN	Q8N684-2	CPSF7	Isoform 2 of Cleavage and polyadenylation specificity factor subunit 7	0	3	0	18		1	M					Nuc											48.2837	42.5251	78.0467	82.4265	100	90.5516	86.2646	96.3254	0.00717809											63.3163	65.9821	68.9133	72.9452	74.9653
HUMAN	P50416	CPT1A	Carnitine O-palmitoyltransferase 1, liver isoform	6	2	8	21		1	M							49.6378	54.4143	66.993	70.1512	88.053	95.8007	100	96.6422	0.00160863	50.5659	47.6539	56.6482	71.1377	83.7857	92.2994	81.3328	100	0.037537	33.3887	33.7866	31.5509	41.9741	39.5121	54.3882	52.5369	67.3212	72.6215	100	49.6332	53.668	57.7017	61.0295	61.5679
HUMAN	Q8TCG5-2	CPT1C	Isoform 2 of Carnitine O-palmitoyltransferase 1, brain isoform	0	0	0	1		1	M																																			69.3265	65.2415	66.2504	64.2717	81.3412
HUMAN	P23786	CPT2	Carnitine O-palmitoyltransferase 2, mitochondrial	0	3	1	15		1	M																86.6835	84.292	58.2124	100	55.6402	68.8804	59.1135	54.3126	0.360746	17.478	9.78227	12.5273	13.4476	23.7169	52.561	51.3575	100	68.8333	53.6439	34.4779	31.7338	32.9555	37.0353	33.8907
HUMAN	Q8N436	CPXM2	Inactive carboxypeptidase-like protein X2	0	0	1	9		1					XC																					22.1076	47.8011	49.8448	37.6671	66.8438	100	64.0714	40.7141	82.2736	53.7	82.0132	73.4486	83.9755	87.2397	88.0247
HUMAN	Q66K79-2	CPZ	Isoform 2 of Carboxypeptidase Z	1	1	0	0		1					XC			93.3633	100	62.1248	58.6303	37.2749	34.2937	29.9117	36.921	0.0007457	80.2895	66.4541	73.5876	100	61.0538	54.5675	53.0482	48.7311	0.115177
HUMAN	P29373	CRABP2	Cellular retinoic acid-binding protein 2	0	3	0	9		1	M					Nuc											83.3746	100	59.7818	42.8609	40.887	49.9856	48.1136	43.4373	0.0293074											100	78.9217	59.1814	57.1625	80.7395
HUMAN	P43155-2	CRAT	Isoform 2 of Carnitine O-acetyltransferase	0	5	0	21		1	M																83.2327	70.3189	52.4187	75.0173	73.7659	100	88.7501	98.6237	0.300676											55.508	52.8772	55.3324	53.9675	62.3157
HUMAN	Q9BUF7	CRB3	Crumbs protein homolog 3	2	0	1	0		1	M	PM						4.77983	3.18192	4.2487	3.75865	15.7734	11.4581	98.37	100	4.25052e-05										0	0	0	0	0.00306477	0	3.34056	4.88273	59.3972	100
HUMAN	Q96SW2-2	CRBN	Isoform 2 of Protein cereblon	0	1	0	1		1	M					Nuc											86.4564	100	71.6087	62.7851	56.3809	64.7347	72.9662	66.9468	0.0444086											82.6877	83.9794	75.0472	72.0988	71.6318
HUMAN	P16220-2	CREB1	Isoform CREB-B of Cyclic AMP-responsive element-binding protein 1	0	3	0	3		1	M					Nuc											37.1306	39.6842	63.3467	57.4237	90.3731	84.8796	88.9705	100	0.00399372											44.4985	48.7408	48.6352	58.1272	59.799
HUMAN	Q96BA8-2	CREB3L1	Isoform 2 of Cyclic AMP-responsive element-binding protein 3-like protein 1	0	1	0	0		1	M					Nuc											100	90.9245	21.5647	15.551	28.1576	25.7391	25.9886	22.8552	0.00143726
HUMAN	Q70SY1-2	CREB3L2	Isoform 2 of Cyclic AMP-responsive element-binding protein 3-like protein 2	0	0	0	3		1	M					Nuc																														82.7197	96.6725	100	98.6696	90.1063
HUMAN	Q92793	CREBBP	CREB-binding protein	0	14	0	21		1	M					Nuc											48.3149	48.1822	74.8356	75.1639	100	90.1526	92.9555	92.9962	0.00278119											48.5361	50.3225	54.645	45.735	56.1014
HUMAN	Q96HD1-2	CRELD1	Isoform 2 of Cysteine-rich with EGF-like domain protein 1	0	1	2	11		1	M						ShG										51.0276	39.4262	42.3697	40.7726	58.2583	48.2088	96.8668	100	0.00511748	16.0713	9.61135	6.57331	13.3575	26.0092	55.9755	58.9589	63.4495	45.6277	100	55.5143	49.8192	52.6609	56.9826	66.4434
HUMAN	Q6UXH1-4	CRELD2	Isoform 4 of Cysteine-rich with EGF-like domain protein 2	0	2	0	5		1	M				XC												24.8885	35.0978	51.704	43.833	65.2066	66.646	100	95.4965	0.00303977											50.7133	60.69	50.4352	57.493	67.4747
HUMAN	Q9NZV1	CRIM1	Cysteine-rich motor neuron 1 protein	11	0	15	15		1	M	PM			XC			93.442	100	70.34	71.2449	39.3631	42.9424	33.3176	28.4238	0.000445937										100	54.3824	59.3352	49.9756	59.3844	28.1011	34.4786	13.1903	10.0596	6.781	87.503	89.1128	88.1602	100	95.6038
HUMAN	P52943	CRIP2	Cysteine-rich protein 2	0	2	0	3		1					XC												37.4754	33.6357	29.0821	24.109	55.6888	71.9033	100	90.8291	0.00582139											59.6049	37.4564	46.117	50.3274	39.6295
HUMAN	Q9H0B8-2	CRISPLD2	Isoform 2 of Cysteine-rich secretory protein LCCL domain-containing 2	0	0	0	1		1	M				XC																															51.6525	66.7908	57.8073	60.736	100
HUMAN	P46108	CRK	Adapter molecule crk	0	1	0	11		1	M	PM				Nuc											60.7659	91.8439	67.3889	47.7138	83.3964	87.5778	91.5322	100	0.186915											100	97.2884	82.3335	78.6735	69.4736
HUMAN	P46109	CRKL	Crk-like protein	1	6	1	6		1								33.4011	48.1497	79.3211	78.9396	100	77.4318	86.7061	85.5	0.0271784	67.231	68.105	65.038	49.88	81.3293	91.7859	95.4049	100	0.0221334	41.5403	32.3236	30.0339	39.2679	45.0037	69.6779	72.4516	100	60.7673	34.4338	97.8617	100	79.8654	75.521	79.42
HUMAN	O75462	CRLF1	Cytokine receptor-like factor 1	0	0	0	4		1					XC																															10.9002	10.9186	12.3871	9.35106	14.551
HUMAN	Q8IUI8	CRLF3	Cytokine receptor-like factor 3	0	0	0	2		1																																				77.1892	100	92.5629	74.8525	84.1742
HUMAN	Q9BZJ0-2	CRNKL1	Isoform 2 of Crooked neck-like protein 1	0	11	0	19		1	M					Nuc											43.0671	42.521	96.215	100	89.8346	83.4373	67.8258	66.2428	0.00139379											51.6791	51.4185	59.3612	58.4796	67.6298
HUMAN	Q5TZA2	CROCC	Rootletin	0	2	0	4		1	M	PM															90.5577	100	79.6581	68.9377	69.9479	73.4225	76.2078	93.724	0.147894											100	82.3718	87.2768	75.1559	98.2016
HUMAN	Q9UKG9	CROT	Peroxisomal carnitine O-octanoyltransferase	0	2	0	6		1	M																35.2229	37.1198	48.6767	58.8574	74.5637	78.5982	99.8466	100	0.00214989											49.3551	51.8671	51.8618	54.1509	54.85
HUMAN	O75718	CRTAP	Cartilage-associated protein	6	4	13	30		2					XC			31.1693	26.031	100	99.2076	93.2388	95.0053	56.7565	64.3795	0.000390491	66.8809	66.2	84.6428	84.2284	91.7529	86.1891	100	93.1142	0.00743125	11.3756	9.34527	6.17144	15.8769	29.3016	57.3305	44.2074	39.3764	36.6703	100	81.0286	77.9062	79.7427	83.2076	100
HUMAN	B3KUP0	CRTAP	Uncharacterized protein	0	2	1	2		2																	70.5823	71.8182	81.0508	86.9452	91.3309	87.2756	86.6785	100	0.0681199	16.493	7.15756	4.08676	14.0592	27.0064	51.764	49.9015	67.0225	42.281	100	71.9421	73.1421	67.3992	73.8669	100
HUMAN	Q6UUV9-2	CRTC1	Isoform 2 of CREB-regulated transcription coactivator 1	0	2	0	0		1	M	PM				Nuc											80.3398	100	34.4971	34.6164	31.8856	39.124	33.8555	37.621	0.00980897
HUMAN	Q53ET0	CRTC2	CREB-regulated transcription coactivator 2	0	0	0	1		1	M					Nuc																														77.9394	89.8197	100	75.701	90.2216
HUMAN	Q6UUV7-3	CRTC3	Isoform 3 of CREB-regulated transcription coactivator 3	0	0	0	3		1	M					Nuc																														89.7097	100	97.5086	93.5286	94.2406
HUMAN	Q16526	CRY1	Cryptochrome-1	0	1	0	1		1	M					Nuc											22.7156	17.5822	57.9759	71.5371	100	85.5492	63.0459	83.0507	0.0160979											38.091	56.5964	51.9362	44.3428	52.1511
HUMAN	Q49AN0-2	CRY2	Isoform 2 of Cryptochrome-2	0	1	0	0		1	M					Nuc											57.5311	44.8231	61.2671	72.3105	100	89.1539	86.0877	93.186	0.0222279
HUMAN	P02511	CRYAB	Alpha-crystallin B chain	0	3	0	5		1	M					Nuc											77.7517	100	41.0664	28.6713	39.9575	47.5836	59.604	52.8347	0.0292797											91.104	80.365	100	60.9906	51.1599
HUMAN	B4DLE8	CRYBG3	Uncharacterized protein (Fragment)	0	3	0	4		2																	72.9178	84.7092	69.115	52.4948	90.0189	100	85.6121	78.1094	0.0835071											98.4207	100	84.4277	82.0805	78.2088
HUMAN	Q68DQ2	CRYBG3	Beta/gamma crystallin domain-containing protein 3	0	0	0	2		2																																				100	89.205	83.9541	70.5279	82.0574
HUMAN	Q9Y2S2-2	CRYL1	Isoform 2 of Lambda-crystallin homolog	0	0	0	1		1																																				50.9713	35.6096	42.9096	62.5302	41.378
HUMAN	Q08257	CRYZ	Quinone oxidoreductase	0	2	0	14		1	M																60.1642	48.3659	70.0304	45.1459	100	51.3044	65.7192	68.6868	0.723487											40.6603	37.3492	41.1478	41.5328	40.6293
HUMAN	O95825	CRYZL1	Quinone oxidoreductase-like protein 1	0	2	0	5		1																	88.4951	100	59.0105	51.3378	76.3831	85.9704	96.505	92.9538	0.0159022											100	88.5588	86.3071	76.3492	70.7794
HUMAN	O75390	CS	Citrate synthase, mitochondrial	1	7	7	29		1	M							59.5281	57.2355	95.7103	74.8831	97.2684	100	99.3721	78.8934	0.0756171	60.7452	64.1953	67.0629	80.2036	71.2989	100	64.3632	66.6399	0.327544	26.7822	13.342	9.16954	25.7069	36.9601	63.2433	51.0847	65.6245	49.8594	100	55.7211	62.3467	63.9552	69.4295	65.8265
HUMAN	P16989	CSDA	DNA-binding protein A	0	2	0	10		1	M	PM				Nuc											87.6798	80.4775	86.2439	100	80.3414	83.6543	81.9418	50.9863	0.340684											75.511	78.4364	89.5861	75.2582	81.6864
HUMAN	O75534-2	CSDE1	Isoform Short of Cold shock domain-containing protein E1	2	22	4	49		1								39.145	50.3224	65.0344	68.4176	100	86.2082	72.9911	89.3636	0.0247679	57.2949	58.4876	72.0679	66.0602	100	96.1961	87.7269	91.6905	0.00267136	43.4347	22.7227	28.5369	34.0212	39.0507	65.7961	77.1095	100	59.294	28.7424	90.1308	98.4708	96.4517	89.3814	78.413
HUMAN	P55060-3	CSE1L	Isoform 3 of Exportin-2	19	19	11	24		1	M					Nuc		36.402	40.2337	39.2965	36.0291	55.8593	51.2173	99.1754	100	0.000244563	41.6385	37.4968	71.1353	67.2368	100	94.5326	92.0276	87.1139	0.00175443	85.3178	72.6281	72.1974	59.2694	61.8598	64.2126	54.7091	72.817	88.5468	100	71.0159	80.2345	69.1126	75.359	70.4604
HUMAN	P09603-2	CSF1	Isoform 2 of Macrophage colony-stimulating factor 1	5	0	7	0		1	M	PM			XC			100	95.5938	27.2406	25.9603	26.1157	26.4904	12.8422	12.2356	5.29736e-05										80.676	100	99.6688	66.3189	60.8284	17.9576	18.5014	11.5843	10.6135	7.59943
HUMAN	Q8N6G5	CSGALNACT2	Chondroitin sulfate N-acetylgalactosaminyltransferase 2	0	3	1	4		1	M																65.9393	57.0717	86.1732	87.3232	86.3273	81.7791	100	91.4495	0.0148232	52.8218	22.384	21.6586	37.1699	56.7177	90.191	99.8703	100	74.5872	96.2674	69.1508	69.7235	74.6498	74.2922	77.5295
HUMAN	P41240	CSK	Tyrosine-protein kinase CSK	0	4	0	9		1	M	PM															77.0224	83.557	54.1814	49.5187	70.3582	83.213	100	99.0713	0.00980577											100	93.86	80.9638	77.5538	78.7183
HUMAN	Q7Z408	CSMD2	CUB and sushi domain-containing protein 2	2	0	5	0		1	M	PM						100	91.1317	80.3674	76.0416	47.5447	45.7549	28.7582	32.1615	0.000717511										100	86.3534	90.8687	79.2011	75.9938	49.572	46.5133	34.0263	38.8852	25.9823
HUMAN	P48729-2	CSNK1A1	Isoform 2 of Casein kinase I isoform alpha	0	1	1	10		1	M					Nuc											90.4029	87.467	69.6797	100	19.2471	14.4837	3.37635	0	0.00712581	59.7169	28.3861	30.6278	41.8554	55.0097	68.9008	69.475	100	39.6383	34.9014	71.6075	80.6805	84.7337	74.1266	64.7116
HUMAN	P48730-2	CSNK1D	Isoform 2 of Casein kinase I isoform delta	0	0	0	1		1	M					Nuc																														45.3215	63.7518	79.4843	59.8796	70.691
HUMAN	P49674	CSNK1E	Casein kinase I isoform epsilon	0	0	0	6		1	M					Nuc																														96.54	100	98.8091	87.2741	74.8365
HUMAN	Q9HCP0-2	CSNK1G1	Isoform 1S of Casein kinase I isoform gamma-1	0	0	0	2		1																																				69.0294	64.404	63.3306	69.6633	86.8927
HUMAN	Q9Y6M4-2	CSNK1G3	Isoform 2 of Casein kinase I isoform gamma-3	0	1	1	4		2																	59.1935	72.7924	94.777	98.8756	94.4609	100	76.9799	81.1795	0.0220936	14.2879	54.4663	57.9981	100	73.5055	75.998	46.6596	31.5497	63.2717	47.8816	81.6956	82.1978	86.8041	82.395	89.8801
HUMAN	A8K040	CSNK1G3	Casein kinase 1, gamma 3, isoform CRA_f	0	0	0	1		2																																				63.9784	75.1133	72.9596	72.0941	72.5903
HUMAN	P68400	CSNK2A1	Casein kinase II subunit alpha	0	7	0	18		1	M	PM				Nuc											49.9199	46.2703	65.532	77.1343	92.4135	97.9448	94.5597	100	0.00562498											43.9035	53.869	53.8959	50.7085	54.0232
HUMAN	P19784	CSNK2A2	Casein kinase II subunit alpha'	0	7	0	13		1																	71.0973	69.0099	90.1727	99.4825	100	97.0587	81.1391	85.9337	0.0129983											72.0583	72.3183	82.3004	74.5736	76.0416
HUMAN	P67870	CSNK2B	Casein kinase II subunit beta	0	2	0	12		1	M	PM															47.3081	40.8296	65.3076	67.1645	100	94.7083	95.7706	99.7707	0.00176046											56.6628	61.1631	62.6559	66.5774	67.0534
HUMAN	Q6UVK1	CSPG4	Chondroitin sulfate proteoglycan 4	209	3	264	63		1	M	PM	IPM	CS				44.433	43.3226	50.5901	51.1257	97.051	100	99.4002	97.6624	5.42023e-05	40.3982	42.0986	50.4575	54.6887	96.1535	93.113	98.4885	100	0.000598114	52.1499	57.3554	57.9582	61.1808	65.6004	57.5933	61.7296	87.5764	100	61.1992	56.2975	57.5129	64.9917	63.9895	56.7427
HUMAN	Q1MSJ5-1	CSPP1	Isoform 1 of Centrosome and spindle pole-associated protein 1	0	3	0	1		1	M																15.5416	14.0856	58.899	57.9941	100	95.6305	87.2268	90.9781	0.000540413											18.3209	21.2928	19.1414	27.894	24.3993
HUMAN	P21291	CSRP1	Cysteine and glycine-rich protein 1	2	15	4	19		1	M					Nuc		63.5254	70.9856	100	94.1236	57.3475	51.4848	29.0876	36.2775	0.00177883	97.5052	100	37.3745	33.2723	15.827	18.9123	14.6437	13.1321	0.00049805	80.5412	46.8996	50.6748	65.069	70.4801	97.5099	100	82.2772	47.8182	18.4151	100	72.063	73.4574	57.4241	58.0855
HUMAN	Q16527	CSRP2	Cysteine and glycine-rich protein 2	0	7	0	12		1	M					Nuc											100	97.9875	67.3507	78.811	46.7812	52.4134	64.2793	56.2837	0.00792259											96.6673	72.2348	74.7867	77.2902	100
HUMAN	Q9H8E8-2	CSRP2BP	Isoform 2 of Cysteine-rich protein 2-binding protein	0	0	0	1		1	M					Nuc																														67.3908	71.6998	100	63.2208	85.6062
HUMAN	P50461	CSRP3	Cysteine and glycine-rich protein 3	0	0	0	1		1	M					Nuc																														100	66.3991	71.1682	77.1064	53.3538
HUMAN	P01034	CST3	Cystatin-C	0	0	0	4		1	M				XC																															53.3094	46.6419	41.6892	72.1717	100
HUMAN	P01036	CST4	Cystatin-S	0	0	1	0		1					XC																					9.94868	7.26701	100	5.49492	6.87158	5.93148	9.39428	8.61738	7.47392	0.962917
HUMAN	P04080	CSTB	Cystatin-B	0	1	1	6		1	M					Nuc											78.5491	100	62.6453	31.6157	46.2114	67.2878	72.3787	85.8437	0.184111	100	52.9423	71.1852	70.1654	83.9067	81.3458	53.2074	87.0675	62.1649	91.5032	100	72.5166	56.3233	55.5966	50.0242
HUMAN	Q05048	CSTF1	Cleavage stimulation factor subunit 1	0	1	0	10		1	M					Nuc											33.0921	26.96	85.5666	71.4099	100	83.0847	83.8632	91.2462	0.012251											44.6788	56.7072	50.6527	51.1395	64.0689
HUMAN	P33240-2	CSTF2	Isoform 2 of Cleavage stimulation factor subunit 2	0	1	0	4		1	M					Nuc											68.2874	47.3741	43.6184	62.6554	91.2363	85.4813	82.2495	100	0.0842488											66.4462	70.4006	68.2033	72.107	70.8885
HUMAN	Q9H0L4	CSTF2T	Cleavage stimulation factor subunit 2 tau variant	2	2	0	18		1	M					Nuc		17.4969	20.0275	38.5487	48.4694	56.294	59.8143	75.3693	100	0.0123672	34.1411	34.2655	57.8693	52.1964	82.9082	70.0712	85.1209	100	0.0108245											56.2157	55.8354	61.0986	65.7144	65.1197
HUMAN	Q12996	CSTF3	Cleavage stimulation factor subunit 3	0	8	1	19		1	M					Nuc											37.5618	37.0564	58.5098	60.1502	82.6506	73.8755	94.5448	100	0.00221459	10.14	17.9563	22.5254	36.9341	49.7032	84.8793	74.4082	99.9263	100	63.9632	49.843	49.0475	54.9012	59.5855	63.3842
HUMAN	O15320-3	CTAGE5	Isoform 5A of Cutaneous T-cell lymphoma-associated antigen 5	0	11	0	16		1																	42.7651	40.9305	74.5845	70.8189	87.7516	89.5735	92.8687	100	0.00168401											54.4318	51.237	54.5019	55.3635	59.6912
HUMAN	Q13363	CTBP1	C-terminal-binding protein 1	0	1	0	5		1	M					Nuc											95.3244	89.4834	82.64	89.8111	100	93.3232	68.4593	90.2836	0.365504											82.9002	82.2379	100	89.1268	84.2343
HUMAN	P56545-2	CTBP2	Isoform 2 of C-terminal-binding protein 2	0	1	0	15		1	M	PM				Nuc											70.87	73.0099	49.5117	60.3109	77.9794	90.7076	100	96.1153	0.0164941											69.2631	79.753	86.7968	87.1356	76.5945
HUMAN	Q01459	CTBS	Di-N-acetylchitobiase	0	3	0	6		1	M																100	90.6573	83.4606	92.9717	61.3756	60.4298	67.6086	63.6247	0.0116647											80.5688	70.1162	69.0546	69.0797	100
HUMAN	P49711	CTCF	Transcriptional repressor CTCF	0	0	0	11		1	M					Nuc																														65.8077	71.425	82.6362	79.7892	77.2815
HUMAN	Q9Y5B0	CTDP1	RNA polymerase II subunit A C-terminal domain phosphatase	0	8	0	13		1	M					Nuc											73.9757	65.4511	82.7319	100	87.8671	89.9925	90.9353	90.093	0.109367											53.4136	57.457	58.5719	57.5895	63.4119
HUMAN	Q9GZU7-2	CTDSP1	Isoform 2 of Carboxy-terminal domain RNA polymerase II polypeptide A small phosphatase 1	0	0	0	1		1	M					Nuc																														93.1188	100	86.7262	94.8758	80.0052
HUMAN	Q05D32-2	CTDSPL2	Isoform 2 of CTD small phosphatase-like protein 2	0	5	0	4		1																	43.4727	40.869	96.3117	100	76.0835	68.7628	53.5379	54.7995	0.00172637											62.2411	70.2902	70.7883	65.8712	66.752
HUMAN	P29279	CTGF	Connective tissue growth factor	0	0	0	12		1	M	PM			XC																															98.359	60.6419	61.6531	99.1157	100
HUMAN	P32929	CTH	Cystathionine gamma-lyase	0	2	1	1		1	M					Nuc											36.8436	44.0396	32.2635	22.7475	43.1672	49.5766	98.3796	100	0.00249605	100	47.9166	62.4349	57.948	55.2575	34.89	45.2762	42.6387	29.931	20.8836	15.3783	11.5094	13.929	12.2223	13.6062
HUMAN	Q96CG8	CTHRC1	Collagen triple helix repeat-containing protein 1	0	0	0	4		1					XC																															100	76.9379	97.0812	91.0185	99.0521
HUMAN	O43310-2	CTIF	Isoform 2 of CBP80/20-dependent translation initiation factor	0	4	0	6		1																	85.1808	100	61.1511	47.0576	66.2537	66.4232	66.5768	62.8852	0.0376905											93.6978	93.5847	100	87.032	79.4494
HUMAN	P35221-2	CTNNA1	Isoform 2 of Catenin alpha-1	24	20	27	59		1	M	PM						100	99.2614	45.657	47.7542	75.6227	57.5704	95.4059	83.9674	0.011205	100	93.5743	54.3747	56.903	48.0622	50.4752	50.7426	52.6032	0.00157469	96.4405	84.1456	85.3808	84.4061	72.8339	57.0256	61.2456	63.1511	100	74.4487	100	95.0436	91.7468	92.8618	93.8563
HUMAN	Q9UBT7-2	CTNNAL1	Isoform 2 of Alpha-catulin	0	1	0	2		1	M	PM															32.439	40.0655	36.2875	43.5219	64.9727	67.1529	83.1353	100	0.00983244											41.3238	45.9063	46.6792	41.4641	47.0591
HUMAN	P35222	CTNNB1	Catenin beta-1	10	1	8	30		1	M	PM				Nuc		94.8959	97.959	61.1284	65.2969	73.3173	65.169	100	80.1802	0.0401861	100	99.1245	55.0678	81.6348	39.3319	53.7853	56.5124	52.5596	0.0408048	100	50.1259	48.7092	62.4723	55.9423	48.3546	54.092	51.8527	67.2814	47.4314	100	96.2483	99.1384	89.5152	96.0787
HUMAN	Q9NSA3	CTNNBIP1	Beta-catenin-interacting protein 1	0	1	0	0		1	M					Nuc											60.1305	63.7897	100	87.1284	73.9438	69.4832	67.3823	47.5753	0.0610276
HUMAN	Q8WYA6	CTNNBL1	Beta-catenin-like protein 1	0	10	0	15		1	M					Nuc											38.732	37.0224	62.8662	70.2456	91.677	86.5492	100	96.1483	0.00181883											53.0822	57.5044	57.2232	64.9192	66.613
HUMAN	O60716-3	CTNND1	Isoform 1AC of Catenin delta-1	10	19	20	35		1	M	PM				Nuc		92.4847	100	52.4658	63.9102	69.0249	63.7645	69.5976	66.2038	0.0112962	100	86.2735	55.7923	56.7572	57.1487	54.3348	53.6866	49.6667	0.00906014	94.3081	78.3385	78.5981	100	79.1384	61.1395	67.2754	64.8379	71.4767	49.8512	100	96.8109	97.7841	96.7789	92.4933
HUMAN	O60931-2	CTNS	Isoform 2 of Cystinosin	1	0	1	0		1	M							2.44542	4.59436	40.311	37.2898	67.4557	70.6849	100	90.8189	0.000315426										4.05499	6.48904	5.67952	10.2048	10.9169	16.1241	23.1583	20.9045	57.2448	100
HUMAN	P17812	CTPS	CTP synthase 1	0	3	0	14		1																	82.2927	100	49.8824	28.4856	51.0189	67.5096	69.383	77.1611	0.0608068											86.4823	100	84.2204	67.9579	49.5241
HUMAN	Q9NRF8	CTPS2	CTP synthase 2	0	1	0	2		1	M																55.8495	60.8704	58.3109	41.658	80.7601	88.5507	90.2686	100	0.0197154											94.0461	85.5183	83.4331	66.7173	58.7662
HUMAN	Q6PD62	CTR9	RNA polymerase-associated protein CTR9 homolog	0	7	0	22		1	M					Nuc											74.2141	75.1949	95.6077	92.9054	99.2234	88.2304	100	98.3283	0.0231798											72.8325	80.4643	81.1527	91.2188	83.0978
HUMAN	P10619	CTSA	Lysosomal protective protein	3	10	1	33		1	M					Nuc		52.6126	46.2992	96.8934	100	77.9905	69.0041	48.7258	44.0102	0.00195751	92.8238	89.3097	82.2769	100	84.9244	78.3041	99.2377	98.347	0.262845	18.0595	13.8658	8.73294	14.8436	16.5483	25.6727	24.1123	39.8552	34.6055	100	86.5975	69.4521	74.4427	77.2026	91.6277
HUMAN	P07858	CTSB	Cathepsin B	6	42	5	42		1	M	PM		CS	XC			78.3026	91.3626	95.2262	88.6603	74.1268	69.5562	100	88.172	0.106402	100	93.6766	77.1223	94.4726	68.6492	68.7325	77.4178	75.3234	0.0627875	36.0849	62.3031	58.1685	72.3034	75.4929	100	80.8825	80.0486	95.0136	92.4414	89.3186	76.0963	84.7363	84.8774	100
HUMAN	P53634	CTSC	Dipeptidyl peptidase 1	0	3	2	18		1	M																79.5407	63.2399	88.156	100	57.2566	28.9415	22.2981	16.0947	0.0241248	11.0533	22.0134	21.3891	33.7376	35.1909	37.9023	22.7125	15.8596	38.0922	100	90.3425	89.2427	88.8399	91.9205	100
HUMAN	P07339	CTSD	Cathepsin D	3	7	11	53		1	M				XC			30.0485	32.0447	79.0303	73.593	100	90.9823	76.6641	67.6106	0.00206298	51.4018	41.6724	81.568	94.2306	100	82.7193	82.8927	86.1324	0.0277772	13.406	12.2406	10.3213	16.8901	21.2412	36.1602	35.0197	44.5409	41.9366	100	53.3468	46.2818	51.3797	49.5623	63.721
HUMAN	Q9UBX1	CTSF	Cathepsin F	0	1	0	3		1	M																35.8951	52.9197	82.3641	50.3585	92.7937	68.3057	77.5251	100	0.22285											49.592	36.8456	38.0273	34.9523	58.4346
HUMAN	P09668	CTSH	Pro-cathepsin H	0	1	0	0		1	M																9.64934	10.7362	19.8386	22.067	76.8152	60.9547	86.1181	100	0.00402274
HUMAN	P43235	CTSK	Cathepsin K	0	2	1	13		1	M																58.8882	70.4189	100	84.0621	42.0108	45.3317	21.5851	20.4846	0.00645859	91.339	53.103	49.7121	59.7895	51.9484	65.3319	79.5553	100	39.6976	49.2161	75.677	68.3403	71.6248	62.8086	100
HUMAN	P07711	CTSL1	Cathepsin L1	0	6	0	17		1	M				XC	Nuc											25.8576	30.013	74.5732	74.9463	100	88.9117	74.237	74.1589	0.00233963											55.9197	53.3135	54.8297	54.2677	69.1932
HUMAN	O60911	CTSL2	Cathepsin L2	0	1	0	2		1	M	PM															5.24329	4.08974	35.5748	25.725	100	88.4921	78.6761	92.9712	0.00314912											3.29738	2.88523	3.60644	2.82756	8.33225
HUMAN	P43234	CTSO	Cathepsin O	0	0	0	1		1	M																																			88.196	84.9284	88.1146	84.2888	100
HUMAN	P25774	CTSS	Cathepsin S	0	2	0	2		1	M				XC												92.9677	83.8637	94.5453	100	46.7954	54.5436	35.5582	27.9124	0.00327114											93.8883	86.246	87.3318	90.9853	100
HUMAN	Q9UBR2	CTSZ	Cathepsin Z	2	0	1	12		1	M				XC			55.6289	58.6126	95.7575	100	71.0544	66.9641	75.5752	72.9718	0.00110069										90.7318	83.9115	84.3054	65.2049	87.2369	94.6958	95.2871	83.4646	60.1719	100	99.236	81.1519	85.1008	94.4252	95.8083
HUMAN	Q14247	CTTN	Src substrate cortactin	5	10	6	27		1	M							43.1069	39.5554	93.8628	100	96.5792	84.6565	58.0185	71.3945	0.00641737	85.3318	100	78.0993	71.0618	41.5542	48.1405	38.2374	31.061	0.00780191	31.2595	23.9293	28.4308	38.4965	56.4031	100	87.0097	78.8595	48.1855	24.0753	100	88.0004	80.0703	73.4567	82.2383
HUMAN	Q9P2B4	CTTNBP2NL	CTTNBP2 N-terminal-like protein	0	4	0	12		1	M																94.2315	85.0776	64.6829	59.2915	94.3239	100	84.5643	85.7141	0.0105811											100	90.8455	96.4553	90.5678	81.3966
HUMAN	Q9H467	CUEDC2	CUE domain-containing protein 2	0	0	0	2		1	M					Nuc																														68.7263	88.4612	78.5038	100	84.1074
HUMAN	Q13616	CUL1	Cullin-1	0	3	0	21		1																	44.6699	37.9148	76.9078	72.8285	100	94.6586	83.4148	72.2109	0.00580892											58.5447	62.12	63.4279	64.7702	61.8776
HUMAN	Q13617	CUL2	Cullin-2	0	3	1	31		1																	40.5743	42.9835	94.3121	54.6997	100	70.2899	66.1306	52.0672	0.260867	40.7296	82.1638	64.0693	100	70.9121	85.8683	61.2606	31.3766	53.6866	50.3254	74.673	77.8286	75.1272	77.2811	75.1907
HUMAN	Q13618	CUL3	Cullin-3	0	4	0	18		1	M					Nuc											74.2517	67.1623	78.6271	94.7135	87.1352	84.4775	91.1087	100	0.11719											58.031	62.8896	56.6861	58.6469	62.9643
HUMAN	Q13619	CUL4A	Cullin-4A	0	13	0	11		1																	63.4076	65.6266	68.7298	77.3221	94.6031	100	92.038	91.3321	0.00682397											81.6673	81.7064	76.7488	89.253	73.088
HUMAN	Q13620-1	CUL4B	Isoform 2 of Cullin-4B	5	27	7	40		1	M					Nuc		100	96.3519	91.2919	94.6033	84.2323	72.6215	83.294	83.6875	0.0432452	100	99.2165	84.4772	90.5677	77.1592	75.4989	73.4709	72.0102	0.00398371	94.1652	75.5474	78.1174	72.7769	67.6732	87.0064	86.6428	100	73.0409	51.6198	96.8161	100	97.3864	92.9379	92.4304
HUMAN	Q93034	CUL5	Cullin-5	1	10	0	29		1	M					Nuc		64.9276	70.8601	81.1	66.1664	90.1781	61.8616	100	94.4471	0.219019	60.5626	66.558	77.612	73.5472	90.1223	88.0035	100	98.6398	0.00328546											70.2231	66.6175	62.1777	67.0308	70.3896
HUMAN	Q14999	CUL7	Cullin-7	0	3	0	4		1	M					Nuc											100	97.8212	54.1711	54.9144	70.7356	74.5874	79.7945	86.429	0.00246565											99.7338	100	94.0586	85.573	98.4215
HUMAN	Q8IWT3-3	CUL9	Isoform 2 of Cullin-9	0	2	0	0		1																	87.9627	100	49.027	41.9486	57.8386	75.1514	76.5904	61.169	0.0457352
HUMAN	O60888-2	CUTA	Isoform A of Protein CutA	0	0	0	6		1	M																																			100	80.6608	88.5521	94.8196	68.4455
HUMAN	Q9NTM9	CUTC	Copper homeostasis protein cutC homolog	0	0	0	3		1	M					Nuc																														53.6682	61.3718	62.3622	57.8699	66.5354
HUMAN	P39880-2	CUX1	Isoform 2 of Homeobox protein cut-like 1	0	11	0	26		2	M					Nuc											51.9469	50.1306	86.5893	85.3348	100	91.2467	89.7685	98.3393	0.00509071											62.3327	68.2341	96.8501	75.9393	80.4686
HUMAN	Q13948	CUX1	Protein CASP	0	0	0	7		2	M																																			81.6959	86.6779	100	91.7644	99.0471
HUMAN	Q9P013	CWC15	Protein CWC15 homolog	0	1	0	10		1	M					Nuc											55.5622	38.4919	63.1388	100	3.66989	3.89376	0.656712	0	0.0224074											50.0024	55.8631	62.4438	57.2877	57.3238
HUMAN	Q9HCG8	CWC22	Pre-mRNA-splicing factor CWC22 homolog	0	8	0	16		1	M					Nuc											51.8005	54.1488	100	97.2102	77.6357	81.3254	56.0021	40.5745	0.00724356											53.6005	52.3878	56.092	59.1606	63.4175
HUMAN	Q9NXE8	CWC25	Pre-mRNA-splicing factor CWC25 homolog	0	2	0	5		1																	50.1068	44.9436	92.1601	100	77.7045	81.4643	68.9558	60.9832	0.00560521											65.094	71.2508	73.0017	76.8888	90.4625
HUMAN	Q6UX04	CWC27	Peptidyl-prolyl cis-trans isomerase CWC27 homolog	0	4	0	12		1	M					Nuc											33.3179	30.6364	68.5335	65.7091	95.3554	94.6092	92.9128	100	0.00102604											33.6984	40.3845	44.1113	42.397	48.9356
HUMAN	Q69YN2	CWF19L1	CWF19-like protein 1	0	5	0	10		1																	43.4085	39.0272	58.7124	57.5257	85.9325	79.2031	82.3498	100	0.0124699											65.2051	76.67	74.0363	82.6517	70.2382
HUMAN	Q2TBE0	CWF19L2	CWF19-like protein 2	0	2	0	2		1																	78.4651	64.6136	81.7449	76.4582	80.7684	80.421	99.3338	100	0.0352508											87.8256	99.1682	100	87.5354	80.467
HUMAN	P78310-2	CXADR	Isoform 2 of Coxsackievirus and adenovirus receptor	1	0	3	0		1	M	PM	IPM		XC	Nuc		13.2406	15.7436	37.1452	40.4488	53.6934	57.9687	100	92.4501	0.000369566										100	4.67709	3.99413	5.6118	5.91632	6.98862	19.6941	21.0434	19.864	46.7132
HUMAN	O95715	CXCL14	C-X-C motif chemokine 14	0	1	0	0		1	M				XC												85.6421	91.6942	68.3783	82.3877	95.1134	100	78.0485	42.2232	0.199416
HUMAN	P25106	CXCR7	C-X-C chemokine receptor type 7	0	2	0	0		1	M	PM															54.8503	62.3088	91.5973	100	54.2594	58.087	45.3751	41.1404	0.00437144
HUMAN	Q9BVG4	CXorf26	UPF0368 protein Cxorf26	0	2	0	3		1																	56.4709	87.4924	100	63.7842	89.4015	93.3444	70.1717	79.8785	0.714151											83.3708	100	84.7755	76.2503	74.2522
HUMAN	Q8TB03-2	CXorf38	Isoform 2 of Uncharacterized protein CXorf38	0	0	0	1		1																																				100	84.4423	71.8008	68.0771	71.7557
HUMAN	Q9H5V9	CXorf56	UPF0428 protein CXorf56	0	1	0	6		1																	25.9592	30.2515	60.1656	50.9165	84.1319	71.4583	95.7795	100	0.00442934											45.3883	53.9312	54.8823	57.3515	59.6033
HUMAN	Q9P0U4-2	CXXC1	Isoform 2 of CpG-binding protein	0	0	0	3		1	M					Nuc																														70.277	73.8321	72.7765	74.6146	74.9365
HUMAN	Q7LFL8	CXXC5	CXXC-type zinc finger protein 5	0	1	0	0		1	M					Nuc											26.9784	40.1965	61.4525	35.3394	100	81.2304	65.2963	58.5156	0.0552201
HUMAN	P00167-2	CYB5A	Isoform 2 of Cytochrome b5	0	3	0	5		1	M																21.2509	23.8071	49.948	43.9204	72.1412	65.0003	93.2498	100	0.00185492											23.9594	26.9783	25.0061	23.3512	30.3821
HUMAN	O43169	CYB5B	Cytochrome b5 type B	0	1	4	9		1	M																100	92.8648	67.8961	66.6161	58.9389	62.7211	66.8997	62.0712	0.00478521	49.7313	41.1936	50.4289	76.7336	79.1823	91.6361	82.7785	70.6292	77.137	100	73.7979	74.3696	96.9589	79.5045	82.298
HUMAN	Q8WUJ1	CYB5D2	Neuferricin	0	0	0	1		1					XC																															83.4623	96.7023	88.1054	90.6334	93.7911
HUMAN	Q9UHQ9	CYB5R1	NADH-cytochrome b5 reductase 1	0	2	0	12		1	M																100	90.9006	47.9006	62.5155	22.266	24.6089	13.1682	12.102	0.00296411											81.1411	85.927	96.0118	100	87.3604
HUMAN	Q6BCY4	CYB5R2	NADH-cytochrome b5 reductase 2	0	1	0	4		1	M																82.9281	100	57.8906	56.237	48.1572	61.8304	94.7991	95.166	0.0205706											84.7561	100	78.1476	75.2158	62.1443
HUMAN	P00387-2	CYB5R3	Isoform 2 of NADH-cytochrome b5 reductase 3	1	5	3	41		1	M							49.2367	52.2995	86.0719	100	67.5294	79.0948	46.0562	46.6778	0.00920675	90.7663	72.7623	70.7571	100	48.7149	50.1622	44.8407	54.1983	0.0985885	40.0626	31.131	26.7191	52.4215	63.9955	96.5426	84.0609	100	56.9886	67.6953	83.1968	83.5418	89.3025	91.3411	98.8626
HUMAN	P13498	CYBA	Cytochrome b-245 light chain	0	0	0	2		1	M	PM																																		55.1769	71.2744	58.8293	71.194	76.5411
HUMAN	Q53TN4	CYBRD1	Cytochrome b reductase 1	0	2	4	8		1	M	PM															35.0559	37.0662	100	55.806	50.7142	41.2126	22.6008	21.541	0.113995	67.1269	87.4709	81.0922	100	88.0659	71.249	80.0404	64.0215	80.9186	40.0605	71.3324	59.6972	59.742	66.248	100
HUMAN	P08574	CYC1	Cytochrome c1, heme protein, mitochondrial	0	1	1	10		1	M	PM															69.7139	69.3513	80.3484	100	85.1931	95.0576	75.1754	79.2323	0.161288	19.2837	20.4287	18.1057	29.6947	39.2034	56.4112	51.6723	65.4943	57.8854	100	73.9659	86.3227	93.5425	91.3019	87.1228
[truncated: 6,406 more rows]
[truncated: 15 more columns]

## Sheet: Plots
Gene name	PVRL2	Isoform Alpha of Poliovirus receptor-related protein 2
[truncated: 36 more rows]
[truncated: 2 more columns]

[truncated: 1 more sheets: Aliases]
