# Supplementary material for: Quantitative Temporal Viromics: An Approach to Investigate Host-Pathogen Interaction
Source: Cell. 2014 Jun 5;157(6):1460–72. doi: 10.1016/j.cell.2014.04.028 (PMC4048463; doi:10.1016/j.cell.2014.04.028)
Supplement: Table S3. Further Details of Interferon-Induced Proteins Quantified and Relative Contribution to ISG Expression of Active HCMV Transcription, Related to Figure 2 — (A) Interferon-induced proteins and antiviral factors in cluster A. (B) Proteins significantly more upregulated by 12h infection with unmodified, compared to irradiated virus. [file mmc4.xlsx]

## Sheet: Table S3A
Table S3A. Interferon-induced proteins and antiviral factors in cluster A (Figure 2A)
Gene name	Alternative name	Uniprot	Description	Interferon induced	Referencea	Known antiviral activity	Example reference or review
DDX58	RIG-I	O95786	Isoform 2 of Probable ATP-dependent RNA helicase DDX58	Yes	(Schoggins et al., 2011)	Yes	(Schoggins et al., 2011)
HERC5		Q9UII4	E3 ISG15--protein ligase HERC5	Yes	(Wong et al., 2006)	Yes	(Durfee et al., 2010)
HERC6		Q8IVU3	Isoform 2 of Probable E3 ubiquitin-protein ligase HERC6	Yes	(Schoggins et al., 2011)	Yes (in mouse)	(Oudshoorn et al., 2012)
IFI6		P09912	Isoform B of Interferon alpha-inducible protein 6	Yes	(Schoggins et al., 2011)	Yes	(Schoggins et al., 2011)
IFIH1	MDA5	Q9BYX4	Interferon-induced helicase C domain-containing protein 1	Yes	(Schoggins et al., 2011)	Yes	(Schoggins et al., 2011)
IFIT1		P09914	Interferon-induced protein with tetratricopeptide repeats 1	Yes	(Schoggins et al., 2011)	Yes	(Zhou et al., 2013)
IFIT2		P09913	Interferon-induced protein with tetratricopeptide repeats 2	Yes	(Schoggins et al., 2011)	Yes	(Zhou et al., 2013)
IFIT3		O14879	Interferon-induced protein with tetratricopeptide repeats 3	Yes	(Schoggins et al., 2011)	Yes	(Zhou et al., 2013)
ISG15		P05161	Ubiquitin-like protein ISG15	Yes	(Schoggins et al., 2011)	Yes	(Morales and Lenschow, 2013)
ISG20		Q96AZ6	Interferon-stimulated gene 20 kDa protein	Yes	(Schoggins et al., 2011)	Yes	(Espert et al., 2003)
MX1		P20591	Interferon-induced GTP-binding protein Mx1	Yes	(Schoggins et al., 2011)	Yes	(Duggal and Emerman, 2012)
MX2		P20592	Interferon-induced GTP-binding protein Mx2	Yes	(Schoggins et al., 2011)	Yes	(Goujon et al., 2013)
OAS1		P00973	Isoform p41 of 2'-5'-oligoadenylate synthase 1	Yes	(Schoggins et al., 2011)	Yes	(Peisley and Hur, 2013)
OAS2		P29728	Isoform p69 of 2'-5'-oligoadenylate synthase 2	Yes	(Schoggins et al., 2011)	Yes	(Peisley and Hur, 2013)
OASL		Q15646	59 kDa 2'-5'-oligoadenylate synthase-like protein	Yes	(Schoggins et al., 2011)	Yes	(Schoggins et al., 2011)
RSAD2	Viperin	Q8WXG1	Radical S-adenosyl methionine domain-containing protein 2	Yes	(Schoggins et al., 2011)	Yes	(Duggal and Emerman, 2012)
ATF3		P18847	Cyclic AMP-dependent transcription factor ATF-3	Yes	(Schoggins et al., 2011)	No
ETV5		P41161	ETS translocation variant 5	Yes	(Der et al., 1998)	No
MAFG		O15525	Transcription factor MafG	Yes	(Der et al., 1998)	No
NOV		P48745	Protein NOV homolog	Yes	(Der et al., 1998)	No
PRIC285		Q9BYK8	Peroxisomal proliferator-activated receptor A-interacting complex 285 kDa protein	Yes	(Schoggins et al., 2011)	No
SECTM1		Q8WVN6	Secreted and transmembrane protein 1	Yes	(Schoggins et al., 2011)	No
IL6		P05231	Interleukin-6	No		Indirect	(Karnowski et al., 2012)
CMPK2		Q5EBM0	Isoform 2 of UMP-CMP kinase 2, mitochondrial	No		No
PKP1		Q13835	Isoform 1 of Plakophilin-1	No		No
USP41		Q3LFD5	Putative ubiquitin carboxyl-terminal hydrolase 41	No		No
a For interferon-induced genes, a synthesis of 380 ISGs derived from a search of 10 manuscripts by Schoggins et al was initially searched. A literature search was performed if the gene was not in this data.

## Sheet: Table S3B
Table S3B. Proteins significantly more upregulated by 12h infection with unmodified, compared to irradiated virus (related to Figure 2B).
Uniprot	Gene Symbol	Protein Name	log2 (Fold change 12h : mock)a	log2 (Fold change 12*:mock)	Evidence for interferon induction from Schoggins et alb
Q8WXG1	RSAD2	Radical S-adenosyl methionine domain-containing protein 2	9.57147	4.27415	Yes
Q15646	OASL	59 kDa 2'-5'-oligoadenylate synthase-like protein	5.68179	1.75251	Yes
P00973-2	OAS1	Isoform p41 of 2'-5'-oligoadenylate synthase 1	4.19908	3.16195	Yes
O14879	IFIT3	Interferon-induced protein with tetratricopeptide repeats 3	4.12871	1.86484	Yes
P09913	IFIT2	Interferon-induced protein with tetratricopeptide repeats 2	3.96371	1.2076	Yes
P05231	IL6	Interleukin-6	3.84684	1.15241
P09912-2	IFI6	Isoform B of Interferon alpha-inducible protein 6	3.5531	2.04477	Yes
P09914	IFIT1	Interferon-induced protein with tetratricopeptide repeats 1	3.54874	1.52392	Yes
Q9UII4	HERC5	E3 ISG15--protein ligase HERC5	3.33718	0.59412
Q8IVU3-2	HERC6	Isoform 2 of Probable E3 ubiquitin-protein ligase HERC6	3.31722	1.54279	Yes
Q3LFD5	USP41	Putative ubiquitin carboxyl-terminal hydrolase 41	3.24419	1.62734
P20591	MX1	Interferon-induced GTP-binding protein Mx1	3.19978	2.21725	Yes
P18847	ATF3	Cyclic AMP-dependent transcription factor ATF-3	2.93244	0.0391794	Yes
P29728-2	OAS2	Isoform p69 of 2'-5'-oligoadenylate synthase 2	2.655	1.33436	Yes
Q8WVN6	SECTM1	Secreted and transmembrane protein 1	2.34785	0.531271	Yes
Q5EBM0-2	CMPK2	Isoform 2 of UMP-CMP kinase 2, mitochondrial	2.33994	0.876862
Q9BYX4	IFIH1	Interferon-induced helicase C domain-containing protein 1	2.24489	0.940442	Yes
P41161	ETV5	ETS translocation variant 5	2.22504	-0.140323
O95786-2	DDX58	Isoform 2 of Probable ATP-dependent RNA helicase DDX58	2.19017	1.02966	Yes
Q8NC42	RNF149	E3 ubiquitin-protein ligase RNF149	2.03599	0.505682
P05161	ISG15	Ubiquitin-like protein ISG15	2.01412	0.889342	Yes
Q96AZ6	ISG20	Interferon-stimulated gene 20 kDa protein	1.98424	0.217935	Yes
Q86TY3-2	C14orf37	Isoform 2 of Uncharacterized protein C14orf37	1.94365	0.368717
Q9BZM6	ULBP1	NKG2D ligand 1	1.9304	0.375287
Q8WX77	IGFBPL1	Insulin-like growth factor-binding protein-like 1	1.82544	1.30951
Q9UBS3	DNAJB9	DnaJ homolog subfamily B member 9	1.80921	0.00600308
Q6NSJ0	KIAA1161	Uncharacterized family 31 glucosidase KIAA1161	1.79829	0.344506
P20592	MX2	Interferon-induced GTP-binding protein Mx2	1.78349	0.415511	Yes
Q14469	HES1	Transcription factor HES-1	1.76708	1.24586
P01033	TIMP1	Metalloproteinase inhibitor 1	1.6861	0.0759855	Yes
P24592	IGFBP6	Insulin-like growth factor-binding protein 6	1.60465	0.0370225
P36955	SERPINF1	Pigment epithelium-derived factor	1.57704	0.318996
Q9BQE5	APOL2	Apolipoprotein L2	1.57071	0.339761	Yes
Q8NFZ8	CADM4	Cell adhesion molecule 4	1.5598	-0.389256
Q13835-2	PKP1	Isoform 1 of Plakophilin-1	1.55128	-0.105451
P00736	C1R	Complement C1r subcomponent	1.53769	0.222922
Q9BYK8	PRIC285	Peroxisomal proliferator-activated receptor A-interacting complex 285 kDa protein	1.51028	0.584124	Yes
P80217-2	IFI35	Isoform 2 of Interferon-induced 35 kDa protein	1.4383	0.610024	Yes
Q13287	NMI	N-myc-interactor	1.41729	0.764433	Yes
P41162	ETV3	ETS translocation variant 3	1.40456	-0.336872
Q00978	IRF9	Interferon regulatory factor 9	1.36969	0.763463	Yes
O60911	CTSL2	Cathepsin L2	1.36012	0.0227295
Q9P217	ZSWIM5	Zinc finger SWIM domain-containing protein 5	1.35992	-0.127587
P10909-2	CLU	Isoform 2 of Clusterin	1.35232	0.382611
Q05707	COL14A1	Collagen alpha-1(XIV) chain	1.34394	1.11198
P09871	C1S	Complement C1s subcomponent	1.32253	0.122216	Yes
P35354	PTGS2	Prostaglandin G/H synthase 2	1.28667	0.295035
Q96KC2	ARL5B	ADP-ribosylation factor-like protein 5B	1.27112	0.376858
Q460N5-1	PARP14	Isoform 1 of Poly [ADP-ribose] polymerase 14	1.27058	0.560279
Q5K651	SAMD9	Sterile alpha motif domain-containing protein 9	1.2662	0.735095
P01344-2	IGF2	Isoform 2 of Insulin-like growth factor II	1.24342	0.38404
P08253	MMP2	72 kDa type IV collagenase	1.18028	0.0720495
P01034	CST3	Cystatin-C	1.17901	0.271468
Q8IY21	DDX60	Probable ATP-dependent RNA helicase DDX60	1.16895	0.540192	Yes
Q08629	SPOCK1	Testican-1	1.16645	0.196765
Q9UKU9	ANGPTL2	Angiopoietin-related protein 2	1.1655	-0.00111476
Q08380	LGALS3BP	Galectin-3-binding protein	1.15705	0.571425
Q8TCB0	IFI44	Interferon-induced protein 44	1.15582	0.0669201	Yes
P12757-3	SKIL	Isoform SNON2 of Ski-like protein	1.1509	-0.150632
P24347	MMP11	Stromelysin-3	1.10612	-0.147893
P09486	SPARC	SPARC	1.10007	0.210893
Q5PSV4	BRMS1L	Breast cancer metastasis-suppressor 1-like protein	1.08403	-0.00613441
Q5H9U9	DDX60L	Probable ATP-dependent RNA helicase DDX60-like	1.08192	0.176469
Q6TFL4-2	KLHL24	Isoform 2 of Kelch-like protein 24	1.065	0.499225
Q7Z2W4	ZC3HAV1	Zinc finger CCCH-type antiviral protein 1	1.05489	0.192827	Yes
P15502-5	ELN	Isoform 5 of Elastin	1.04859	0.754231
Q8TDB6	DTX3L	E3 ubiquitin-protein ligase DTX3L	1.04775	0.70349	Yes
P55083	MFAP4	Microfibril-associated glycoprotein 4	1.04269	0.58413
P51884	LUM	Lumican	1.03403	-0.0377895
P48745	NOV	Protein NOV homolog	1.03182	0.501668
Q9H0R8	GABARAPL1	Gamma-aminobutyric acid receptor-associated protein-like 1	1.02834	0.463826
P07585	DCN	Decorin	1.00388	0.0429539
Q9H8M1	COQ10B	Coenzyme Q-binding protein COQ10 homolog B, mitochondrial	0.985973	-0.308846
Q9HB58-3	SP110	Isoform 3 of Sp110 nuclear body protein	0.977958	0.225982	Yes
B1ALD8	POSTN	Periostin, osteoblast specific factor	0.975762	0.423883
Q53EU6	AGPAT9	Glycerol-3-phosphate acyltransferase 3	0.952752	1.04218	Yes
P14316	IRF2	Interferon regulatory factor 2	0.937007	0.0872412	Yes
Q6PII3	C3orf19	Uncharacterized protein C3orf19	0.816122	-0.0358933
Q8N961	ABTB2	Ankyrin repeat and BTB/POZ domain-containing protein 2	0.791993	-0.33849	Yes
O43286	B4GALT5	Beta-1,4-galactosyltransferase 5	0.767366	-0.0977167	Yes
Q5SYB0	FRMPD1	FERM and PDZ domain-containing protein 1	0.694208	0.0431345
P49747	COMP	Cartilage oligomeric matrix protein	0.663358	-0.151602
Q99741	CDC6	Cell division control protein 6 homolog	0.584779	-0.68312
Q8TCZ2	CD99L2	CD99 antigen-like protein 2	0.481194	0.122696
a Fold change is calculated as signal:noise (12h infection with unmodified or irradiated virus) compared to average of both mock infections.
b A synthesis of 380 ISGs derived from a search of 10 manuscripts by Schoggins et al, 2013 was searched.
