# Supplementary material for: Quantitative Temporal Viromics: An Approach to Investigate Host-Pathogen Interaction
Source: Cell. 2014 Jun 5;157(6):1460–72. doi: 10.1016/j.cell.2014.04.028 (PMC4048463; doi:10.1016/j.cell.2014.04.028)
Supplement: Table S4. Signaling Pathways Up- or Downregulated by HCMV Infection, Related to Figure 3 — (A) Signaling pathways enriched in up- or downregulated k-means clusters (Figure 3B) and the pathway members within these clusters. (B) Up- or downregulated cellular signaling pathways assessed by GSEA. [file mmc5.xlsx]

## Sheet: Table S4A
Table S4A. Signaling pathways enriched in up- or down-regulated k-means clusters (Figure 3B) and the pathway members within these clusters, related to Figure 3
Experiment WCL2: enriched pathways
Uniprot	Gene name	Toll-like receptor signaling (downregulated)
Q13158	FADD	Fas (TNFRSF6)-associated via death domain
Q9UHD2	TBK1	TANK-binding kinase 1
Q13114	TRAF3	TNF receptor-associated factor 3
Q9Y4K3	TRAF6	TNF receptor-associated factor 6
Q14790	CASP8	caspase 8, apoptosis-related cysteine peptidase
O15111	CHUK	conserved helix-loop-helix ubiquitous kinase
P27361	MAPK3	hypothetical LOC100271831; mitogen-activated protein kinase 3
O14920	IKBKB	inhibitor of kappa light polypeptide gene enhancer in B-cells, kinase beta
Q14653	IRF3	interferon regulatory factor 3
P05231	IL6	interleukin 6 (interferon, beta 2)
Q9NWZ3	IRAK4	interleukin-1 receptor-associated kinase 4
P28482	MAPK1	mitogen-activated protein kinase 1
P45984	MAPK9	mitogen-activated protein kinase 9
Q02750	MAP2K1	mitogen-activated protein kinase kinase 1
P36507	MAP2K2	mitogen-activated protein kinase kinase 2 pseudogene; mitogen-activated protein kinase kinase 2
P46734	MAP2K3	mitogen-activated protein kinase kinase 3
O43318	MAP3K7	mitogen-activated protein kinase kinase kinase 7
Q15750	TAB1	mitogen-activated protein kinase kinase kinase 7 interacting protein 1
Q9NYJ8	TAB2	mitogen-activated protein kinase kinase kinase 7 interacting protein 2
P19838	NFKB1	nuclear factor of kappa light polypeptide gene enhancer in B-cells 1
P42336	PIK3CA	phosphoinositide-3-kinase, catalytic, alpha polypeptide
P27986	PIK3R1	phosphoinositide-3-kinase, regulatory subunit 1 (alpha)
O00459	PIK3R2	phosphoinositide-3-kinase, regulatory subunit 2 (beta)
P63000	RAC1	ras-related C3 botulinum toxin substrate 1 (rho family, small GTP binding protein Rac1)
Q13546	RIPK1	receptor (TNFRSF)-interacting serine-threonine kinase 1
P31749	AKT1	v-akt murine thymoma viral oncogene homolog 1
P31751	AKT2	v-akt murine thymoma viral oncogene homolog 2
Q9Y243	AKT3	v-akt murine thymoma viral oncogene homolog 3 (protein kinase B, gamma)
Q04206	RELA	v-rel reticuloendotheliosis viral oncogene homolog A (avian)
		Dilated Cardiomyopathy (downregulated)
P60709	ACTB	actin, beta
Q13936	CACNA1C	hypothetical protein LOC100131098; calcium channel, voltage-dependent, L type, alpha 1C subunit
P56199	ITGA1	integrin, alpha 1
Q9UKX5	ITGA11	integrin, alpha 11
P17301	ITGA2	integrin, alpha 2 (CD49B, alpha 2 subunit of VLA-2 receptor)
P26006	ITGA3	integrin, alpha 3 (antigen CD49C, alpha 3 subunit of VLA-3 receptor)
P13612	ITGA4	integrin, alpha 4 (antigen CD49D, alpha 4 subunit of VLA-4 receptor)
P23229	ITGA6	integrin, alpha 6
Q13683	ITGA7	integrin, alpha 7
P05556	ITGB1	integrin, beta 1 (fibronectin receptor, beta polypeptide, antigen CD29 includes MDF2, MSK12)
P16144	ITGB4	integrin, beta 4
P18084	ITGB5	integrin, beta 5
P18564	ITGB6	integrin, beta 6
P24043	LAMA2	laminin, alpha 2
P17612	PRKACA	protein kinase, cAMP-dependent, catalytic, alpha
P22694	PRKACB	protein kinase, cAMP-dependent, catalytic, beta
P22612	PRKACG	protein kinase, cAMP-dependent, catalytic, gamma
Q16585	SGCB	sarcoglycan, beta (43kDa dystrophin-associated glycoprotein)
Q92629	SGCD	sarcoglycan, delta (35kDa dystrophin-associated glycoprotein)
P32418	SLC8A1	solute carrier family 8 (sodium/calcium exchanger), member 1
Q8WZ42	TTN	titin
P09493	TPM1	tropomyosin 1 (alpha)
P07951	TPM2	tropomyosin 2 (beta)
P06753	TPM3	tropomyosin 3
P67936	TPM4	tropomyosin 4
		Gap junction (downregulated)
P06493	CDK1	cell division cycle 2, G1 to S and G2 to M
P00533	EGFR	epidermal growth factor receptor (erythroblastic leukemia viral (v-erb-b) oncogene homolog, avian)
P17302	GJA1	gap junction protein, alpha 1, 43kDa
P29992	GNA11	guanine nucleotide binding protein (G protein), alpha 11 (Gq class)
P04899	GNAI2	guanine nucleotide binding protein (G protein), alpha inhibiting activity polypeptide 2
P50148	GNAQ	guanine nucleotide binding protein (G protein), q polypeptide
P27361	MAPK3	hypothetical LOC100271831; mitogen-activated protein kinase 3
Q92633	LPAR1	lysophosphatidic acid receptor 1
P28482	MAPK1	mitogen-activated protein kinase 1
Q02750	MAP2K1	mitogen-activated protein kinase kinase 1
P36507	MAP2K2	mitogen-activated protein kinase kinase 2 pseudogene; mitogen-activated protein kinase kinase 2
Q9Y2U5	MAP3K2	mitogen-activated protein kinase kinase kinase 2
P01111	NRAS	neuroblastoma RAS viral (v-ras) oncogene homolog
Q01970	PLCB3	phospholipase C, beta 3 (phosphatidylinositol-specific)
Q15147	PLCB4	phospholipase C, beta 4
Q9NRA1	PDGFC	platelet derived growth factor C
P16234	PDGFRA	platelet-derived growth factor receptor, alpha polypeptide
P09619	PDGFRB	platelet-derived growth factor receptor, beta polypeptide
P17612	PRKACA	protein kinase, cAMP-dependent, catalytic, alpha
P22694	PRKACB	protein kinase, cAMP-dependent, catalytic, beta
P22612	PRKACG	protein kinase, cAMP-dependent, catalytic, gamma
Q13976	PRKG1	protein kinase, cGMP-dependent, type I
Q07889	SOS1	son of sevenless homolog 1 (Drosophila)
Q07157	TJP1	tight junction protein 1 (zona occludens 1)
Q9BQE3	TUBA1C	tubulin, alpha 1c
P68366	TUBA4A	tubulin, alpha 4a
Q9H4B7	TUBB1	tubulin, beta 1
Q13885	TUBB2A	tubulin, beta 2A
P68371	TUBB2C	tubulin, beta 2C
Q13509	TUBB3	tubulin, beta 3; melanocortin 1 receptor (alpha melanocyte stimulating hormone receptor)
P04350	TUBB4	tubulin, beta 4
Q9BUF5	TUBB6	tubulin, beta 6
P07437	TUBB	tubulin, beta; similar to tubulin, beta 5; tubulin, beta pseudogene 2; tubulin, beta pseudogene 1
P04049	RAF1	v-raf-1 murine leukemia viral oncogene homolog 1
		Oxidative Phosphorylation (upregulated)
P24539	ATP5F1	ATP synthase, H+ transporting, mitochondrial F0 complex, subunit B1
P56385	ATP5I	ATP synthase, H+ transporting, mitochondrial F0 complex, subunit E
P56134	ATP5J2	ATP synthase, H+ transporting, mitochondrial F0 complex, subunit F2
P18859	ATP5J	ATP synthase, H+ transporting, mitochondrial F0 complex, subunit F6
O75964	ATP5L	ATP synthase, H+ transporting, mitochondrial F0 complex, subunit G
O75947	ATP5H	ATP synthase, H+ transporting, mitochondrial F0 complex, subunit d
P48047	ATP5O	ATP synthase, H+ transporting, mitochondrial F1 complex, O subunit
P25705	ATP5A1	ATP synthase, H+ transporting, mitochondrial F1 complex, alpha subunit 1, cardiac muscle
P06576	ATP5B	ATP synthase, H+ transporting, mitochondrial F1 complex, beta polypeptide
P30049	ATP5D	ATP synthase, H+ transporting, mitochondrial F1 complex, delta subunit
P36542	ATP5C1	ATP synthase, H+ transporting, mitochondrial F1 complex, gamma polypeptide 1
Q9UI12	ATP6V1H	ATPase, H+ transporting, lysosomal 50/57kDa, V1 subunit H
P21281	ATP6V1B2	ATPase, H+ transporting, lysosomal 56/58kDa, V1 subunit B2
Q93050	ATP6V0A1	ATPase, H+ transporting, lysosomal V0 subunit a1
Q9Y487	ATP6V0A2	ATPase, H+ transporting, lysosomal V0 subunit a2
Q9Y6N1	COX11	COX11 homolog, cytochrome c oxidase assembly protein (yeast)
Q7KZN9	COX15	COX15 homolog, cytochrome c oxidase assembly protein (yeast)
Q14061	COX17	COX17 cytochrome c oxidase assembly homolog (S. cerevisiae)
P00403	MT-CO2	Cytochrome c oxidase subunit 2
P00846, P03928	MT-ATP6	Cytochrome c oxidase subunit 3; ATP synthase subunit a; ATP synthase protein 8
O43678	NDUFA2	NADH dehydrogenase (ubiquinone) 1 alpha subcomplex, 2, 8kDa
O00483	NDUFA4	NADH dehydrogenase (ubiquinone) 1 alpha subcomplex, 4, 9kDa
P56556	NDUFA6	NADH dehydrogenase (ubiquinone) 1 alpha subcomplex, 6, 14kDa
P51970	NDUFA8	NADH dehydrogenase (ubiquinone) 1 alpha subcomplex, 8, 19kDa
O75438	NDUFB1	NADH dehydrogenase (ubiquinone) 1 beta subcomplex, 1, 7kDa
O96000	NDUFB10	NADH dehydrogenase (ubiquinone) 1 beta subcomplex, 10, 22kDa
O95178	NDUFB2	NADH dehydrogenase (ubiquinone) 1 beta subcomplex, 2, 8kDa
O43674	NDUFB5	NADH dehydrogenase (ubiquinone) 1 beta subcomplex, 5, 16kDa
O95139	NDUFB6	NADH dehydrogenase (ubiquinone) 1 beta subcomplex, 6, 17kDa
P17568	NDUFB7	NADH dehydrogenase (ubiquinone) 1 beta subcomplex, 7, 18kDa
O14561	NDUFAB1	NADH dehydrogenase (ubiquinone) 1, alpha/beta subcomplex, 1, 8kDa
P03886	MT-ND1	NADH-ubiquinone oxidoreductase chain 1
P13073	COX4I1	cytochrome c oxidase subunit IV isoform 1
P14406	COX7A2	cytochrome c oxidase subunit VIIa polypeptide 2 (liver)
O14548	COX7A2L	cytochrome c oxidase subunit VIIa polypeptide 2 like
P15954	COX7C	cytochrome c oxidase subunit VIIc
P12074	COX6A1	cytochrome c oxidase subunit VIa polypeptide 1
P09669	COX6C	cytochrome c oxidase subunit VIc
P20674	COX5A	cytochrome c oxidase subunit Va
P10606	COX5B	cytochrome c oxidase subunit Vb
P14854	COX6B1	cytochrome c oxidase subunit Vib polypeptide 1 (ubiquitous)
Q9H2U2	PPA2	pyrophosphatase (inorganic) 2
Q99643	SDHC	succinate dehydrogenase complex, subunit C, integral membrane protein, 15kDa
Q9UDW1	UQCR10	ubiquinol-cytochrome c reductase complex (7.2 kD)
		Fatty acid metabolism (upregulated)
P24752	ACAT1	acetyl-Coenzyme A acetyltransferase 1
Q9BWD1	ACAT2	acetyl-Coenzyme A acetyltransferase 2
P33121	ACSL1	acyl-CoA synthetase long-chain family member 1
O95573	ACSL3	acyl-CoA synthetase long-chain family member 3
P16219	ACADS	acyl-Coenzyme A dehydrogenase, C-2 to C-3 short chain
P11310	ACADM	acyl-Coenzyme A dehydrogenase, C-4 to C-12 straight chain
P45954	ACADSB	acyl-Coenzyme A dehydrogenase, short/branched chain
Q15067	ACOX1	acyl-Coenzyme A oxidase 1, palmitoyl
P05091	ALDH2	aldehyde dehydrogenase 2 family (mitochondrial)
P51648	ALDH3A2	aldehyde dehydrogenase 3 family, member A2
P50416	CPT1A	carnitine palmitoyltransferase 1A (liver)
P23786	CPT2	carnitine palmitoyltransferase 2
Q08426	EHHADH	enoyl-Coenzyme A, hydratase/3-hydroxyacyl Coenzyme A dehydrogenase
Q92947	GCDH	glutaryl-Coenzyme A dehydrogenase
Q16836	HADH	hydroxyacyl-Coenzyme A dehydrogenase
P40939	HADHA	hydroxyacyl-Coenzyme A dehydrogenase/3-ketoacyl-Coenzyme A thiolase/enoyl-Coenzyme A hydratase (trifunctional protein), alpha subunit
P55084	HADHB	hydroxyacyl-Coenzyme A dehydrogenase/3-ketoacyl-Coenzyme A thiolase/enoyl-Coenzyme A hydratase (trifunctional protein), beta subunit
Experiment PM2: enriched pathways
		Colorectal cancer (downregulated)
P36896	ACVR1B	activin A receptor, type IB
P00533	EGFR	epidermal growth factor receptor (erythroblastic leukemia viral (v-erb-b) oncogene homolog, avian)
Q9UP38	FZD1	frizzled homolog 1 (Drosophila)
Q14332	FZD2	frizzled homolog 2 (Drosophila)
Q9ULV1	FZD4	frizzled homolog 4 (Drosophila)
O60353	FZD6	frizzled homolog 6 (Drosophila)
O75084	FZD7	frizzled homolog 7 (Drosophila)
P16234	PDGFRA	platelet-derived growth factor receptor, alpha polypeptide
P09619	PDGFRB	platelet-derived growth factor receptor, beta polypeptide
P63000	RAC1	ras-related C3 botulinum toxin substrate 1 (rho family, small GTP binding protein Rac1)
P36897	TGFBR1	transforming growth factor, beta receptor 1
P37173	TGFBR2	transforming growth factor, beta receptor II (70/80kDa)
		Pathways in cancer (downregulated)
P25445	FAS	Fas (TNF receptor superfamily, member 6)
P23458	JAK1	Janus kinase 1
P21583	KITLG	KIT ligand
P36896	ACVR1B	activin A receptor, type IB
Q13617	CUL2	cullin 2
P00533	EGFR	epidermal growth factor receptor (erythroblastic leukemia viral (v-erb-b) oncogene homolog, avian)
P11362	FGFR1	fibroblast growth factor receptor 1
P02751	FN1	fibronectin 1
P49771	FLT3LG	fms-related tyrosine kinase 3 ligand
Q9UP38	FZD1	frizzled homolog 1 (Drosophila)
Q14332	FZD2	frizzled homolog 2 (Drosophila)
Q9ULV1	FZD4	frizzled homolog 4 (Drosophila)
O60353	FZD6	frizzled homolog 6 (Drosophila)
O75084	FZD7	frizzled homolog 7 (Drosophila)
P17301	ITGA2	integrin, alpha 2 (CD49B, alpha 2 subunit of VLA-2 receptor)
P26006	ITGA3	integrin, alpha 3 (antigen CD49C, alpha 3 subunit of VLA-3 receptor)
Q16363	LAMA4	laminin, alpha 4
P16234	PDGFRA	platelet-derived growth factor receptor, alpha polypeptide
P09619	PDGFRB	platelet-derived growth factor receptor, beta polypeptide
P63000	RAC1	ras-related C3 botulinum toxin substrate 1 (rho family, small GTP binding protein Rac1)
P36897	TGFBR1	transforming growth factor, beta receptor 1
P37173	TGFBR2	transforming growth factor, beta receptor II (70/80kDa)
P04626	ERBB2	v-erb-b2 erythroblastic leukemia viral oncogene homolog 2, neuro/glioblastoma derived oncogene homolog (avian)
P41221	WNT5A	wingless-type MMTV integration site family, member 5A
		Oxidative Phosphorylation (upregulated)
P24539	ATP5F1	ATP synthase, H+ transporting, mitochondrial F0 complex, subunit B1
O75947	ATP5H	ATP synthase, H+ transporting, mitochondrial F0 complex, subunit d
P25705	ATP5A1	ATP synthase, H+ transporting, mitochondrial F1 complex, alpha subunit 1, cardiac muscle
P06576	ATP5B	ATP synthase, H+ transporting, mitochondrial F1 complex, beta polypeptide
P36542	ATP5C1	ATP synthase, H+ transporting, mitochondrial F1 complex, gamma polypeptide 1
P36543	ATP6V1E1	ATPase, H+ transporting, lysosomal 31kDa, V1 subunit E1
P61421	ATP6V0D1	ATPase, H+ transporting, lysosomal 38kDa, V0 subunit d1
P21283	ATP6V1C1	ATPase, H+ transporting, lysosomal 42kDa, V1 subunit C1
Q9UI12	ATP6V1H	ATPase, H+ transporting, lysosomal 50/57kDa, V1 subunit H
P38606	ATP6V1A	ATPase, H+ transporting, lysosomal 70kDa, V1 subunit A
Q9Y487	ATP6V0A2	ATPase, H+ transporting, lysosomal V0 subunit a2
Q15904	ATP6AP1	ATPase, H+ transporting, lysosomal accessory protein 1
P00403	MT-CO2	Cytochrome c oxidase subunit 2
O00483	NDUFA4	NADH dehydrogenase (ubiquinone) 1 alpha subcomplex, 4, 9kDa
Q16795	NDUFA9	NADH dehydrogenase (ubiquinone) 1 alpha subcomplex, 9, 39kDa
O96000	NDUFB10	NADH dehydrogenase (ubiquinone) 1 beta subcomplex, 10, 22kDa
P28331	NDUFS1	NADH dehydrogenase (ubiquinone) Fe-S protein 1, 75kDa (NADH-coenzyme Q reductase)
P56181	NDUFV3	NADH dehydrogenase (ubiquinone) flavoprotein 3, 10kDa
P13073	COX4I1	cytochrome c oxidase subunit IV isoform 1
P15954	COX7C	cytochrome c oxidase subunit VIIc
P20674	COX5A	cytochrome c oxidase subunit Va
P10606	COX5B	cytochrome c oxidase subunit Vb
P08574	CYC1	cytochrome c-1
P14927	UQCRB	similar to ubiquinol-cytochrome c reductase binding protein; ubiquinol-cytochrome c reductase binding protein pseudogene; ubiquinol-cytochrome c reductase binding protein
P31040	SDHA	succinate dehydrogenase complex, subunit A, flavoprotein (Fp)
P21912	SDHB	succinate dehydrogenase complex, subunit B, iron sulfur (Ip)
Q99643	SDHC	succinate dehydrogenase complex, subunit C, integral membrane protein, 15kDa
P31930	UQCRC1	ubiquinol-cytochrome c reductase core protein I
P22695	UQCRC2	ubiquinol-cytochrome c reductase core protein II
P47985	UQCRFS1	ubiquinol-cytochrome c reductase, Rieske iron-sulfur polypeptide-like 1; ubiquinol-cytochrome c reductase, Rieske iron-sulfur polypeptide 1

## Sheet: Tabls S4B
Table S4B. Up- or down-regulated cellular signaling pathways assessed by GSEA, related to Figure 3
Upregulated pathways
p-valuea	Pathway
<0.001	REACTOME_TCA_CYCLE_AND_RESPIRATORY_ELECTRON_TRANSPORT
<0.001	REACTOME_RESPIRATORY_ELECTRON_TRANSPORT_ATP_SYNTHESIS_BY_CHEMIOSMOTIC_COUPLING_AND_HEAT_PRODUCTION_BY_UNCOUPLING_PROTEINS_
<0.001	KEGG_OXIDATIVE_PHOSPHORYLATION
<0.001	REACTOME_RESPIRATORY_ELECTRON_TRANSPORT
<0.001	REACTOME_MITOCHONDRIAL_PROTEIN_IMPORT
<0.001	KEGG_PARKINSONS_DISEASE
<0.001	KEGG_HUNTINGTONS_DISEASE
<0.001	REACTOME_RNA_POL_II_TRANSCRIPTION
<0.001	REACTOME_LATE_PHASE_OF_HIV_LIFE_CYCLE
<0.001	REACTOME_RNA_POL_II_PRE_TRANSCRIPTION_EVENTS
<0.001	REACTOME_RNA_POL_II_TRANSCRIPTION_PRE_INITIATION_AND_PROMOTER_OPENING
<0.001	REACTOME_MRNA_CAPPING
<0.001	KEGG_VALINE_LEUCINE_AND_ISOLEUCINE_DEGRADATION
<0.001	REACTOME_TRANSPORT_OF_MATURE_TRANSCRIPT_TO_CYTOPLASM
<0.001	REACTOME_TRANSPORT_OF_MATURE_MRNA_DERIVED_FROM_AN_INTRONLESS_TRANSCRIPT
<0.001	REACTOME_HIV_LIFE_CYCLE
<0.001	REACTOME_HIV_INFECTION
<0.001	REACTOME_FORMATION_OF_THE_HIV1_EARLY_ELONGATION_COMPLEX
<0.001	REACTOME_FORMATION_OF_RNA_POL_II_ELONGATION_COMPLEX_
<0.001	KEGG_FATTY_ACID_METABOLISM
<0.001	REACTOME_PYRUVATE_METABOLISM_AND_CITRIC_ACID_TCA_CYCLE
<0.001	REACTOME_MRNA_PROCESSING
<0.001	REACTOME_GLUCOSE_TRANSPORT
<0.001	REACTOME_NEP_NS2_INTERACTS_WITH_THE_CELLULAR_EXPORT_MACHINERY
<0.001	REACTOME_FORMATION_OF_TRANSCRIPTION_COUPLED_NER_TC_NER_REPAIR_COMPLEX
<0.001	REACTOME_PROCESSING_OF_CAPPED_INTRON_CONTAINING_PRE_MRNA
<0.001	REACTOME_REGULATION_OF_GLUCOKINASE_BY_GLUCOKINASE_REGULATORY_PROTEIN
<0.001	REACTOME_CITRIC_ACID_CYCLE_TCA_CYCLE
<0.001	REACTOME_INTERACTIONS_OF_VPR_WITH_HOST_CELLULAR_PROTEINS
<0.001	KEGG_CITRATE_CYCLE_TCA_CYCLE
<0.001	REACTOME_TRANSCRIPTION
<0.001	KEGG_RNA_POLYMERASE
<0.001	KEGG_N_GLYCAN_BIOSYNTHESIS
<0.001	REACTOME_TRANSCRIPTION_COUPLED_NER_TC_NER
<0.001	REACTOME_ELONGATION_ARREST_AND_RECOVERY
<0.001	REACTOME_TRANSPORT_OF_RIBONUCLEOPROTEINS_INTO_THE_HOST_NUCLEUS
<0.001	KEGG_ALZHEIMERS_DISEASE
<0.001	REACTOME_BRANCHED_CHAIN_AMINO_ACID_CATABOLISM
<0.001	REACTOME_METABOLISM_OF_NON_CODING_RNA
<0.001	REACTOME_FATTY_ACID_TRIACYLGLYCEROL_AND_KETONE_BODY_METABOLISM
<0.001	KEGG_PROPANOATE_METABOLISM
<0.001	REACTOME_HOST_INTERACTIONS_OF_HIV_FACTORS
<0.001	REACTOME_ABORTIVE_ELONGATION_OF_HIV1_TRANSCRIPT_IN_THE_ABSENCE_OF_TAT
<0.001	KEGG_BUTANOATE_METABOLISM
0.001	REACTOME_RNA_POL_I_TRANSCRIPTION_TERMINATION
0.001	REACTOME_RNA_POL_I_TRANSCRIPTION_INITIATION
0.001	REACTOME_MRNA_SPLICING_MINOR_PATHWAY
0.001	REACTOME_ASSEMBLY_OF_THE_PRE_REPLICATIVE_COMPLEX
0.001	REACTOME_PEROXISOMAL_LIPID_METABOLISM
0.003	REACTOME_MITOCHONDRIAL_TRNA_AMINOACYLATION
0.003	REACTOME_NUCLEOTIDE_EXCISION_REPAIR
0.003	KEGG_RNA_DEGRADATION
0.004	REACTOME_MRNA_SPLICING
Downregulated pathways
p-valuea	Pathway
<0.001	KEGG_REGULATION_OF_ACTIN_CYTOSKELETON
<0.001	KEGG_FOCAL_ADHESION
<0.001	KEGG_FC_GAMMA_R_MEDIATED_PHAGOCYTOSIS
<0.001	REACTOME_AXON_GUIDANCE
<0.001	REACTOME_SEMAPHORIN_INTERACTIONS
<0.001	REACTOME_SIGNALING_BY_PDGF
<0.001	KEGG_MAPK_SIGNALING_PATHWAY
<0.001	KEGG_PATHWAYS_IN_CANCER
<0.001	KEGG_VASCULAR_SMOOTH_MUSCLE_CONTRACTION
<0.001	KEGG_ECM_RECEPTOR_INTERACTION
<0.001	KEGG_DILATED_CARDIOMYOPATHY
<0.001	KEGG_SMALL_CELL_LUNG_CANCER
<0.001	REACTOME_SIGNALING_BY_GPCR
<0.001	REACTOME_DOWNSTREAM_SIGNAL_TRANSDUCTION
<0.001	REACTOME_DOWNSTREAM_SIGNALING_OF_ACTIVATED_FGFR
<0.001	KEGG_CHEMOKINE_SIGNALING_PATHWAY
<0.001	KEGG_GLIOMA
<0.001	KEGG_LEUKOCYTE_TRANSENDOTHELIAL_MIGRATION
<0.001	REACTOME_SMOOTH_MUSCLE_CONTRACTION
<0.001	KEGG_PATHOGENIC_ESCHERICHIA_COLI_INFECTION
<0.001	REACTOME_METABOLISM_OF_NUCLEOTIDES
<0.001	REACTOME_GPCR_DOWNSTREAM_SIGNALING
<0.001	KEGG_TOLL_LIKE_RECEPTOR_SIGNALING_PATHWAY
<0.001	KEGG_NEUROTROPHIN_SIGNALING_PATHWAY
<0.001	KEGG_ARRHYTHMOGENIC_RIGHT_VENTRICULAR_CARDIOMYOPATHY_ARVC
<0.001	KEGG_CHRONIC_MYELOID_LEUKEMIA
<0.001	REACTOME_SIGNALING_BY_EGFR_IN_CANCER
<0.001	KEGG_ENDOCYTOSIS
<0.001	KEGG_GAP_JUNCTION
<0.001	REACTOME_SIGNALING_BY_RHO_GTPASES
<0.001	REACTOME_SEMA4D_IN_SEMAPHORIN_SIGNALING
<0.001	KEGG_PANCREATIC_CANCER
<0.001	REACTOME_GASTRIN_CREB_SIGNALLING_PATHWAY_VIA_PKC_AND_MAPK
<0.001	REACTOME_DEVELOPMENTAL_BIOLOGY
<0.001	KEGG_B_CELL_RECEPTOR_SIGNALING_PATHWAY
<0.001	REACTOME_SEMA4D_INDUCED_CELL_MIGRATION_AND_GROWTH_CONE_COLLAPSE
<0.001	KEGG_MELANOMA
<0.001	REACTOME_SIGNALING_BY_FGFR
<0.001	KEGG_T_CELL_RECEPTOR_SIGNALING_PATHWAY
<0.001	KEGG_NOD_LIKE_RECEPTOR_SIGNALING_PATHWAY
<0.001	REACTOME_MUSCLE_CONTRACTION
<0.001	REACTOME_SIGNALING_BY_ROBO_RECEPTOR
<0.001	REACTOME_SIGNALING_BY_ERBB2
<0.001	REACTOME_SIGNALING_BY_ILS
0.001	KEGG_PROGESTERONE_MEDIATED_OOCYTE_MATURATION
0.001	REACTOME_TCR_SIGNALING
0.001	KEGG_ACUTE_MYELOID_LEUKEMIA
0.001	KEGG_PROSTATE_CANCER
0.001	KEGG_AXON_GUIDANCE
0.001	KEGG_APOPTOSIS
0.001	KEGG_ERBB_SIGNALING_PATHWAY
0.001	KEGG_NON_SMALL_CELL_LUNG_CANCER
0.001	REACTOME_PLATELET_ACTIVATION_SIGNALING_AND_AGGREGATION
0.001	KEGG_BLADDER_CANCER
0.001	KEGG_MELANOGENESIS
0.001	REACTOME_G_ALPHA1213_SIGNALLING_EVENTS
0.001	REACTOME_SIGNALLING_BY_NGF
0.001	REACTOME_SIGNALING_BY_ERBB4
0.001	KEGG_VEGF_SIGNALING_PATHWAY
0.001	REACTOME_NOD1_2_SIGNALING_PATHWAY
0.001	REACTOME_PURINE_METABOLISM
0.001	KEGG_LONG_TERM_POTENTIATION
0.001	REACTOME_ENDOSOMAL_SORTING_COMPLEX_REQUIRED_FOR_TRANSPORT_ESCRT
0.001	KEGG_HYPERTROPHIC_CARDIOMYOPATHY_HCM
0.001	REACTOME_NUCLEOTIDE_BINDING_DOMAIN_LEUCINE_RICH_REPEAT_CONTAINING_RECEPTOR_NLR_SIGNALING_PATHWAYS
0.001	KEGG_ENDOMETRIAL_CANCER
0.001	REACTOME_APOPTOTIC_EXECUTION_PHASE
0.002	KEGG_P53_SIGNALING_PATHWAY
0.003	REACTOME_G_ALPHA_Q_SIGNALLING_EVENTS
0.004	REACTOME_DOWNSTREAM_TCR_SIGNALING
0.004	REACTOME_NCAM_SIGNALING_FOR_NEURITE_OUT_GROWTH
0.005	REACTOME_INTEGRIN_CELL_SURFACE_INTERACTIONS
a p-values were corrected for multiple hypothesis testing by the method of Bonferroni
