# Supplementary material for: Quantitative Temporal Viromics: An Approach to Investigate Host-Pathogen Interaction
Source: Cell. 2014 Jun 5;157(6):1460–72. doi: 10.1016/j.cell.2014.04.028 (PMC4048463; doi:10.1016/j.cell.2014.04.028)
Supplement: Table S5. Immunoreceptors Predicted by QTV and Functional Pathways Modulated by HCMV Infection, Related to Figure 4 — (A) Immunoreceptors and candidate immunoreceptors. (B) Enrichment of Interpro and GO Biological Process annotations among proteins downregulated >8-fold in experiments PM1 or PM2, determined by DAVID software. [file mmc6.xlsx]

## Sheet: Table S5A
Table S5A. Immunoreceptors and candidate immunoreceptors, related to Figure 4
InterPro Domain	Gene name	Protein namea	Maximum fold change	Known target of HCMVb	Function known / proposed	Already known, or proposed function	References	Mc	PM	IPM	CS	XC	Nuc	ShG
Butyrophylin	BTN2A1	Butyrophilin subfamily 2 member A1	-4.5354	No	Proposed	Possible gd T-cell ligand, by analogy with BTN3A1	BTN3A1: Vavassori et al., 2013	M	PM	IPM
Cadherin	PCDH1	Isoform 3 of Protocadherin-1	29.4132	No	Proposed	Protocadherin family - possible novel inhibitory NK ligand	Protocadherin reviews: Yagi et al., 2008; Kim et al., 2011	M	PM	IPM
Cadherin	PCDHGA6	Protocadherin gamma-A6	-7.00819	No	Proposed	Protocadherin family - possible novel activating NK ligand	Protocadherin reviews: Yagi et al., 2008; Kim et al., 2011	M	PM
Cadherin	PCDHGA10	Protocadherin gamma-A10	-17.9471	No	Proposed	Protocadherin family - possible novel activating NK ligand	Protocadherin reviews: Yagi et al., 2008; Kim et al., 2011	M	PM
Cadherin	PCDHGB5	Protocadherin gamma-B5	-20.6719	No	Proposed	Protocadherin family - possible novel activating NK ligand	Protocadherin reviews: Yagi et al., 2008; Kim et al., 2011	M	PM
Cadherin	PCDHGB7	Protocadherin gamma-B7	-13.1816	No	Proposed	Protocadherin family - possible novel activating NK ligand	Protocadherin reviews: Yagi et al., 2008; Kim et al., 2011	M	PM
Cadherin	PCDHGC3	Protocadherin gamma-C3	-14.0191	No	Proposed	Protocadherin family - possible novel activating NK ligand	Protocadherin reviews: Yagi et al., 2008; Kim et al., 2011	M	PM
Cadherin	PCDH18	Isoform 2 of Protocadherin-18	-5.46131	No	Proposed	Protocadherin family - possible novel activating NK ligand	Protocadherin reviews: Yagi et al., 2008; Kim et al., 2011	M	PM
Cadherin	FAT1	Protocadherin Fat 1	-5.12169	No	Proposed	Protocadherin family - novel NK ligand (Figure S4D)		M	PM	IPM			Nuc
Cadherin	FAT4	Isoform 3 of Protocadherin Fat 4	-12.7432	No	Proposed	Protocadherin family - possible novel activating NK ligand	Protocadherin reviews: Yagi et al., 2008; Kim et al., 2011	M	PM
Cadherin	CDH1	Cadherin-1	61.9337	No	Known	Ligand for the inhibitory NK receptor KLRG-1	Vivier et al., 2008	M	PM
Cadherin	CELSR2	Cadherin EGF LAG seven-pass G-type receptor 2	5.07362	No				M	PM
Cadherin	DSG2	Desmoglein-2	9.07032	No				M	PM
Collagen	COL1A1	Collagen alpha-1(I) chain	-6.03929	No	Known	Ligand for the inhibitory NK receptor LAIR-1	Vivier et al., 2008	M	PM			XC
Collagen	COL3A1	Collagen alpha-1(III) chain	-7.83272	No	Known	Ligand for the inhibitory NK receptor LAIR-1	Vivier et al., 2008					XC
Collagen	COL4A2	Collagen alpha-2(IV) chain	4.79492	No				M				XC
C-type_lectin	CLEC1A	C-type lectin domain family 1 member A	-6.96891	No	Proposed	Novel activating NK ligand (Figure S4C)		M	PM	IPM
C-type_lectin	CD248	Endosialin	-8.87792	No				M				XC
C-type_lectin	LAYN	Isoform 2 of Layilin	-13.8001	No				M	PM		CS
C-type_lectin	PLA2R1	Secretory phospholipase A2 receptor	-4.94071	No				M	PM	IPM		XC
Immunoglobulin	ALCAM	Isoform 2 of CD166 antigen	-16.0566	No	Proposed	Downregulation may prevent T-cell activation or migration (binds CD6)	Kato H. et al, 2006	M	PM
Immunoglobulin	AMIGO2	Amphoterin-induced protein 2	-4.38712	No		Known adhesion molecule	Kuja-Panula et al., 2003	M	PM				Nuc
Immunoglobulin	C10orf54	Platelet receptor Gi24	7.48715	No	Known	VISTA (B7H5) - B7 family inhibitory T-cell ligand	Ceeraz et al., 2013	M						ShG
Immunoglobulin	CADM1	Cell adhesion molecule 1	22.9716	No	Known	Ligand for the activating NK receptor CTRAM - note upregulated.	Vivier et al., 2008	M	PM
Immunoglobulin	CADM4	Cell adhesion molecule 4	28.7747	No	Proposed	Possible NK ligand, by analogy with CADM1	Vivier et al., 2008	M						ShG
Immunoglobulin	CEACAM1	Carcinoembryonic antigen-related cell adhesion molecule 1	20.2757	No	Proposed	Adhesion molecule. Possible inhibitor of T-cell function.	CEACAM review: Nagaishi et al., 2006	M	PM	IPM		XC
Immunoglobulin	CLMP	CXADR-like membrane protein	-13.1168	No		Known adhesion molecule	Original reference: Raschperger et al., 2004	M	PM
Immunoglobulin	CNTFR	Ciliary neurotrophic factor receptor subunit alpha	32.0433	No		Known cytokine receptor	Review: Sleeman, 2000 #1024	M	PM
Immunoglobulin	F11R	Junctional adhesion molecule A	33.7175	No		Known adhesion molecule, role in leukocyte migration	Review: Naik, 2003 #1019	M	PM
Immunoglobulin	GPR124	G-protein coupled receptor 124	-4.63474	No				M	PM
Immunoglobulin	IGDCC4	Immunoglobulin superfamily DCC subclass member 4	-13.1229	No				M	PM
Immunoglobulin	IGFBP7	Insulin-like growth factor-binding protein 7	5.07259	No								XC
Immunoglobulin	IGSF3	Immunoglobulin superfamily member 3	4.81655	No				M						ShG
Immunoglobulin	IGSF8	Isoform 3 of Immunoglobulin superfamily member 8	-6.33898	No		Known adhesion molecule; modulator of integrin function	Kolesnikova et al., 2004	M						ShG
Immunoglobulin	IL1R1	Interleukin-1 receptor type 1	-9.18377	No		Known role in inflammation, Th17 cell responses	Review: Garlanda et al., 2013	M	PM	IPM	CS
Immunoglobulin	KDELC2	KDEL motif-containing protein 2	5.35609	No				M
Immunoglobulin	L1CAM	Isoform 2 of Neural cell adhesion molecule L1	10.5095	No		Known adhesion molecule. Role in Semaphorin-3A signaling.	Kiefel et al., 2012; Sharma et al., 2012	M	PM		CS
Immunoglobulin	MXRA8	Matrix-remodeling-associated protein 8	-15.5457	No				M						ShG
Immunoglobulin	NCAM1	Isoform 2 of Neural cell adhesion molecule 1	26.1453	No		Known adhesion molecule	Wei et al., 2012	M	PM			XC
Immunoglobulin	NRCAM	Isoform 3 of Neuronal cell adhesion molecule	11.6148	No		L1 family (in addition to L1CAM). Adhesion molecule	Wei et al., 2012	M	PM	IPM
Immunoglobulin	PDCD1LG2	Programmed cell death 1 ligand 2	-26.5326	No	Known	PD-L2, B7 family. Role in T-cell costimulation	Vivier et al., 2008	M	PM			XC
Immunoglobulin	PDGFRA	Alpha-type platelet-derived growth factor receptor	-20.6178	Yes	Known	Putative entry mediator, known to be downregulated by HCMV	Gredmark et al., 2007	M	PM	IPM
Immunoglobulin	PDGFRB	Beta-type platelet-derived growth factor receptor	-8.81708	Yes	Known	Unclear function, known to be downregulated by HCMV	Gredmark et al., 2007	M	PM	IPM
Immunoglobulin	PLXNA1	Plexin-A1	-6.25331	No	Proposed	Plexin / semaphorin family. Possible NK / T-cell ligand	Reviews: Takamatsu et al., 2012; Roney et al., 2013	M	PM
Immunoglobulin	PLXNA3	Plexin-A3	-16.001	No	Proposed	Plexin / semaphorin family. Possible NK / T-cell ligand	Reviews: Takamatsu et al., 2012; Roney et al., 2013	M	PM
Immunoglobulin	PLXNB1	Isoform 2 of Plexin-B1	-9.42287	No	Proposed	Plexin / semaphorin family. Possible NK / T-cell ligand	Reviews: Takamatsu et al., 2012; Roney et al., 2013	M	PM	IPM		XC
Immunoglobulin	PLXNB2	Plexin-B2	-5.20808	No	Proposed	Plexin / semaphorin family. Possible NK / T-cell ligand	Witherden et al., 2012; Takamatsu et al., 2012; Roney et al., 2013	M
Immunoglobulin	PLXND1	Plexin-D1	-6.41379	No	Proposed	Plexin / semaphorin family. Possible NK / T-cell ligand	Reviews: Takamatsu et al., 2012; Roney et al., 2013	M	PM
Immunoglobulin	PTK7	Inactive tyrosine-protein kinase 7	-10.111	No	Proposed	Downregulation by HCMV may reduce wnt signaling	Angelova et al., 2012. Reviews: Anastas et al., 2013; Rao et al., 2010.	M	PM	IPM
Immunoglobulin	PTPRM	Receptor-type tyrosine-protein phosphatase mu	-5.56959	No				M	PM	IPM
Immunoglobulin	PVR	Isoform Beta of Poliovirus receptor	-9.25126	Yes	Known	Ligand for activating NK receptors DNAM-1, TACTILE	Tomasec et al., 2005	M	PM		CS	XC	Nuc
Immunoglobulin	PVRL2	Isoform Alpha of Poliovirus receptor-related protein 2	-9.0563	Yes	Known	Ligand for activating NK receptor DNAM-1	Prod'homme et al., 2010	M	PM		CS
Immunoglobulin	PVRL2	Poliovirus receptor-related protein 2	-6.33842	Yes	Known	Ligand for activating NK receptor DNAM-1	Prod'homme et al., 2010	M	PM		CS
Immunoglobulin	ROBO2	Roundabout homolog 2	-4.46958	No				M	PM		CS
Immunoglobulin	ROR1	Tyrosine-protein kinase transmembrane receptor ROR1	-7.36221	No	Proposed	Downregulation by HCMV may reduce wnt signaling	Angelova et al., 2012. Reviews: Anastas et al., 2013; Rao et al., 2010.	M	PM	IPM
Immunoglobulin	ROR2	Tyrosine-protein kinase transmembrane receptor ROR2	-4.01459	No	Proposed	Downregulation by HCMV may reduce wnt signaling	Angelova et al., 2012. Reviews: Anastas et al., 2013; Rao et al., 2010.	M	PM	IPM
Immunoglobulin	SEMA4C	Semaphorin-4C	-5.03896	No	Proposed	Plexin / semaphorin family. Possible NK / T-cell ligand	Reviews: Takamatsu et al., 2012; Roney et al., 2013	M	PM
Immunoglobulin	SEMA4D	Semaphorin-4D	22.4231	No	Proposed	Plexin / semaphorin family. Possible NK / T-cell ligand	Reviews: Takamatsu et al., 2012; Roney et al., 2013	M	PM
Immunoglobulin	TYRO3	Tyrosine-protein kinase receptor TYRO3	8.06072	No	Proposed	Possible inhibition of type I IFN signaling	Bhattacharyya et al., 2013	M	PM	IPM
MHC	FCGRT	IgG receptor FcRn large subunit p51	-5.76975	No				M	PM
MHC	HFE	Isoform 5 of Hereditary hemochromatosis protein	-7.98448	Yes	Known	Known to be downregulated by HCMV US2; increases intracellular iron.	Vahdati-Ben Arieh et al., 2003	M	PM	IPM
MHC	HLA-A	HLA class I histocompatibility antigen, A-24 alpha chain	-5.0717	Yes	Known	Known to be downregulated by HCMV - T-cell evasion	Ahn et al., 1996; Hewitt et al., 2001; van der Wal et al., 2002	M	PM
MHC	HLA-C	HLA class I histocompatibility antigen, Cw-2 alpha chain	-6.19352	Yes	Known	Known to be downregulated by HCMV - T-cell evasion	Ahn et al., 1996; Hewitt et al., 2001; van der Wal et al., 2002	M	PM	IPM
MHC	HLA-E	HLA class I histocompatibility antigen, alpha chain E	10.5196	Yes	Known	Known to be upregulated by HCMV - NK cell evasion	Tomasec et al., 2000	M	PM
MHC	MICA	MHC class I polypeptide-related sequence A	-6.07094	Yes	Known	Ligand for activating NK receptor NKG2D, known downregulated by HCMV	Ashiru et al., 2009; Chalupny et al., 2006	M	PM	IPM	CS	XC
MHC	ULBP1	NKG2D ligand 1	-4.36711	Yes	Known	Ligand for activating NK receptor NKG2D, known downregulated by HCMV	Dunn et al., 2003a; Rolle et al., 2003; Welte et al., 2003	M	PM
MHC	ULBP2	NKG2D ligand 2	-5.07153	Yes	Known	Ligand for activating NK receptor NKG2D, known downregulated by HCMV	Dunn et al., 2003a; Rolle et al., 2003; Welte et al., 2003	M	PM		CS	XC
TNF	TNFRSF10B	Tumor necrosis factor receptor superfamily member 10B	-15.1524	Yes	Known	Death receptor known downregulated by HCMV	Smith et al., 2013	M	PM
TNF	CD40	Tumor necrosis factor receptor superfamily member 5	4.11595	No	Proposed	Possible role in cell survival. Known role in T-cell costimulation.	Reviews: Dallman et al., 2003; Duttagupta et al., 2009	M	PM	IPM		XC
TNF	NGFR	Tumor necrosis factor receptor superfamily member 16	23.0555	No	Proposed	Possible role in cell survival	Casaccia-Bonnefil et al., 1999	M	PM	IPM	CS	XC	Nuc
TNF	TNFRSF10D	Tumor necrosis factor receptor superfamily member 10D	-5.59391	No	Proposed	Possible role as death receptor by analogy with TNFRSF10B	TNFRSF10B: Smith et al., 2013	M						ShG
TNF	TNFRSF1B	Tumor necrosis factor receptor superfamily member 1B	52.2172	No	Proposed	Possible inhibition of apoptosis	Espin et al., 2013	M	PM			XC

## Sheet: Table S5B
Table S5B. Enrichment of Interpro and GO Biological Process annotations amongst proteins downregulated >8 fold in experiments PM1 or PM2, determined by DAVID software. a
Uniprot	INTERPRO: Protocadherin gamma, 23.2 fold enrichment, p = 0.004
Q9Y5H3	PCDHGA10	protocadherin gamma subfamily A, 10
Q9Y5G6	PCDHGA7	protocadherin gamma subfamily A, 7
Q9Y5G0	PCDHGB5	protocadherin gamma subfamily B, 5
Q9Y5F8	PCDHGB7	protocadherin gamma subfamily B, 7
Q9UN70	PCDHGC3	protocadherin gamma subfamily C, 3
	INTERPRO: Immunoglobulin-like fold, 3.4 fold enrichment, p = 0.007
Q13308	PTK7	PTK7 protein tyrosine kinase 7
Q9H6B4	CLMP	adipocyte-specific adhesion molecule
Q13740	ALCAM	Activated leukocyte cell adhesion molecule
Q8TDY8	IGDCC4	immunoglobulin superfamily, DCC subclass, member 4
O75144	ICOSLG	inducible T-cell co-stimulator ligand
P14778	IL1R1	interleukin 1 receptor, type I
P40189	IL6ST	interleukin 6 signal transducer (gp130, oncostatin M receptor)
Q9BTN0	LRFN3	leucine rich repeat and fibronectin type III domain containing 3
Q6PJG9	LRFN4	leucine rich repeat and fibronectin type III domain containing 4
Q9BRK3	MXRA8	matrix-remodelling associated 8
P16234	PDGFRA	platelet-derived growth factor receptor, alpha polypeptide
P09619	PDGFRB	platelet-derived growth factor receptor, beta polypeptide
P15151	PVR	poliovirus receptor
Q92692	PVRL2	poliovirus receptor-related 2 (herpesvirus entry mediator B)
Q9BQ51	PDCD1LG2	programmed cell death 1 ligand 2
	GO biological process: Regulation of leukocyte activation, 6.7 fold enrichment, p = 0.045
P98172	EFNB1	ephrin-B1
O75144	ICOSLG	inducible T-cell co-stimulator ligand
P40189	IL6ST	interleukin 6 signal transducer (gp130, oncostatin M receptor)
Q92692	PVRL2	poliovirus receptor-related 2 (herpesvirus entry mediator B)
Q9BQ51	PDCD1LG2	programmed cell death 1 ligand 2
P07996	THBS1	thrombospondin 1
P04626	ERBB2	v-erb-b2 erythroblastic leukemia viral oncogene homolog 2, neuro/glioblastoma derived oncogene homolog (avian)
	GO biological process: Positive regulation of protein kinase activity, 5.0 fold enrichment, p = 0.044
P78536	ADAM17	ADAM metallopeptidase domain 17
P30542	ADORA1	adenosine A1 receptor
O60266	ADCY3	adenylate cyclase 3
P09603	CSF1	colony stimulating factor 1 (macrophage)
P31431	SDC4	syndecan 4
P07996	THBS1	thrombospondin 1
P36897	TGFBR1	transforming growth factor, beta receptor 1
O14763	TNFRSF10B	tumor necrosis factor receptor superfamily, member 10b
P04626	ERBB2	v-erb-b2 erythroblastic leukemia viral oncogene homolog 2, neuro/glioblastoma derived oncogene homolog (avian)
	GO biological process: Positive regulation of cell motion, 5.9 fold enrichment, p = 0.059
P78536	ADAM17	ADAM metallopeptidase domain 17
P09603	CSF1	colony stimulating factor 1 (macrophage)
P40189	IL6ST	interleukin 6 signal transducer (gp130, oncostatin M receptor)
P16234	PDGFRA	platelet-derived growth factor receptor, alpha polypeptide
P09619	PDGFRB	platelet-derived growth factor receptor, beta polypeptide
P07996	THBS1	thrombospondin 1
P36897	TGFBR1	transforming growth factor, beta receptor 1
	INTERPRO: GPCR, rhodopsin-like superfamily, 6.7 fold enrichment, p = 0.048
Q14439	GPR176	G protein-coupled receptor 176
Q15743	GPR68	G protein-coupled receptor 68
P30542	ADORA1	adenosine A1 receptor
P08172	CHRM2	cholinergic receptor, muscarinic 2
P30559	OXTR	oxytocin receptor
P43116	PTGER2	prostaglandin E receptor 2 (subtype EP2), 53kDa
aA background of all quantified proteins was used. Interpro and Gene Ontology (Biological Process) annotations were searched, and each cluster with a Benjamini-Hochberg p-value of <0.05 is shown.
