# Supplementary material for: Quantitative Temporal Viromics: An Approach to Investigate Host-Pathogen Interaction
Source: Cell. 2014 Jun 5;157(6):1460–72. doi: 10.1016/j.cell.2014.04.028 (PMC4048463; doi:10.1016/j.cell.2014.04.028)
Supplement: Table S6. Further Details of Temporal Classes of Individual Viral Proteins and New HCMV ORFs Quantified, Related to Figure 5 — (A) Details of Tp4 proteins. (B) Details of 14 new ORFs quantified. (C) Comparison between protein and mRNA class for each viral gene. [file mmc7.xlsx]

## Sheet: Table S6A
Table S6A. Details of Tp4 proteins, related to Figure 5.
Strand	Gene Name	Genetic region	Familya	Start	Stop	Known Function	Reference
+	RL11	10-25	RL11	9142	9846	Fc binding glycoprotein	(Atalay et al., 2002)
+	RL12	10-25	RL11	9850	11094	Putative Fc binding membrane protein	(Cortese et al., 2012)
+	UL17	10-25	Other	23554	23868	Uncharacterised
+	UL19	10-25	Other	25080	25376	Uncharacterised
+	ORFL86W	38-39	New ORF	38059	38538	NEW ORF
-	ORFL147C	85-87	New ORF	87362	85932	NEW ORF
-	US9	205-235	US6	204910	204167	Glycoprotein, thought to enhance cell-cell spread in polarised epithelial cells.	(Huber et al., 2002; Maidji et al., 1998; Pereira et al., 1995)
-	US17	205-235	US12	212321	211440	Possible role in virion maturation and egress via association with viral assembly compartment.	(Das and Pellett, 2007)
+	US28	205-235	GPCR	225435	226499	Chemokine GPCR family member, HIV co-receptor, can promote membrane fusion.	(Casarosa et al., 2005; Dunn et al., 2003b; Gao and Murphy, 1994; Neote et al., 1993; Pleskoff et al., 1998; Pleskoff et al., 1997)
+	US30	205-235	Other	227854	228903	Uncharacterised
-	TRS1	205-235	US22	234759	232393	Required for efficient capsid assembly. Inhibits establishment of the antiviral state. Prevents phosphorylation of eIF-2a and thus the shutoff of viral and cellular protein synthesis. Inhibits host autophagy by interacting with host Beclin-1.	(Adamo et al., 2004; Cassady, 2005; Chaumorcel et al., 2012; Child et al., 2004)
a from Gatherer et al, 2011.

## Sheet: Table S6B
Table S6B. Details of 14 new ORFs quantified, related to Figure 5.
Strand	Description	Gene name	Start (1st exon)	Stop (1st exon)	Start (2nd exon)	Stop (2nd exon)	Relates to canonical gene	Comments	Peptide reduncancya	Proteomic detection by Stern-Ginossar et al 2012
-	Non-canonical	ORFL147C	87362	85932			UL56	Out of frame with UL56, same strand. Extra 58nt not previously known coding.	Unique	Yes
-	Non-canonical	ORFL184C.iORF3	111379	111134			UL75	Out of frame with UL75, same strand.	Redundant to ORFL185C	Yes
+	Non-canonical	ORFL294W.iORF1	193172	193441			UL150	Opposite strand to UL150.	Reduncant to ORFL294W	Yes
+	Non-canonical	ORFL86W	38059	38538			UL30A, UL31	Opposite strand to UL30A, out of frame with UL31.	Unique	Yes
-	Non-canonical	ORFS343C.iORF1	211213	210869			US16	Out of frame with US16, same strand.	Unique	Yes
-	Non-canonical	ORFL119C	63800	63363			UL47	Opposite strand to UL47.	Unique	Yes
+	Non-canonical	ORFL299W	185047	185685			UL141	Start on opposite (+ve) strand to UL141. Extra 273nt not previously known coding.	Unique	Yes
-	Relates to canonical	ORFL312C	187950	187468	187368	187174	UL138	Spliced variant of UL138 with C-terminal extension.	Unique	No
+	Relates to canonical	ORFL96W.iORF2	45204	46364			UL34	N-terminal truncation of UL34.	Unique	No
+	Relates to canonical	ORFS367W.iORF1	228420	228903			US30	Differentially spliced form of US30.	Unique	No
+	Relates to canonical	ORFL87W	38099	40114			UL31	N-terminal extension of UL31.	Unique	No
-	Relates to canonical	ORFL71C.iORF1	30354	29278			UL24	N-terminal extension of UL24.	Redundant to ORFL71C_(UL24)	Yes
-	Relates to canonical	ORFL78C	33228	32560			UL26	N-terminal extension of UL26.	Unique	No
-	Relates to canonical	ORFL205C.iORF1	122311	120656			UL83	N-terminal truncation of UL83.	Unique	No
aIt was not possible to distinguish between ORFL184C.iORF3 and ORFL185C, between ORFL294W.iORF1 and ORFL294W, or between ORFL71C.iORF1_(UL24) and ORFL71C_(UL24) on the basis of the identified peptides.

## Sheet: Table S6C
Table S6C. Comparison between protein and mRNA class for each viral gene.
Observation	Protein classa	mRNA classb		Observation	Protein class	mRNA class		Observation	Protein class	mRNA class
UL13	Tp1	Tr1		US6	Tp3	Tr2-4		UL47	Tp5	Tr5
UL27	Tp1	Tr1		US26	Tp3	Tr2-4		UL48	Tp5	Tr5
UL29	Tp1	Tr1		UL56	Tp3	Tr2-4		UL52	Tp5	Tr5
UL123	Tp1	Tr1		UL23	Tp3	Tr5		UL53	Tp5	Tr5
UL135	Tp1	Tr1		UL34	Tp3	Tr5		UL55	Tp5	Tr5
US2	Tp1	Tr1		UL40	Tp3	Tr5		UL57	Tp5	Tr5
US3	Tp1	Tr1		UL72	Tp3	Tr5		UL73	Tp5	Tr5
US11	Tp1	Tr1		UL80	Tp3	Tr5		UL74	Tp5	Tr5
US23	Tp1	Tr1		UL98	Tp3	Tr5		UL75	Tp5	Tr5
US24	Tp1	Tr1		UL119	Tp3	Tr5		UL76	Tp5	Tr5
UL138c	Tp1	Tr2-4		UL124	Tp3	Tr5		UL77	Tp5	Tr5
ORFL312Cc	Tp1	Tr2-4		RL1	Tp3	Tr5		UL82	Tp5	Tr5
ORFS343C.iORF1	Tp1	Tr2-4		US9	Tp4	Tr2-4		UL83	Tp5	Tr5
UL36d	Tp2	Tr1		ORFL86W	Tp4	Tr2-4		UL85	Tp5	Tr5
UL37d	Tp2	Tr1		UL17	Tp4	Tr2-4		UL86	Tp5	Tr5
US10	Tp2	Tr1		ORFL147C	Tp4	Tr2-4		UL88	Tp5	Tr5
UL54	Tp2	Tr2-4		UL19	Tp4	Tr5		UL89	Tp5	Tr5
UL38	Tp2	Tr2-4		RL11	Tp4	Tr5		UL94	Tp5	Tr5
UL133	Tp2	Tr2-4		RL12	Tp4	Tr5		UL99	Tp5	Tr5
US12	Tp2	Tr2-4		US17	Tp4	Tr5		UL100	Tp5	Tr5
US15	Tp2	Tr2-4		US28	Tp4	Tr5		UL104	Tp5	Tr5
UL14	Tp2	Tr2-4		US30	Tp4	Tr5		UL111A	Tp5	Tr5
UL148D	Tp2	Tr2-4		UL112	Tp5	Tr1		UL115	Tp5	Tr5
ORFL294W.iORF1	Tp2	Tr2-4		UL50	Tp5	Tr2-4		UL121	Tp5	Tr5
UL78	Tp2	Tr2-4		UL51	Tp5	Tr2-4		UL130	Tp5	Tr5
US20	Tp2	Tr2-4		UL26	Tp5	Tr2-4		UL132	Tp5	Tr5
UL114	Tp2	Tr5		UL48A	Tp5	Tr2-4		UL140	Tp5	Tr5
ORFS367W.iORF1	Tp2	Tr5		UL84	Tp5	Tr2-4		UL141	Tp5	Tr5
UL136	Tp3	Tr1		ORFL87W	Tp5	Tr2-4		UL144	Tp5	Tr5
US22	Tp3	Tr1		UL4	Tp5	Tr5		UL146	Tp5	Tr5
UL16	Tp3	Tr2-4		UL22A	Tp5	Tr5		UL147	Tp5	Tr5
UL105	Tp3	Tr2-4		UL25	Tp5	Tr5		UL148	Tp5	Tr5
US8	Tp3	Tr2-4		UL30	Tp5	Tr5		UL150	Tp5	Tr5
US14	Tp3	Tr2-4		UL32	Tp5	Tr5		RL10	Tp5	Tr5
UL15A	Tp3	Tr2-4		UL33	Tp5	Tr5		RL13	Tp5	Tr5
UL69	Tp3	Tr2-4		UL35	Tp5	Tr5		US1	Tp5	Tr5
UL71	Tp3	Tr2-4		UL43	Tp5	Tr5		US27	Tp5	Tr5
UL97	Tp3	Tr2-4		UL44	Tp5	Tr5		ORFL184C.iORF3	Tp5	Tr5
UL103	Tp3	Tr2-4		UL45	Tp5	Tr5		ORFL96W.iORF2	Tp5	Tr5
UL150A	Tp3	Tr2-4		UL46	Tp5	Tr5
a Details of the definition of protein class is shown in Figure 5A
b Details of mRNA class is shown in Figure S5D.
c Despite maximal mRNA expression of UL138 and ORFL312C at 5h (Figure S4E), transcripts clustered as Tp2-4.
