# Supplementary material for: Quantitative Temporal Viromics: An Approach to Investigate Host-Pathogen Interaction
Source: Cell. 2014 Jun 5;157(6):1460–72. doi: 10.1016/j.cell.2014.04.028 (PMC4048463; doi:10.1016/j.cell.2014.04.028)
Supplement: Table S7. All HCMV Proteins Detected in Experiments PM1 or PM2, Related to Figure 6 [file mmc8.xlsx]

## Sheet: Table S7
Table S7. All 67 HCMV proteins detected in experiments PM1 or PM2, related to Figure 6.
Gene	Description	Sum PM1 + PM2 peptides	Sum WCL1 + WCL2 peptides	Peptide ratio (PM1 + PM2) : (WCL1 + WCL2)a	Viral protein classb	Evidence for expression of HCMV protein at the surface of infected fibroblasts. Definitive evidence / some but insufficient evidence / no evidence / not expected at cell surface based on known rolec
UL11	Protein UL11	7	0	PM only		UL11 is a RL11 family member (UL9, RL11, RL12, UL1, UL5, UL11 detected here). UL11 is a recognised glycoprotein and ligand for the CD45 receptor (Gabaev et al., 2011). UL11 could be detected on the cell surface of transfected or transduced cells (Gabaev et al., 2011; Hitomi et al., 1997). UL11 was reported on the surface of AD169-infected cells (Hitomi et al., 1997).
UL142	Membrane glycoprotein UL142	7	0	PM only		UL142 is a recognised glycoprotein, and could be detected on the surface of cells transfected with tagged UL142 (Ashiru et al., 2009; Wills et al., 2005). Based on the available evidence, it would be reasonable to expect UL142 on the cell surface, but no specific evidence is available.
UL9	Membrane glycoprotein UL9	4	0	PM only		UL9 is a RL11 family member (UL9, RL11, RL12, UL1, UL5, UL11 detected here). UL9 is putative membrane glycoprotein. It could be present on the surface, but no experimental evidence is available
UL1	Glycoprotein UL1	4	0	PM only		UL1 is a RL11 family member (UL9, RL11, RL12, UL1, UL5, UL11 detected here). UL1 is a virion glycoprotein, semi-essential in epithelial cells (Shikhagaie et al., 2012). UL1 could be on the surface, but no experimental evidence is available.
UL5	Protein UL5	2	0	PM only		UL5 is a RL11 family member (UL9, RL11, RL12, UL1, UL5, UL11 detected here). UL5 is putative transmembrane protein, and non-essential virion glycoprotein (Dunn et al., 2003b; Varnum et al., 2004) - therefore could be on surface, but no experimental evidence is available.
UL41A	Protein UL41A	12	2	6		UL41A is a virion glycoprotein (Varnum et al., 2004) and could be on the cell surface, but no experimental evidence is available.
RL12	Uncharacterized protein RL12	32	6	5.33333	Tp4	RL12 is a RL11 family member (UL9, RL11, RL12, UL1, UL5, UL11 detected here). RL12 is a putative Fc-binding membrane protein (Cortese et al., 2012). RL12 could be on the surface, but no reasonable experimental evidence is available.
UL33	G-protein coupled receptor homolog UL33	14	3	4.66667	Tp5	UL33 is a chemokine GPCR homolog family member (US27, US28, UL33, UL78 - ALL detected here). UL33 is a recognised virion glycoprotein (Margulies et al., 1996; Varnum et al., 2004), non-essential for replication (Dunn et al., 2003b; Margulies et al., 1996). UL33 can interact with chemokine receptors and can signal (Casarosa et al., 2003; Tadagaki et al., 2012). UL33-GFP could be detected on the su…
UL119	Viral Fc-gamma receptor-like protein UL119	26	7	3.71429	Tp3	UL119 is a Fc-binding protein group member (RL11 and UL119 detected here). UL119 is a recognised Fc-binding glycoprotein and can be detected on the surface of cells transduced with UL119 (Atalay et al., 2002). UL119 is also a non-essential virion protein (Dunn et al., 2003b; Varnum et al., 2004). Based on the available evidence, it would be reasonable to expect UL119 on the cell surface, but no s…
UL16	Protein UL16	7	4	3.5	Tp3	UL16 is a recognised glycoprotein (Kaye et al., 1992a) and it could be detected on the surface of cells transfected with UL16 (Cosman et al., 2001). Based on the available evidence, it would be reasonable to expect UL16 on cell surface.
RL10	Protein IRL10	14	2	3.5	Tp5	RL10 is a recognised non-essential virion glycoprotein (Dunn et al., 2003b; Spaderna et al., 2002; Spaderna et al., 2004; Varnum et al., 2004). Tagged RL11 could be detected on cell surface of transfected cells (Cortese et al., 2012). Based on the available evidence, it would be reasonable to expect RL10 on the cell surface.
UL100	Envelope glycoprotein M	27	8	3.375	Tp5	gM is a recognised virion envelope glycoprotein and member of the gCII complex (with gN, both detected here) (Mach et al., 2000; Varnum et al., 2004). Based on the available evidence, it would be reasonable to expect gM on cell surface, but no specific evidence is available.
UL40	Protein UL40	3	1	3	Tp3	UL40 is a recognised glycoprotein (Tomasec et al., 2000). It could be present on the cell surface, but no experimental evidence is available.
US6	Unique short US6 glycoprotein	3	1	3	Tp3	US6 is a US6 family member (US6, US8, US9 detected here). US6 is a recognised glycoprotein (Ahn et al., 1997; Hengel et al., 1997; Lehner et al., 1997). Although US6 is believed to be ER resident, it could be on the cell surface, but no experimental evidence is available.
UL144	Membrane glycoprotein UL144	3	1	3	Tp5	UL144 is a recognised TNFRSF homologue and could be detected on the surface of cells transfected with tagged UL144 (Benedict et al., 1999). It would be reasonable to expect UL144 on the cell surface, but no experimental evidence is available.
US28	Envelope protein US28	14	5	2.8	Tp4	US28 is a chemokine GPCR homolog family member (US27, US28, UL33, UL78 - ALL detected here). US28 is recognised chemokine receptor (Casarosa et al., 2005; Gao and Murphy, 1994; Neote et al., 1993) and HIV co-receptor (Pleskoff et al., 1998), non-essential for virus replication (Dunn et al., 2003b). US28 can promote membrane fusion (Pleskoff et al., 1998). Based on the available evidence, it is ve…
US27	Envelope glycoprotein US27	24	9	2.66667	Tp5	US27 is a chemokine GPCR homolog family member (US27, US28, UL33, UL78 - ALL detected here). US27 is a recognised virion envelope protein (Margulies and Gibson, 2007; Varnum et al., 2004) that is non-essential for replication (Bodaghi et al., 1998; Dunn et al., 2003b). Tagged US27 can be detected on the cell surface of transfected cells (Fraile-Ramos et al., 2002). Based on the available evidence…
RL11	Membrane glycoprotein RL11	18	7	2.57143	Tp4	RL11 is a RL11 family member (UL9, RL11, RL12, UL1, UL5, UL11 detected here) and Fc-binding protein group member (RL11 and UL119 detected here). RL11 is a recognised Fc-binding glycoprotein (Atalay et al., 2002; Lilley et al., 2001). RL11 can be detected on surface of cells transduced with RL11 (Atalay et al., 2002). Based on the available evidence, it would be reasonable to expect RL10 on the ce…
UL75	Envelope glycoprotein H	32	13	2.46154	Tp5	gH is a recognised virion envelope glycoprotein and member of gCIII complex (gH/L/O, all detected here). gH can be detected on the surface of cells transfected or transduced with gH or infected with AD169 (Cranage et al., 1988; Huber and Compton, 1999; Kaye et al., 1992b; Kinzler et al., 2002; Vanarsdall et al., 2011; Varnum et al., 2004). There is sufficient evidence for the presence of gH on th…
US9	Membrane glycoprotein US9	15	7	2.14286	Tp4	US9 is a US6 family member (US6, US8, US9 detected here). US9 is a recognised glycoprotein (Huber et al., 2002; Maidji et al., 1998) and could be on the surface, but no experimental evidence is available.
UL148D	Protein UL148D	2	1	2	Tp2	No information is available about UL148D.
US20	Membrane protein US20	4	2	2	Tp2	US20 is a US12 family member (US12, 14, 20 detected here), and is a predicted transmembrane protein. It could be on the surface, but no experimental evidence is available.
UL78	Protein UL78	7	4	1.75	Tp2	UL78 is a chemokine GPCR homolog family member (US27, US28, UL33, UL78 - ALL detected here). UL78 is recognised virion protein (O'Connor and Shenk, 2012) and CMV entry-mediator in epithelial cells (O'Connor and Shenk, 2012), non-essential for replication (Dunn et al., 2003b; Michel et al., 2005). UL78 can interact with chemokine receptors and signal (Tadagaki et al., 2012) and could be detected o…
UL55	Envelope glycoprotein B	71	45	1.57778	Tp5	gB is a recognised virion glycoprotein and entry mediator, and can be detected on surface of transfected and infected cells (Basgoz et al., 1992; Britt et al., 1990; Cranage et al., 1988; Radsak et al., 1996; Tugizov et al., 1994; Varnum et al., 2004). There is sufficient evidence for the presence of gB on the surface of cells infected with AD169 or Towne strains of HCMV, however no such evidence…
UL136	Protein UL136	3	2	1.5	Tp3	UL136 is a member of the UL133-138 locus (UL133, 135, 136 were detected here). UL136 is a recognised integral membrane protein (Umashankar et al., 2011). UL136 could be detected at the plasma membrane of cells transfected with tagged UL136 (Cui et al., 2011). Based on the available evidence, it would be reasonable to expect UL136 on the cell surface, but no specific data are available.
US14	Membrane protein US14	3	2	1.5	Tp3	US14 is a US12 family member (US12, 14, 20 detected here), and is a predicted transmembrane protein. It could be on the surface, but no experimental evidence is available.
UL73	Envelope glycoprotein N	3	2	1.5	Tp5	gN is a recognised virion envelope glycoprotein and member of gCII complex (with gM, both detected here). gM can be detected on the surface of cells transfected with gN (Dal Monte et al., 2001; Varnum et al., 2004). Based on the available evidence, it would be reasonable to expect gN on the cell surface, but no specific evidence is available.
UL132	Envelope glycoprotein UL132	31	21	1.47619	Tp5	UL132 is a recognised virion glycoprotein (Spaderna et al., 2005; Varnum et al., 2004), semi-essential for replication (Dunn et al., 2003b; Spaderna et al., 2005). Tagged UL132 could be detected at the plasma membrane of both transfected and AD169-infected cells (Kropff et al., 2010). There is sufficient evidence for presence of UL132 on surface of cells infected with AD169 strain of HCMV, howeve…
UL141	Protein UL141	30	21	1.42857	Tp5	UL141 is a UL14 family member with UL14, both detected here. It is a recognised glycoprotein (Tomasec et al., 2005) and could be on surface, but no experimental evidence is available.	RATIO CUTOFF
UL14	Uncharacterized protein UL14	4	3	1.33333	Tp2	UL14 is a UL14 family member with UL141, both detected here. It is a putative glycoprotein and could be present on the surface, but no experimental evidence is available.
UL22A	Glycoprotein UL22A	5	4	1.25	Tp5	UL22A is a non-essential virion glycoprotein (Dunn et al., 2003b; Varnum et al., 2004). UL22A is also a putative secreted chemokine decoy receptor (Wang et al., 2013), therefore it would be reasonable to expect UL22A to bind a ligand at the cell surface, but no experimental evidence is available.
UL37	Isoform vMIA of UL37 immediate early glycoprotein	10	9	1.11111	Tp2	UL37 belongs to the apoptosis inhibitor group (UL36 and UL37 detected here). UL37 is a transcription regulator and apoptosis inhibitor (Goldmacher et al., 1999; McCormick et al., 2010; Smith and Pari, 1995) and would not be expected to be present on the cell surface.
US12	Uncharacterized protein US12	4	4	1	Tp2	US12 is a US12 family member (US12, 14, 20 detected here), and is a predicted transmembrane protein. It could be on the surface, but no experimental evidence is available.
UL103	Tegument protein UL103	5	5	1	Tp3	UL103 is a virion protein (Varnum et al., 2004). UL103 is required for virion egress (Ahlqvist and Mocarski, 2011) and may therefore be expressed at the surface, but no experimental evidence is available.
UL74	Envelope glycoprotein O	9	10	0.9	Tp5	gO is a recognised virion envelope glycoprotein and a member of the gCIII complex (gH/L/O, all detected here). gO can be detected on the surface of cells transfected with gO or infected with AD169 (Huber and Compton, 1999; Kinzler et al., 2002; Varnum et al., 2004). There is sufficient evidence for the presence of gO on the surface of cells infected with AD169 strain of HCMV, however, no such evi…
UL71	Tegument protein UL71	12	14	0.857143	Tp3	UL71 is a virion tegument protein (Varnum et al., 2004). UL71 would not be expected on the surface.
UL34	Transcriptional regulator UL34	22	28	0.785714	Tp3	UL34 is a nuclear transcriptional regulator (Biegalke, 2013; LaPierre and Biegalke, 2001), and would not be expected at the cell surface.
UL133	Protein UL133	2	3	0.666667	Tp2	UL133 is a member of the UL133-138 locus (UL133, 135, 136 were detected here). UL133 is recognised integral membrane protein (Umashankar et al., 2011). Tagged UL133 could be detected at the plasma membrane of transduced cells (Umashankar et al., 2011). Based on the available evidence, it would be reasonable to expect UL133 on cell surface, but no specific data are available.
US8	Membrane glycoprotein US8	5	27	0.555556	Tp3	US8 is a US6 family member (US6, US8, US9 detected here). US8 is a recognised glycoprotein (Huber et al., 2002; Maidji et al., 1998; Tirabassi and Ploegh, 2002) and could be on the surface, but no experimental evidence is available.
UL50	Nuclear egress membrane protein	15	9	0.555556	Tp5	UL50 is a nuclear egress protein and a virion glycoprotein (Varnum et al., 2004). UL50 would not be expected on the cell surface.
UL52	DNA packaging protein UL32	15	28	0.535714	Tp5	UL52 is a DNA packaging protein and would not be expected on the cell surface.
UL17	Protein UL17	3	6	0.5	Tp4	Uncharacterised, not predicted to be a glycoprotein.
UL115	Envelope glycoprotein L	3	6	0.5	Tp5	gL is a recognised virion envelope glycoprotein and member of the gCIII complex (gH/L/O, all detected here), can be detected on surface of cells transfected with gO or infected with AD169 (Huber and Compton, 1999; Kinzler et al., 2002; Varnum et al., 2004). There is sufficient evidence for presence of gO on surface of cells infected with AD169 strain of HCMV, however, no such evidence exists for …
UL94	Capsid-binding protein UL94	11	25	0.44	Tp5	UL94 is a virion protein (Varnum et al., 2004). Interestingly, UL94 is essential for secondary envelopment of virions (Phillips and Bresnahan, 2012). UL94 therefore could be on the surface, but no experimental evidence is available.
UL13	Protein UL13	3	8	0.375	Tp1	UL13 has a putative signal peptide, but no information or experimental evidence are available.
UL148	Membrane protein UL148	6	16	0.375	Tp5	No information is available about UL148.
UL99	Tegument protein UL99	3	8	0.375	Tp5	UL99 is a virion protein (Varnum et al., 2004). Interestingly, UL99 is required for envelopment of virions (Silva et al., 2003). UL99 therefore could be on the surface, but no experimental evidence is available.
UL56	Tripartite terminase subunit UL28 homolog	10	28	0.357143	Tp3	UL56 is a terminase and would not be expected on the cell surface.
UL123	55 kDa immediate-early protein 1	27	81	0.333333	Tp1	UL123 is involved in the regulation of gene expression and would not be expected on the cell surface.
UL122	Viral transcription factor IE2	10	30	0.333333		UL122 is involved in the regulation of gene expression and would not be expected on the cell surface. It is present in virions (Varnum et al., 2004).
UL135	Protein UL135	10	32	0.3125	Tp1	UL135 is a member of the UL133-138 locus (UL133, 135, 136 were detected here). UL135 is a recognised integral membrane protein (Grainger et al., 2010; Umashankar et al., 2011). Tagged UL135 could be detected at the plasma membrane of transduced cells (Umashankar et al., 2011). Golgi-resident UL135 appears oriented with the C-terminus exposed to the cytosol, therefore cell surface UL135 would most…
UL98	Alkaline nuclease	7	27	0.259259	Tp3	UL98 is a nuclease and would not be expected on the cell surface.
UL146	Chemokine vCXCL1	4	17	0.235294	Tp5	UL146 is a recognised chemokine and can be observed as a secreted glycoprotein (Penfold et al., 1999). UL146 may therefore bind to the cell surface, but no experimental evidence is available.
UL89	Tripartite terminase subunit UL15 homolog	6	27	0.222222	Tp5	UL89 is a virion protein (Varnum et al., 2004). UL89 would not be expected on the surface.
IRS1	Protein IRS1	12	70	0.171429	Tp3	IRS1 is a recognised nuclear protein (Marshall et al., 2009), however it is present in virions (Romanowski et al., 1997; Varnum et al., 2004). IRS1 could therefore be on the cell surface, but no experimental evidence is available
UL57	Major DNA-binding protein	14	105	0.133333	Tp5	UL55 is a DNA-binding protein and a virion protein (Varnum et al., 2004). UL55 would not be expected on the surface.
UL112-2	Early phosphoprotein p84	9	68	0.132353	Tp3	UL112 is involved in virus replication (Park et al., 2006). UL112 is a virion protein (Varnum et al., 2004; Wang et al., 2009) but would not be expected on the cell surface.
US22	Tegument protein US22	4	36	0.111111	Tp3	US22 is a virion tegument protein (Varnum et al., 2004), and would not be expected on the cell surface.
UL48	Deneddylase UL48	5	58	0.0862069	Tp5	UL48 is a deubiquitinating protease and a virion tegument protein (Varnum et al., 2004). UL48 would not be expected on the cell surface.
UL44	DNA polymerase processivity factor	18	216	0.0833333	Tp5	UL44 is a DNA polymerase subunit and would not be expected to be on the cell surface. However, UL44 is a virion protein (Varnum et al., 2004) and can associate with IRS1 (also detected here) (Strang et al., 2010). UL44 therefore could be on the surface, but no experimental evidence is available.
UL45	Ribonucleoside-diphosphate reductase UL45	3	41	0.0731707	Tp5	UL45 is a ribonucleotide reductase and virion tegument protein (Varnum et al., 2004). UL45 would not be expected on the cell surface.
UL86	Major capsid protein	9	149	0.0604027	Tp5	UL86 is a virion capsid protein (Varnum et al., 2004). UL80 would not be expected on the surface.
UL32	Tegument protein pp150	4	74	0.0540541	Tp5	UL32 is a major tegument phosphoprotein (UL32 and UL83 detected here), essential for replication (Dunn et al., 2003b; Varnum et al., 2004). UL32 was shown to be glycosylated (Greis et al., 1994). One would not expect to find it on cell surface.
UL80	Protease precursor	2	40	0.05	Tp3	UL80 is a virion capsid protease (Varnum et al., 2004). UL80 would not be expected on the surface.
UL83	65 kDa phosphoprotein	13	378	0.0343915	Tp5	UL83 is a major tegument phosphoprotein (UL32 and UL83 detected here), and is non-essential for replication (Dunn et al., 2003b; Varnum et al., 2004). One would not expect to find it on the cell surface, however pp65 binds to and blocks the function of NKp30, NK activating receptor (Arnon et al., 2005). Cell surface expression of pp65 would therefore be intriguing.
UL36	Tegument protein vICA	2	60	0.0333333	Tp2	UL36 belongs to the apoptosis inhibitor group (UL36 and UL37 detected here). UL36 is a transcription regulator and apoptosis inhibitor (Skaletskaya et al., 2001; Smith and Pari, 1995) and would not be expected to be present on the cell surface.
UL25	Phosphoprotein 85	2	76	0.0263158	Tp5	UL25 is a non-essential virion tegument protein (Baldick and Shenk, 1996; Dunn et al., 2003b; Varnum et al., 2004) and would not be expected on the cell surface.
a All proteins quantified by a total of at least 2 peptides are included. A peptide ratio cutoff for 'high confidence' PM viral proteins was determined as shown in Figure 6A.
b The temporal class of protein expression that we determined (Table S6C) is shown.
